# Supplementary material for: Combining membrane proteomics and computational three-way pathway analysis revealed signalling pathways preferentially regulated in human iPSCs and human ESCs
Source: Sci Rep. 2017 Nov 8;7:15055. doi: 10.1038/s41598-017-15347-z (PMC5678157; doi:10.1038/s41598-017-15347-z)
Supplement: Supplementary file 2 — Supplementary Tables S1 [file 41598_2017_15347_MOESM2_ESM.xls]

## Sheet: MS Experiment Data 1
	Table S1 Identified proteins in the human membrane proteome of hiPSCs, hESCs and somatic foreskin fibroblast HFF.
	Profiles of identified proteins in MS Experiment 1
Data1. AccessionNo (IPI)	Gene Symbol	Description	Score	Mass	# of identified (spectrum)	# of samples identified	Total peptides	# of peptides used	iPS_CFB46/HFF	iPS_CFB50/ HFF	iPS_CFB46/ H9ES	iPS_CFB50/ H9ES	iPS_CFB46/NTU1ES	iPS_CFB50/NTU1ES	H9ES/ HFF	NTU1ES/ HFF
IPI00003004	SLC25A22	SLC25A22 Mitochondrial glutamate carrier 1	38	34448	1	1	1	1	-9999	-9999	NaN	NaN	NaN	NaN	-9999	-9999
IPI00005668	AKR1C2	AKR1C2 Aldo-keto reductase family 1 member C2	52	36712	1	1	1	1	-9999	-9999	NaN	NaN	NaN	NaN	-9999	-9999
IPI00005705	PPP1CC	PPP1CC Isoform Gamma-1 of Serine/threonine-protein phosphatase PP1-gamma catalytic subunit	48	36960	1	1	1	1	-9999	-9999	NaN	NaN	NaN	NaN	-9999	-9999
IPI00007068	ACTR3B	ACTR3B Isoform 1 of Actin-related protein 3B	152	47577	3	1	1	1	-9999	-9999	-9999	-9999	NaN	NaN	0.235	-9999
IPI00007118	SERPINE1	SERPINE1 Plasminogen activator inhibitor 1	194	45031	4	1	2	1	-9999	-9999	-9999	-9999	NaN	NaN	0.471	-9999
IPI00007327	TAPBP	TAPBP Isoform 1 of Tapasin	38	47596	1	1	1	1	-9999	-9999	NaN	NaN	NaN	NaN	-9999	-9999
IPI00007960	POSTN	POSTN Isoform 1 of Periostin	92	93255	1	1	1	1	-9999	-9999	NaN	NaN	NaN	NaN	-9999	-9999
IPI00008494	ICAM1	ICAM1 Intercellular adhesion molecule 1	117	57789	2	1	1	1	-9999	-9999	NaN	NaN	NaN	NaN	-9999	-9999
IPI00008711	WFS1	WFS1 Wolframin	72	100241	1	1	1	1	-9999	-9999	-9999	-9999	NaN	NaN	0.509	-9999
IPI00009276	PROCR	PROCR Endothelial protein C receptor precursor	245	30696	5	2	1	1	-9999	-9999	NaN	NaN	-9999	-9999	-9999	0.24
IPI00009634	SQRDL	SQRDL Sulfide:quinone oxidoreductase, mitochondrial	122	49929	2	1	1	1	-9999	-9999	NaN	NaN	NaN	NaN	-9999	-9999
IPI00009885	FKBP11	FKBP11 FK506-binding protein 11	47	22166	2	1	1	1	-9999	-9999	NaN	NaN	NaN	NaN	-9999	-9999
IPI00011253	RPS3	RPS3 40S ribosomal protein S3	58	26671	2	2	1	1	-9999	-9999	-9999	-9999	NaN	NaN	0.499	-9999
IPI00011302	CD59	CD59 CD59 glycoprotein	84	14168	5	2	1	1	-9999	-9999	NaN	NaN	NaN	NaN	-9999	-9999
IPI00012493	RPS20	RPS20 40S ribosomal protein S20	128	13364	3	1	2	1	-9999	-9999	NaN	NaN	NaN	NaN	-9999	-9999
IPI00013236	VAMP7	VAMP7 Isoform 2 of Vesicle-associated membrane protein 7	55	30197	1	1	1	1	-9999	-9999	NaN	NaN	NaN	NaN	-9999	-9999
IPI00013872	KDELR3	KDELR3 Isoform 1 of ER lumen protein retaining receptor 3	104	25010	4	2	1	1	-9999	-9999	NaN	NaN	NaN	NaN	-9999	-9999
IPI00014898	PLEC1	PLEC1 Isoform 1 of Plectin-1	114	531466	2	1	1	1	-9999	-9999	NaN	NaN	NaN	NaN	-9999	-9999
IPI00016207	TIMM17A	TIMM17A Mitochondrial import inner membrane translocase subunit Tim17-A	124	18012	2	2	1	1	-9999	-9999	NaN	NaN	NaN	NaN	-9999	-9999
IPI00018274	EGFR	EGFR Isoform 1 of Epidermal growth factor receptor	324	134190	10	2	4	4	-9999	-9999	NaN	NaN	NaN	NaN	-9999	-9999
IPI00020007	LMBRD1	LMBRD1 Isoform 1 of Probable lysosomal cobalamin transporter	61	61349	1	1	1	1	-9999	-9999	NaN	NaN	NaN	NaN	-9999	-9999
IPI00021888	SLC39A7	SLC39A7 Zinc transporter SLC39A7	420	50087	5	4	1	1	-9999	0.795	-9999	0.829	NaN	9999	0.972	-9999
IPI00021978	PEX11B	PEX11B Peroxisomal membrane protein 11B	53	28413	1	1	1	1	-9999	-9999	NaN	NaN	NaN	NaN	-9999	-9999
IPI00022314	SOD2	SOD2 Superoxide dismutase [Mn], mitochondrial	307	24707	6	2	1	1	-9999	-9999	NaN	NaN	NaN	NaN	-9999	-9999
IPI00022465	CIT	CIT Isoform 1 of Citron Rho-interacting kinase	40	231286	1	1	1	1	-9999	-9999	NaN	NaN	NaN	NaN	-9999	-9999
IPI00023500	DPAGT1	DPAGT1 Isoform 1 of UDP-N-acetylglucosamine--dolichyl-phosphate N-acetylglucosaminephosphotransferase	45	46060	1	1	1	1	-9999	1.237	-9999	0.984	-9999	0.928	1.274	1.305
IPI00024466	UGGT1	UGGT1 Isoform 1 of UDP-glucose:glycoprotein glucosyltransferase 1	39	177078	1	1	1	1	-9999	-9999	-9999	-9999	NaN	NaN	0.265	-9999
IPI00024766	PLXNC1	PLXNC1 Plexin-C1	63	175630	1	1	1	1	-9999	-9999	NaN	NaN	-9999	-9999	-9999	0.151
IPI00025084	CAPNS1	CAPNS1 Calpain small subunit 1	143	28298	2	1	1	1	-9999	-9999	NaN	NaN	-9999	-9999	-9999	0.187
IPI00025512	HSPB1	HSPB1 Heat shock protein beta-1	393	22768	7	1	3	3	-9999	-9999	-9999	-9999	-9999	-9999	0.158	0.686
IPI00026314	GSN	GSN Isoform 1 of Gelsolin	54	85644	1	1	1	1	-9999	-9999	NaN	NaN	NaN	NaN	-9999	-9999
IPI00026850	TSPO	TSPO Translocator protein	142	18767	6	2	1	1	-9999	-9999	NaN	NaN	NaN	NaN	-9999	-9999
IPI00027681	NNMT	NNMT Nicotinamide N-methyltransferase	72	29NaN	2	1	1	1	-9999	-9999	NaN	NaN	-9999	-9999	-9999	0.149
IPI00028082	RECK	RECK Reversion-inducing cysteine-rich protein with Kazal motifs	239	106386	6	1	2	2	-9999	-9999	NaN	NaN	NaN	NaN	-9999	-9999
IPI00028338	SELI	SELI Ethanolaminephosphotransferase 1	500	45152	10	4	2	1	-9999	-9999	NaN	NaN	-9999	-9999	-9999	3.806
IPI00029099	FAM69A	FAM69A Isoform 1 of Protein FAM69A	60	48992	1	1	1	1	-9999	-9999	NaN	NaN	NaN	NaN	-9999	-9999
IPI00030280	LRRC32	LRRC32 Leucine-rich repeat-containing protein 32	52	71934	1	1	1	1	-9999	0.475	NaN	9999	-9999	0.821	-9999	0.567
IPI00030530	TMEM55B	TMEM55B Isoform 1 of Transmembrane protein 55B	60	29450	2	1	1	1	-9999	-9999	NaN	NaN	NaN	NaN	-9999	-9999
IPI00101037	RCN3	RCN3 Reticulocalbin-3	173	37470	3	1	1	1	-9999	-9999	NaN	NaN	NaN	NaN	-9999	-9999
IPI00151462	MAP1LC3B2	MAP1LC3B2 Microtubule-associated proteins 1A/1B light chain 3 beta 2	158	14619	6	1	2	2	-9999	-9999	NaN	NaN	NaN	NaN	-9999	-9999
IPI00153050	CALHM2	CALHM2 Isoform 1 of Calcium homeostasis modulator protein 2	113	36152	2	1	1	1	-9999	0.135	-9999	1.156	NaN	9999	0.118	-9999
IPI00171438	MUTED;TXNDC5	MUTED;TXNDC5 Thioredoxin domain-containing protein 5	62	47599	1	1	1	1	-9999	0.05	NaN	9999	-9999	0.238	-9999	0.207
IPI00171444	GPR177	GPR177 Isoform 1 of Integral membrane protein GPR177	40	62212	1	1	1	1	-9999	-9999	NaN	NaN	NaN	NaN	-9999	-9999
IPI00217471	HBE1	HBE1 Hemoglobin subunit epsilon	125	16192	3	1	1	1	-9999	-9999	NaN	NaN	NaN	NaN	-9999	-9999
IPI00218086	RDH10	RDH10 Retinol dehydrogenase 10	100	38062	3	1	2	2	-9999	-9999	NaN	NaN	NaN	NaN	-9999	-9999
IPI00218658	ITPR1	ITPR1 Isoform 2 of Inositol 1,4,5-trisphosphate receptor type 1	53	311981	1	1	1	1	-9999	-9999	NaN	NaN	NaN	NaN	-9999	-9999
IPI00219425	PVR	PVR Isoform Beta of Poliovirus receptor	101	40100	6	2	2	2	-9999	-9999	NaN	NaN	NaN	NaN	-9999	-9999
IPI00220007	APOL2	APOL2 cDNA FLJ55764, highly similar to Apolipoprotein-L2	74	49735	1	1	1	1	-9999	-9999	NaN	NaN	NaN	NaN	-9999	-9999
IPI00291136	COL6A1	COL6A1 Collagen alpha-1(VI) chain	524	108462	11	2	4	3	-9999	0.026	-9999	0.504	NaN	9999	0.051	-9999
IPI00293073	MFN1	MFN1 Mitochondrial transmembrane GTPase FZO-2	72	86939	2	2	1	1	-9999	-9999	NaN	NaN	NaN	NaN	-9999	-9999
IPI00296441	ADA	ADA Adenosine deaminase	146	40739	3	1	1	1	-9999	-9999	NaN	NaN	NaN	NaN	-9999	-9999
IPI00297261	PTPN1	PTPN1 Tyrosine-protein phosphatase non-receptor type 1	39	49935	1	1	1	1	-9999	-9999	NaN	NaN	NaN	NaN	-9999	-9999
IPI00299086	SDCBP	SDCBP Syntenin-1	476	32424	9	2	4	4	-9999	-9999	-9999	-9999	NaN	NaN	0.045	-9999
IPI00303882	PLIN3	PLIN3 Isoform B of Mannose-6-phosphate receptor-binding protein 1	220	47018	3	1	1	1	-9999	-9999	NaN	NaN	NaN	NaN	-9999	-9999
IPI00328350	FAM129A	FAM129A Protein Niban	83	103070	2	1	1	1	-9999	0.967	NaN	9999	NaN	9999	-9999	-9999
IPI00329719	MYO1D	MYO1D Isoform 1 of Myosin-Id	219	116129	3	1	1	1	-9999	-9999	NaN	NaN	NaN	NaN	-9999	-9999
IPI00387077	SLC12A9	SLC12A9 Isoform 1 of Solute carrier family 12 member 9	133	96049	4	3	1	1	-9999	-9999	-9999	-9999	NaN	NaN	0.154	-9999
IPI00414467	COLEC12	COLEC12 Isoform 1 of Collectin-12	72	81475	1	1	1	1	-9999	-9999	NaN	NaN	-9999	-9999	-9999	0.443
IPI00439446	MAN1A1	MAN1A1 Mannosidase, alpha, class 1A, member 1, isoform CRA_a	64	40012	1	1	1	1	-9999	-9999	NaN	NaN	NaN	NaN	-9999	-9999
IPI00441344	GLB1	GLB1 Isoform 1 of Beta-galactosidase	67	76027	1	1	1	1	-9999	-9999	NaN	NaN	NaN	NaN	-9999	-9999
IPI00465028	RCTPI1;TPI1	RCTPI1;TPI1 triosephosphate isomerase 1 isoform 2	82	30772	2	1	2	2	-9999	-9999	NaN	NaN	-9999	-9999	-9999	0.37
IPI00479058	RPS15	RPS15 40S ribosomal protein S15	86	17029	2	2	1	1	-9999	1.224	-9999	2.935	-9999	1.19	0.423	1.007
IPI00479217	HNRNPU	HNRNPU Isoform Short of Heterogeneous nuclear ribonucleoprotein U	276	88924	5	3	1	1	-9999	-9999	-9999	-9999	-9999	-9999	5.12	11.109
IPI00513773	PTRF	PTRF Isoform 2 of Polymerase I and transcript release factor	189	33342	3	1	1	1	-9999	-9999	NaN	NaN	-9999	-9999	-9999	0.062
IPI00743359	HLA-A	HLA-A HLA class I histocompatibility antigen, A-26 alpha chain	4239	41036	4	1	2	1	-9999	-9999	NaN	NaN	NaN	NaN	-9999	-9999
IPI00746105	HLA-B	HLA-B HLA class I histocompatibility antigen, B-40 alpha chain	2945	40480	4	1	1	1	-9999	-9999	NaN	NaN	NaN	NaN	-9999	-9999
IPI00783726	KTN1	KTN1 kinectin 1 isoform b	169	150260	4	1	2	2	-9999	1.026	NaN	9999	-9999	0.752	-9999	1.335
IPI00018953	DPP4	DPP4 Dipeptidyl peptidase 4	1044	88222	17	2	5	5	0.034	-9999	NaN	-9999	0.874	-9999	0.136	0.037
IPI00329598	HSD17B11	HSD17B11 Estradiol 17-beta-dehydrogenase 11	354	32943	7	3	1	1	0.07	0.122	0.58	1.035	1.213	2.144	0.119	0.056
IPI00009890	SERPINE2	SERPINE2 Glia-derived nexin	403	43974	6	2	1	1	0.082	0.104	0.569	0.738	9999	9999	0.143	-9999
IPI00103530	ATL1	ATL1 Atlastin-1	83	63503	3	1	1	1	0.084	0.067	0.161	0.131	0.393	0.318	0.515	0.206
IPI00295461	FAP	FAP Isoform 1 of Seprase	733	87683	18	2	6	6	0.084	-9999	NaN	-9999	NaN	-9999	0.42	0.836
IPI00000190	CD81	CD81 CD81 antigen	430	25792	6	1	2	2	0.09	0.11	0.546	0.68	0.427	0.526	0.163	0.204
IPI00001592	GPNMB	GPNMB Isoform 2 of Transmembrane glycoprotein NMB	230	62603	3	1	1	1	0.09	-9999	9999	NaN	9999	NaN	-9999	-9999
IPI00296147	TMEM119	TMEM119 Transmembrane protein 119	295	29185	6	1	2	2	0.092	-9999	NaN	-9999	0.713	-9999	1.302	0.125
IPI00247063	MME	MME Neprilysin	2776	85460	60	1	22	19	0.095	0.07	1.317	1.032	1.016	0.763	0.061	0.074
IPI00465113	EXD2	EXD2 cDNA FLJ58573, highly similar to Exonuclease 3'-5' domain-like-containing protein 2	299	70308	7	3	2	2	0.104	1.275	1.431	16.501	1.508	22.56	0.089	0.067
IPI00012503	PSAP	PSAP Isoform Sap-mu-0 of Proactivator polypeptide	243	58074	7	2	1	1	0.106	-9999	1.169	-9999	3.123	-9999	0.09	0.033
IPI00009030	LAMP2	LAMP2 Isoform LAMP-2A of Lysosome-associated membrane glycoprotein 2	1830	44932	46	8	2	2	0.115	0.111	1.036	1.157	0.736	0.815	0.083	0.104
IPI00009111	TPBG	TPBG Trophoblast glycoprotein	952	46003	16	5	2	2	0.125	0.287	0.586	1.099	0.754	1.344	0.265	0.207
IPI00221224	ANPEP	ANPEP Aminopeptidase N	6287	109471	114	2	39	29	0.125	0.163	1.328	1.424	0.922	1.034	0.088	0.109
IPI00100980	EHD2	EHD2 EH domain-containing protein 2	978	61123	18	1	8	7	0.126	0.299	0.224	1.152	0.133	0.906	0.223	0.351
IPI00005707	MRC2	MRC2 C-type mannose receptor 2	1348	166549	32	2	5	5	0.139	0.147	0.116	0.122	0.054	0.06	0.727	1.589
IPI00412592	FAM108B1	FAM108B1 Isoform 1 of Abhydrolase domain-containing protein FAM108B1	108	32194	2	1	1	1	0.139	0.192	0.51	0.722	1.139	1.596	0.269	0.117
IPI00025346	PEX14	PEX14 Isoform 1 of Peroxisomal membrane protein PEX14	626	41212	16	7	3	2	0.14	-9999	0.184	-9999	NaN	-9999	0.663	0.292
IPI00031583	USO1	USO1 Putative uncharacterized protein DKFZp451D234	43	109119	1	1	1	1	0.14	0.179	0.664	0.875	0.739	0.965	0.208	0.182
IPI00006250	DHRS3	DHRS3 Isoform 1 of Short-chain dehydrogenase/reductase 3	112	33527	4	1	2	2	0.141	0.172	0.752	0.945	0.426	0.53	0.185	0.318
IPI00012011	CFL1	CFL1 Cofilin-1	133	18491	3	1	2	2	0.141	-9999	9999	NaN	9999	NaN	-9999	-9999
IPI00219219	LGALS1	LGALS1 Galectin-1	181	14706	2	2	1	1	0.141	0.16	1.063	1.235	0.909	1.045	0.131	0.15
IPI00294834	ASPH	ASPH Aspartyl/asparaginyl beta-hydroxylase	1304	85809	23	2	6	6	0.145	0.116	0.784	1.15	0.724	1.384	0.111	0.18
IPI00003411	PTGIS	PTGIS Prostacyclin synthase	5719	57068	118	7	22	16	0.146	0.188	1.011	1.181	0.951	1.034	0.183	0.175
IPI00020042	PSMC4	PSMC4 Isoform 1 of 26S protease regulatory subunit 6B	260	47337	6	4	1	1	0.151	0.188	0.801	1.022	1.092	1.379	0.187	0.134
IPI00221232	GNG12	GNG12 Guanine nucleotide-binding protein G(I)/G(S)/G(O) subunit gamma-12	590	8001	14	3	1	1	0.155	0.086	1.196	0.683	2.047	1.157	0.128	0.073
IPI00470468	EFR3A	EFR3A Isoform 3 of Protein EFR3 homolog A	601	87524	15	4	2	2	0.156	0.2	0.777	1.022	9999	9999	0.199	-9999
IPI00216127	PLSCR3	PLSCR3 Phospholipid scramblase 3	178	31642	1	1	1	1	0.157	0.237	0.72	1.118	0.695	1.068	0.215	0.217
IPI00217169	ATP2B4	ATP2B4 Isoform XB of Plasma membrane calcium-transporting ATPase 4	2472	133846	54	2	16	11	0.158	0.146	1.331	1.09	0.818	0.646	0.126	0.167
IPI00009236	CAV1	CAV1 Isoform Alpha of Caveolin-1	1736	20458	50	8	8	6	0.16	0.118	1.19	0.904	1.285	1.097	0.148	0.081
IPI00007426	ARL6IP5	ARL6IP5 PRA1 family protein 3	3104	21600	35	7	3	2	0.17	0.386	0.928	0.95	0.945	0.439	0.393	0.772
IPI00012511	RHOQ	RHOQ Rho-related GTP-binding protein RhoQ	196	22645	3	2	1	1	0.17	0.194	9999	9999	0.993	1.154	-9999	0.165
IPI00013895	S100A11	S100A11 Protein S100-A11	272	11733	3	1	1	1	0.172	0.283	0.385	0.651	0.699	1.169	0.441	0.237
IPI00178352	FLNC	FLNC Isoform 1 of Filamin-C	301	290841	8	3	2	2	0.172	0.15	0.874	0.756	9999	9999	0.198	-9999
IPI00298994	TLN1	TLN1 Talin-1	809	269599	14	2	6	5	0.172	0.257	1.252	1.107	0.653	1.149	0.065	0.391
IPI00028513	ADCY3	ADCY3 ADCY3 protein	102	128974	1	1	1	1	0.174	0.143	1.391	1.169	1.447	1.205	0.124	0.116
IPI00151710	ANO6	ANO6 Anoctamin-6	76	106096	1	1	1	1	0.174	0.279	0.719	1.185	0.561	0.916	0.239	0.298
IPI00397645	MXRA7	MXRA7 Isoform 2 of Matrix-remodeling-associated protein 7	130	17482	1	1	1	1	0.181	0.295	9999	9999	9999	9999	-9999	-9999
IPI00438289	ERBB2IP	ERBB2IP Isoform 4 of Protein LAP2	109	151159	2	1	2	2	0.182	0.128	0.506	0.27	9999	9999	0.479	-9999
IPI00944575	HLA-C	HLA-C MHC class I antigen (Fragment)	3726	35390	4	1	2	2	0.191	0.176	1.322	1.251	1.387	1.301	0.143	0.133
IPI00072917	COL6A3	COL6A3 alpha 3 type VI collagen isoform 4 precursor	1710	321802	30	1	16	14	0.197	0.199	0.448	0.479	0.814	0.824	0.516	0.203
IPI00026994	PRAF2;WDR45	PRAF2;WDR45 PRA1 family protein 2	504	19246	16	4	2	2	0.198	0.264	0.753	1.029	0.995	1.347	0.26	0.192
IPI00220993	CNP	CNP Isoform CNPI of 2',3'-cyclic-nucleotide 3'-phosphodiesterase	41	45070	1	1	1	1	0.203	0.652	0.479	1.577	0.844	2.754	0.419	0.232
IPI00294398	HADH	HADH Isoform 1 of Hydroxyacyl-coenzyme A dehydrogenase, mitochondrial	120	34256	2	1	1	1	0.203	-9999	9999	NaN	9999	NaN	-9999	-9999
IPI00004672	HLA-H	HLA-H Putative HLA class I histocompatibility antigen, alpha chain H	3141	40824	6	2	1	1	0.207	0.153	0.996	0.751	9999	9999	0.206	-9999
IPI00217766	SCARB2	SCARB2 Lysosome membrane protein 2	3372	54255	68	5	12	6	0.208	0.202	1.102	1.059	1.105	1.066	0.19	0.183
IPI00030431	ANTXR1	ANTXR1 Isoform 1 of Anthrax toxin receptor 1	125	62749	2	2	1	1	0.209	-9999	0.676	-9999	1.217	-9999	0.306	0.166
IPI00217490	FNDC3B	FNDC3B Isoform 1 of Fibronectin type III domain-containing protein 3B	864	132803	17	7	2	2	0.209	0.349	0.889	1.541	0.398	0.71	0.231	0.419
IPI00221240	LNPEP	LNPEP Isoform 2 of Leucyl-cystinyl aminopeptidase	371	115562	5	2	1	1	0.209	0.25	0.78	0.96	1.187	1.446	0.264	0.169
IPI00029468	ACTR1A	ACTR1A Alpha-centractin	183	42587	3	1	1	1	0.21	0.18	0.755	0.665	9999	9999	0.275	-9999
IPI00478003	A2M	A2M Alpha-2-macroglobulin	571	163175	18	1	3	3	0.211	0.166	2.011	1.67	1.365	1.077	0.104	0.151
IPI00011229	CTSD	CTSD Cathepsin D	308	44524	7	2	3	3	0.214	0.135	1.679	1.546	1.277	1.164	0.126	0.162
IPI00030702	IDH3A	IDH3A Isoform 1 of Isocitrate dehydrogenase [NAD] subunit alpha, mitochondrial	177	39566	3	1	1	1	0.216	-9999	0.503	-9999	9999	NaN	0.425	-9999
IPI00031461	GDI2	GDI2 cDNA FLJ60299, highly similar to Rab GDP dissociation inhibitor beta	102	51121	1	1	1	1	0.221	0.22	0.724	0.742	1.609	1.631	0.301	0.132
IPI00013508	ACTN1	ACTN1 Alpha-actinin-1	408	102993	9	2	2	2	0.222	0.222	1.089	1.134	1.528	1.578	0.202	0.139
IPI00760554	HLA-A	HLA-A HLA class I histocompatibility antigen, A-69 alpha chain	5054	40951	6	2	1	1	0.222	0.504	0.812	1.895	1.554	3.595	0.27	0.137
IPI00022892	THY1	THY1 Thy-1 membrane glycoprotein	4222	17923	79	8	5	3	0.224	0.295	0.821	1.114	0.858	1.153	0.271	0.253
IPI00335168	MYL6B;MYL6	MYL6B;MYL6 Isoform Non-muscle of Myosin light polypeptide 6	139	16919	6	2	2	2	0.227	0.094	0.991	0.42	2.237	0.938	0.226	0.098
IPI00456750	FAM129B	FAM129B Niban-like protein 1	100	82631	1	1	1	1	0.227	-9999	9999	NaN	9999	NaN	-9999	-9999
IPI00297160	CD44	CD44 Isoform 12 of CD44 antigen	2257	39391	38	2	6	4	0.23	0.082	0.576	0.329	0.293	0.14	0.163	1.263
IPI00550523	ATL3	ATL3 Isoform 1 of Atlastin-3	2552	60503	42	5	7	7	0.231	0.281	1.406	1.35	0.891	0.814	0.235	0.272
IPI00465431	LGALS3	LGALS3 Galectin-3	1030	26136	26	2	7	5	0.233	0.191	0.676	0.569	0.856	0.714	0.34	0.262
IPI00384280	PCYOX1	PCYOX1 Prenylcysteine oxidase 1	836	56604	22	6	8	8	0.234	0.381	0.772	1.247	0.577	0.924	0.293	0.381
IPI00018146	YWHAQ	YWHAQ 14-3-3 protein theta	252	27747	1	1	1	1	0.238	0.15	1.679	1.08	1.882	1.2	0.14	0.122
IPI00215998	CD63	CD63 CD63 antigen	1244	25619	39	8	5	2	0.239	0.257	1.093	1.146	0.861	0.888	0.211	0.271
IPI00465439	ALDOA	ALDOA Fructose-bisphosphate aldolase A	67	39395	1	1	1	1	0.242	0.267	0.873	0.989	0.89	0.998	0.274	0.262
IPI00216592	HNRNPC	HNRNPC Isoform C1 of Heterogeneous nuclear ribonucleoproteins C1/C2	213	32318	7	2	2	2	0.245	0.34	0.86	1.224	0.652	0.919	0.281	0.362
IPI00300744	TMEM14B	TMEM14B Transmembrane protein 14B	99	12070	2	2	1	1	0.245	0.649	0.54	1.467	0.547	1.47	0.448	0.432
IPI00065510	TMEM68	TMEM68 Isoform 2 of Transmembrane protein 68	55	29522	2	1	1	1	0.246	0.319	0.452	0.602	0.732	0.965	0.538	0.324
IPI00006205	SLC33A1	SLC33A1 Acetyl-coenzyme A transporter 1	511	60870	13	7	1	1	0.25	0.568	0.263	0.613	0.338	0.779	0.938	0.714
IPI00385495	LMF2	LMF2 Isoform 1 of Lipase maturation factor 2	1002	79647	17	5	4	4	0.253	0.311	1.11	1.314	0.952	1.194	0.234	0.25
IPI00328715	MTDH	MTDH Protein LYRIC	119	63799	4	1	2	2	0.254	0.285	1.529	1.758	0.491	0.559	0.164	0.499
IPI00021048	MYOF	MYOF Isoform 1 of Myoferlin	4261	234561	108	3	35	31	0.255	0.542	1.22	1.33	0.963	0.985	0.247	0.734
IPI00032140	SERPINH1	SERPINH1 Serpin H1	7924	46411	155	8	20	16	0.255	0.271	1.009	1.145	0.815	0.917	0.256	0.301
IPI00297646	COL1A1	COL1A1 Collagen alpha-1(I) chain	949	138827	30	2	6	6	0.255	0.439	1.65	2.915	0.769	1.346	0.165	0.369
IPI00020124	PI4K2A	PI4K2A Phosphatidylinositol 4-kinase type 2-alpha	101	53989	3	1	2	2	0.256	0.295	0.87	1.256	0.557	0.804	0.292	0.359
IPI00030363	ACAT1	ACAT1 Acetyl-CoA acetyltransferase, mitochondrial	215	45171	2	1	1	1	0.256	0.257	0.572	0.588	9999	9999	0.442	-9999
IPI00009456	NT5E	NT5E 5'-nucleotidase	4224	63327	69	2	16	12	0.258	0.508	0.713	0.98	0.619	0.707	0.528	0.446
IPI00010491	RAB27B	RAB27B Ras-related protein Rab-27B	119	24592	5	1	2	2	0.258	0.377	0.709	1.064	0.416	0.618	0.359	0.597
IPI00095891	GNAS	GNAS Isoform XLas-1 of Guanine nucleotide-binding protein G(s) subunit alpha isoforms XLas	1238	110956	10	3	3	2	0.26	0.147	0.636	0.561	1.163	1.689	0.423	0.084
IPI00246058	PDCD6IP	PDCD6IP Programmed cell death 6-interacting protein	260	95963	4	1	3	3	0.266	1.066	1.108	0.908	9999	9999	0.237	-9999
IPI00011454	GANAB	GANAB Isoform 2 of Neutral alpha-glucosidase AB	531	109369	14	4	7	6	0.267	0.57	0.832	1.406	0.711	1.213	0.386	0.376
IPI00022418	FN1	FN1 Isoform 1 of Fibronectin	790	262442	14	1	6	6	0.269	0.505	0.722	1.734	NaN	3.74	0.368	0.113
IPI00018248	KDELR2	KDELR2 Isoform 1 of ER lumen protein retaining receptor 2	1352	24406	29	6	5	4	0.27	0.351	0.639	0.799	1.349	1.499	0.461	0.213
IPI00156689	VAT1	VAT1 Synaptic vesicle membrane protein VAT-1 homolog	1013	41893	14	2	4	4	0.27	0.251	1.013	0.968	0.923	0.873	0.259	0.28
IPI00749429	TTYH3	TTYH3 Isoform 1 of Protein tweety homolog 3	795	57508	12	6	1	1	0.277	0.153	1.101	0.623	1.127	0.631	0.248	0.237
IPI00045921	ATAD3B	ATAD3B TOB3	2945	65075	15	6	1	1	0.28	0.238	0.347	0.302	0.827	0.714	0.799	0.327
IPI00027497	GPI	GPI Glucose-6-phosphate isomerase	497	63107	10	3	2	2	0.285	0.25	3.071	0.593	1.24	0.218	0.236	0.189
IPI00305551	GNA11	GNA11 Guanine nucleotide-binding protein subunit alpha-11	1826	42097	34	8	5	4	0.29	0.335	0.48	0.562	0.864	1.019	0.599	0.326
IPI00654777	EIF3F	EIF3F HCG1784554, isoform CRA_a	207	39122	5	4	1	1	0.291	0.441	0.251	0.39	0.776	1.194	1.147	0.362
IPI00793199	ANXA4	ANXA4 annexin IV	275	36062	5	2	2	2	0.293	0.153	1.421	0.816	2.008	1.142	0.19	0.131
IPI00018871	ARL8B	ARL8B cDNA FLJ56285, highly similar to ADP-ribosylation factor-like protein 8B	2425	27235	51	6	8	7	0.294	0.204	1.03	0.757	1.311	0.96	0.292	0.21
IPI00217143	SDHA	SDHA 57 kDa protein	101	56716	1	1	1	1	0.298	0.313	0.894	0.962	1.276	1.359	0.329	0.225
IPI00180675	TUBA1A	TUBA1A Tubulin alpha-1A chain	13126	50104	22	8	1	1	0.302	0.353	0.859	1.029	0.581	0.69	0.348	0.501
IPI00219018	GAPDH	GAPDH Glyceraldehyde-3-phosphate dehydrogenase	5242	36030	98	8	12	7	0.308	0.197	1.346	0.906	0.852	0.477	0.236	0.337
IPI00843975	EZR	EZR Ezrin	131	69370	5	2	2	2	0.309	0.221	0.279	0.22	1.208	0.896	0.894	0.248
IPI00219682	STOM	STOM Erythrocyte band 7 integral membrane protein	5295	31711	117	8	15	11	0.31	0.281	1.388	1.429	0.666	0.683	0.187	0.428
IPI00329600	SCCPDH	SCCPDH Probable saccharopine dehydrogenase	1272	47121	22	8	2	1	0.313	0.406	0.637	0.849	0.457	0.602	0.484	0.631
IPI00217683	AKAP12	AKAP12 A kinase (PRKA) anchor protein 12 isoform 2	196	181580	3	1	2	2	0.315	1.02	1.005	3.341	0.319	1.049	0.309	0.952
IPI00011284	COMT	COMT Isoform Membrane-bound of Catechol O-methyltransferase	439	30018	7	2	2	2	0.317	0.146	1.924	0.758	4.298	1.676	0.216	0.094
IPI00876963	HLA-A	HLA-A HLA class I histocompatibility antigen, A-2 alpha chain	5270	40896	130	8	15	9	0.317	0.316	1.107	1.082	1.334	1.325	0.285	0.23
IPI00002478	ECE1	ECE1 Isoform B of Endothelin-converting enzyme 1	1191	87108	21	2	8	5	0.321	0.283	1.075	1.089	1.286	1.21	0.283	0.251
IPI00374076	FITM2	FITM2 Fat storage-inducing transmembrane protein 2	48	29835	1	1	1	1	0.322	0.321	0.106	0.108	1.173	1.187	3.014	0.265
IPI00025252	PDIA3	PDIA3 Protein disulfide-isomerase A3	1258	56747	35	6	8	7	0.323	0.343	0.9	1.007	1.087	1.069	0.354	0.195
IPI00022018	DPM1	DPM1 Dolichol-phosphate mannosyltransferase	176	29616	5	4	2	2	0.327	0.765	0.392	0.975	0.529	1.26	0.796	0.6
IPI00015972	COX6C	COX6C Cytochrome c oxidase subunit 6C	503	8776	22	5	4	3	0.328	0.417	1.724	2.209	0.956	1.413	0.134	0.224
IPI00446235	CYB5R3	CYB5R3 Isoform 2 of NADH-cytochrome b5 reductase 3	6077	31608	129	8	13	9	0.329	0.37	1.089	1.239	0.743	0.827	0.308	0.422
IPI00002307	NLGN3	NLGN3 Isoform 1 of Neuroligin-3	70	93836	1	1	1	1	0.333	0.358	0.727	0.803	0.697	0.762	0.452	0.46
IPI00017344	RAB5B	RAB5B Ras-related protein Rab-5B	1140	23692	5	2	1	1	0.333	0.204	1.128	0.711	1.691	1.054	0.291	0.19
IPI00793874	SFXN3	SFXN3 sideroflexin 3	736	35956	6	2	3	3	0.337	0.181	9999	9999	2.068	1.13	-9999	0.157
IPI00001639	KPNB1	KPNB1 Importin subunit beta-1	458	97108	10	3	3	3	0.34	0.217	0.93	0.665	1.383	0.986	0.366	0.225
IPI00295851	COPB1	COPB1 Coatomer subunit beta	162	107074	3	2	1	1	0.34	0.254	0.986	0.755	1.107	0.84	0.34	0.296
IPI00010418	MYO1C	MYO1C Isoform 2 of Myosin-Ic	1326	117876	31	3	12	12	0.341	0.332	0.723	0.581	0.929	0.742	0.502	0.462
IPI00064193	TMX3	TMX3 Isoform 1 of Protein disulfide-isomerase TMX3	617	51839	9	2	3	2	0.341	0.356	0.829	0.983	0.742	0.888	0.354	0.443
IPI00002459	ANXA6	ANXA6 annexin VI isoform 2	1823	75229	41	6	9	8	0.342	0.384	0.644	0.765	1.004	1.255	0.543	0.291
IPI00410488	CD276	CD276 Isoform 1 of CD276 antigen	290	57199	5	2	3	3	0.344	0.365	1.797	1.925	0.938	1.003	0.271	0.375
IPI00418471	VIM	VIM Vimentin	5034	53619	123	3	25	21	0.344	0.406	1.289	1.265	0.723	0.757	0.256	0.345
IPI00329801	ANXA5	ANXA5 Annexin A5	6104	35914	123	8	8	8	0.346	0.396	0.642	0.775	0.812	1.002	0.55	0.42
IPI00941296	CTSB	CTSB cDNA FLJ40065 fis, clone TESOP2000400, highly similar to CATHEPSIN B	289	30153	4	2	2	2	0.35	0.614	2.818	5.056	1.315	2.336	0.174	0.365
IPI00306604	ITGA5	ITGA5 Integrin alpha-5	831	114465	20	2	8	8	0.351	0.191	0.585	0.372	1.499	1.092	0.445	0.178
IPI00024067	CLTC	CLTC Isoform 1 of Clathrin heavy chain 1	974	191493	25	8	3	3	0.357	0.366	0.856	0.909	1.249	1.316	0.417	0.264
IPI00021453	PPAP2B	PPAP2B Lipid phosphate phosphohydrolase 3	145	35093	5	1	3	3	0.362	0.344	1.074	1.047	0.406	0.392	0.333	0.86
IPI00304962	COL1A2	COL1A2 Collagen alpha-2(I) chain	333	129209	7	1	3	3	0.375	0.319	1.177	1.026	0.905	0.781	0.315	0.375
IPI00015148	RAP1B	RAP1B Ras-related protein Rap-1b	1582	20812	42	8	4	4	0.381	0.316	1.318	1.138	1.172	1.002	0.285	0.314
IPI00301280	TMEM43	TMEM43 Transmembrane protein 43	2225	44847	53	7	9	8	0.382	0.606	1.089	1.505	0.764	1.224	0.402	0.478
IPI00021263	YWHAZ	YWHAZ 14-3-3 protein zeta/delta	343	27728	18	7	2	2	0.386	0.243	0.983	0.876	0.996	0.878	0.281	0.271
IPI00100160	CAND1	CAND1 Isoform 1 of Cullin-associated NEDD8-dissociated protein 1	231	136289	4	4	1	1	0.388	0.425	0.664	0.745	1.097	1.221	0.577	0.341
IPI00479186	PKM2	PKM2 Isoform M2 of Pyruvate kinase isozymes M1/M2	2388	57900	51	6	12	10	0.393	0.362	0.832	0.763	1.011	0.893	0.27	0.343
IPI00027626	CCT6A	CCT6A T-complex protein 1 subunit zeta	854	57988	16	8	1	1	0.395	0.513	0.351	0.468	0.782	1.031	1.111	0.487
IPI00215893	HMOX1	HMOX1 Heme oxygenase 1	587	32798	11	2	5	5	0.396	0.523	1.396	1.181	1.717	1.372	0.281	0.195
IPI00395488	VASN	VASN Vasorin	45	71668	1	1	1	1	0.396	0.268	0.528	0.366	1.166	0.8	0.741	0.327
IPI00171903	HNRNPM	HNRNPM Isoform 1 of Heterogeneous nuclear ribonucleoprotein M	41	77464	1	1	1	1	0.397	0.345	1.283	1.142	1.312	1.156	0.306	0.292
IPI00419585	PPIA	PPIA Peptidyl-prolyl cis-trans isomerase A	128	18001	5	2	2	2	0.397	0.375	1.236	1.213	1.26	0.987	0.316	0.286
IPI00018364	RAP2B	RAP2B Ras-related protein Rap-2b	717	20491	18	7	1	1	0.399	0.374	0.951	0.914	0.772	0.735	0.414	0.498
IPI00021057	SLC12A4	SLC12A4 Isoform 1 of Solute carrier family 12 member 4	38	120572	1	1	1	1	0.399	-9999	9999	NaN	9999	NaN	-9999	-9999
IPI00006865	SEC22B	SEC22B Vesicle-trafficking protein SEC22b	3527	24725	65	8	8	7	0.4	0.32	1.103	0.944	1.247	1.118	0.386	0.388
IPI00215997	CD9	CD9 CD9 antigen	723	25399	21	8	1	1	0.402	0.619	0.605	0.955	0.21	0.329	0.657	1.845
IPI00291175	VCL	VCL Isoform 1 of Vinculin	520	116649	11	5	2	2	0.403	0.202	1.053	0.542	3.492	1.78	0.378	0.111
IPI00418169	ANXA2	ANXA2 Isoform 2 of Annexin A2	5170	40386	121	8	12	11	0.404	0.271	1.035	0.79	1.121	0.861	0.357	0.297
IPI00168813	PTK7	PTK7 Isoform 3 of Tyrosine-protein kinase-like 7	263	103515	5	3	2	2	0.407	1.035	1.078	1.869	0.643	0.98	0.56	1.031
IPI00296099	THBS1	THBS1 Thrombospondin-1	230	129300	6	2	3	3	0.408	0.315	1.403	1.286	1.198	1.174	0.544	0.337
IPI00299571	PDIA6	PDIA6 Isoform 2 of Protein disulfide-isomerase A6	1571	53867	28	8	6	5	0.418	0.486	0.853	0.961	1.03	1.167	0.409	0.313
IPI00783097	GARS	GARS Glycyl-tRNA synthetase	118	83087	3	2	1	1	0.419	0.485	1.052	1.25	1.11	1.306	0.394	0.364
IPI00853612	BCL2L13	BCL2L13 cDNA FLJ31686 fis, clone NT2RI2005382, highly similar to Bcl-2-like 13 protein	88	34579	3	1	1	1	0.422	-9999	1.827	-9999	9999	NaN	0.228	-9999
IPI00470674	CYB5R1	CYB5R1 NADH-cytochrome b5 reductase 1	340	34073	7	2	2	2	0.425	0.225	1.156	0.629	1.274	0.686	0.363	0.322
IPI00797136	IKIP	IKIP Isoform 1 of Inhibitor of nuclear factor kappa-B kinase-interacting protein	1363	39285	25	2	7	7	0.425	0.32	0.61	0.808	1.436	1.884	0.233	0.097
IPI00011578	NPTN	NPTN Isoform 1 of Neuroplastin	420	31272	11	6	1	1	0.426	0.571	9999	9999	0.848	1.153	-9999	0.484
IPI00102685	MYADM	MYADM Myeloid-associated differentiation marker	981	35250	14	4	3	3	0.426	0.356	0.602	0.547	1.026	0.919	0.701	0.376
IPI00036552	ANTXR2	ANTXR2 Isoform 2 of Anthrax toxin receptor 2	64	42892	1	1	1	1	0.43	1.203	0.503	1.443	0.603	1.711	0.845	0.688
IPI00217966	LDHA	LDHA L-lactate dehydrogenase	1189	39812	23	2	6	6	0.431	0.33	0.869	0.717	0.914	0.745	0.499	0.397
IPI00022048	PTGFRN	PTGFRN Prostaglandin F2 receptor negative regulator	207	98495	4	1	2	2	0.432	0.558	1.117	1.48	1.01	1.325	0.382	0.412
IPI00020850	PPP2R2B	PPP2R2B Isoform 1 of Serine/threonine-protein phosphatase 2A 55 kDa regulatory subunit B beta isoform	85	51678	1	1	1	1	0.438	0.288	9999	9999	9999	9999	-9999	-9999
IPI00031697	TMEM109	TMEM109 Transmembrane protein 109	747	26194	23	8	1	1	0.441	0.632	0.958	1.408	0.59	0.858	0.455	0.722
IPI00296157	RETSAT	RETSAT Isoform 1 of All-trans-retinol 13,14-reductase	326	66777	10	3	2	2	0.444	0.38	1.636	1.428	1.224	1.056	0.269	0.35
IPI00289876	STX7	STX7 Isoform 1 of Syntaxin-7	264	29797	4	2	2	2	0.446	0.117	1.382	0.344	2.636	1.692	0.321	0.12
IPI00219111	TRAM1	TRAM1 Translocating chain-associated membrane protein 1	569	43044	10	5	2	2	0.448	0.583	1.051	1.406	0.763	1.01	0.421	0.566
IPI00005024	MYBBP1A	MYBBP1A Isoform 1 of Myb-binding protein 1A	187	148762	3	2	1	1	0.453	0.762	0.437	0.754	0.378	0.646	1.025	1.156
IPI00141318	CKAP4	CKAP4 Isoform 1 of Cytoskeleton-associated protein 4	25449	65983	477	8	32	24	0.453	0.518	1.096	1.313	0.917	1.076	0.406	0.481
IPI00455165	PANX1	PANX1 Isoform 1 of Pannexin-1	183	48028	4	2	1	1	0.456	0.298	0.857	0.575	2.479	1.646	0.525	0.177
IPI00013623	SLC27A3	SLC27A3 Isoform 1 of Long-chain fatty acid transport protein 3	760	87269	13	6	1	1	0.458	0.54	1.231	1.488	1.082	1.296	0.367	0.408
IPI00025416	ACTG2	ACTG2 Actin, gamma-enteric smooth muscle	3021	41850	3	1	1	1	0.46	0.775	0.619	1.069	9999	9999	0.735	-9999
IPI00031522	HADHA	HADHA Trifunctional enzyme subunit alpha, mitochondrial	383	82947	7	3	2	2	0.466	0.318	1.007	0.701	1.531	1.06	0.456	0.294
IPI00288947	GNAQ	GNAQ Guanine nucleotide-binding protein G(q) subunit alpha	1546	42115	4	2	1	1	0.466	0.433	0.901	0.858	0.931	0.878	0.511	0.483
IPI00006957	DHRS7	DHRS7 Isoform 1 of Dehydrogenase/reductase SDR family member 7	189	38274	4	1	3	3	0.468	0.554	0.653	0.799	1.546	1.07	0.705	0.509
IPI00013897	ADAM10	ADAM10 Disintegrin and metalloproteinase domain-containing protein 10	99	84088	2	1	1	1	0.468	0.67	0.72	1.056	0.686	0.997	0.642	0.658
IPI00329332	STX12	STX12 Syntaxin-12	687	31622	15	2	3	3	0.47	0.28	1.076	0.844	2.655	1.653	0.345	0.213
IPI00299719	TCIRG1	TCIRG1 Isoform Long of V-type proton ATPase 116 kDa subunit a isoform 3	1245	92908	16	2	5	4	0.473	0.821	1.166	1.247	1.013	1.072	0.668	0.75
IPI00019502	MYH9	MYH9 Isoform 1 of Myosin-9	3382	226392	64	2	15	15	0.475	0.451	1.29	1.126	1.051	0.833	0.476	0.392
IPI00000643	BAG2	BAG2 BAG family molecular chaperone regulator 2	332	23757	7	2	2	2	0.476	0.244	9999	9999	1.221	1.135	-9999	0.21
IPI00333016	DNAJC11	DNAJC11 Isoform 3 of DnaJ homolog subfamily C member 11	1073	57161	25	6	4	4	0.477	0.621	0.758	0.864	0.583	0.679	0.966	0.951
IPI00302927	CCT4;ILK-2	CCT4;ILK-2 T-complex protein 1 subunit delta	94	57888	1	1	1	1	0.478	0.775	0.441	0.734	9999	9999	1.071	-9999
IPI00549343	VAMP3	VAMP3 Vesicle-associated membrane protein 3	1395	11302	22	6	2	2	0.479	0.345	1.169	0.865	2.734	1.984	0.415	0.179
IPI00215914	ARF1	ARF1 ADP-ribosylation factor 1	358	20684	9	1	3	3	0.48	0.3	1.506	1.007	1.717	0.894	0.298	0.162
IPI00016670	C11orf59	C11orf59 UPF0404 protein C11orf59	1170	17734	25	4	6	6	0.487	0.265	1.774	1.02	1.163	0.924	0.316	0.646
IPI00030634	GGT7	GGT7 Isoform 1 of Gamma-glutamyltransferase 7	55	70423	1	1	1	1	0.491	1.112	0.369	0.858	0.896	2.061	1.313	0.528
IPI00020599	CALR	CALR Calreticulin	453	48112	13	1	6	6	0.493	0.657	0.886	1.174	0.744	0.981	0.538	0.604
IPI00646625	TAP1	TAP1 Antigen peptide transporter 1	576	87163	17	7	1	1	0.498	0.458	0.866	0.816	1.032	0.964	0.569	0.465
IPI00217563	ITGB1	ITGB1 Isoform Beta-1A of Integrin beta-1	5898	88357	145	8	15	12	0.502	0.611	1.022	1.346	0.843	1.02	0.469	0.532
IPI00218398	MMP14	MMP14 Matrix metalloproteinase-14	1297	65842	33	4	8	8	0.507	0.507	0.45	0.713	0.37	0.523	1.128	0.769
IPI00185146	IPO9	IPO9 Importin-9	495	115889	5	2	1	1	0.508	0.455	0.508	0.467	0.991	0.901	0.987	0.494
IPI00386199	C19orf6	C19orf6 Isoform 1 of Membralin	258	67845	5	4	1	1	0.509	0.611	0.527	0.65	1.407	1.718	0.952	0.348
IPI00023958	MPV17	MPV17 Protein Mpv17	590	19720	5	4	1	1	0.51	0.436	0.979	0.859	1.086	0.944	0.514	0.452
IPI00020418	RRAS	RRAS Ras-related protein R-Ras	1269	23466	26	3	4	4	0.517	0.336	1.699	1.133	1.561	1.031	0.3	0.319
IPI00107357	CLPTM1	CLPTM1 Isoform 2 of Cleft lip and palate transmembrane protein 1	177	77909	4	2	1	1	0.522	1.191	0.141	0.331	0.546	1.265	3.647	0.922
IPI00010438	SNAP23	SNAP23 Isoform SNAP-23a of Synaptosomal-associated protein 23	1129	23340	17	6	2	2	0.526	0.662	1.437	0.803	1.608	0.707	0.362	0.922
IPI00020557	LRP1	LRP1 Prolow-density lipoprotein receptor-related protein 1	2316	504245	54	7	15	14	0.526	0.607	1.296	1.317	1.357	1.022	0.482	0.493
IPI00794223	COPG	COPG 13 kDa protein	40	13443	1	1	1	1	0.528	0.NaN	0.803	0.865	1.75	1.866	0.65	0.291
IPI00016786	CDC42	CDC42 Isoform 2 of Cell division control protein 42 homolog	814	21245	24	7	3	2	0.53	0.373	1.405	1.015	1.249	0.892	0.367	0.397
IPI00165651	ERGIC2	ERGIC2 Cd002 protein	216	43467	3	1	1	1	0.53	0.549	0.958	1.018	0.636	0.669	0.546	0.803
IPI00007165	DOLK	DOLK Dolichol kinase	206	59229	7	4	3	3	0.531	1.02	0.722	1.419	0.86	1.683	0.733	0.603
IPI00021428	ACTA1	ACTA1 Actin, alpha skeletal muscle	3709	42024	28	8	3	2	0.532	0.485	0.998	0.943	0.718	0.672	0.544	0.708
IPI00003635	ERGIC1	ERGIC1 cDNA FLJ56280, highly similar to Endoplasmic reticulum-Golgi intermediate compartment protein 1	448	26242	9	1	3	3	0.534	0.771	0.944	1.4	0.846	1.242	0.558	0.606
IPI00029744	SSBP1	SSBP1 Single-stranded DNA-binding protein, mitochondrial	44	17249	1	1	1	1	0.536	0.406	0.844	0.656	1.758	1.354	0.627	0.294
IPI00014232	ARL6IP1	ARL6IP1 ADP-ribosylation factor-like protein 6-interacting protein 1	1072	23347	15	7	2	1	0.537	1.023	0.105	0.206	0.76	1.475	5.036	0.675
IPI00386427	SMPDL3B	SMPDL3B Isoform 2 of Acid sphingomyelinase-like phosphodiesterase 3b	1287	41663	36	5	6	6	0.538	0.489	1.099	0.882	0.7	0.582	0.625	0.705
IPI00478231	RHOA	RHOA Transforming protein RhoA	176	21754	2	1	1	1	0.538	0.314	0.918	0.55	2.445	1.45	0.579	0.212
IPI00011200	PHGDH	PHGDH D-3-phosphoglycerate dehydrogenase	444	56614	11	4	2	1	0.544	0.385	1.229	0.892	1.01	0.725	0.437	0.518
IPI00027438	FLOT1	FLOT1 Flotillin-1	1143	47326	31	4	8	8	0.544	0.661	0.917	1.08	0.806	0.999	0.553	0.605
IPI00930070	HLA-C	HLA-C MHC class I antigen (Fragment)	4060	31659	48	8	4	3	0.548	0.744	1.051	1.29	0.708	0.831	0.598	2.705
IPI00031691	RPL9	RPL9 60S ribosomal protein L9	172	21850	2	2	1	1	0.551	0.388	1.093	0.79	0.888	0.636	0.498	0.598
IPI00014377	RAB32	RAB32 Ras-related protein Rab-32	456	24982	18	2	5	5	0.556	0.392	1.24	1.136	1.066	0.709	0.341	0.488
IPI00017567	ENG	ENG Isoform Long of Endoglin	623	70533	7	2	2	2	0.556	-9999	9999	NaN	9999	NaN	-9999	-9999
IPI00295542	NUCB1	NUCB1 Nucleobindin-1	410	53846	9	3	2	2	0.556	0.283	0.961	0.499	0.175	0.082	0.568	2.712
IPI00002230	NCEH1	NCEH1 arylacetamide deacetylase-like 1 isoform b	713	49031	16	1	7	7	0.559	0.59	1.314	0.803	1.247	1.363	0.471	0.434
IPI00884105	LAMP1	LAMP1 Lysosome-associated membrane glycoprotein 1	3407	44854	70	8	4	4	0.568	0.426	1.377	1.064	0.93	0.713	0.413	0.591
IPI00007940	ERLIN1	ERLIN1 ER lipid raft associated 1	3564	39146	33	8	2	2	0.572	0.662	1.337	1.331	0.793	0.782	0.67	0.652
IPI00409635	ESYT2	ESYT2 Isoform 2 of Extended synaptotagmin-2	322	98840	7	5	1	1	0.572	0.382	1.251	0.857	1.151	0.781	0.452	0.479
IPI00021439	ACTB	ACTB Actin, cytoplasmic 1	9133	41710	234	8	19	12	0.577	0.511	0.965	0.878	0.865	0.783	0.587	0.642
IPI00011416	ECH1	ECH1 Delta(3,5)-Delta(2,4)-dienoyl-CoA isomerase, mitochondrial	40	35793	1	1	1	1	0.578	0.679	0.242	0.292	2.136	2.547	2.356	0.261
IPI00465248	ENO1	ENO1 Isoform alpha-enolase of Alpha-enolase	541	47139	17	4	5	5	0.58	0.489	1.362	1.243	1.308	1.182	0.423	0.414
IPI00300562	RAB3B	RAB3B Ras-related protein Rab-3B	3541	24742	18	6	2	2	0.581	0.169	0.845	0.225	6.254	1.913	0.659	0.091
IPI00021267	EPHA2	EPHA2 Ephrin type-A receptor 2	128	108197	5	1	2	2	0.587	0.917	0.729	1.158	0.908	1.45	0.795	0.623
IPI00043598	IKIP	IKIP Isoform 4 of Inhibitor of nuclear factor kappa-B kinase-interacting protein	914	43057	15	2	5	5	0.587	0.611	9999	9999	1.756	1.859	-9999	0.301
IPI00657706	MBOAT7	MBOAT7 Isoform 1 of Lysophospholipid acyltransferase 7	2243	52730	44	8	7	6	0.587	0.879	1.194	1.813	0.903	1.439	0.476	0.642
IPI00008274	CAP1	CAP1 Isoform 1 of Adenylyl cyclase-associated protein 1	294	51823	5	2	2	2	0.589	0.557	1.381	1.34	0.618	0.593	0.421	0.919
IPI00647457	HLA-A	HLA-A Major histocompatibility complex, class I, A	4244	41342	41	6	5	2	0.59	0.885	0.737	1.093	0.76	1.119	0.805	0.773
IPI00015102	ALCAM	ALCAM Isoform 1 of CD166 antigen	156	65061	6	2	3	3	0.591	0.863	1.014	1.518	0.525	1.351	0.546	0.582
IPI00005737	SURF4	SURF4 Isoform 1 of Surfeit locus protein 4	7932	30374	109	8	6	4	0.593	0.716	0.712	0.899	0.962	1.164	0.803	0.596
IPI00410079	FAM82A2	FAM82A2 Isoform 1 of Regulator of microtubule dynamics protein 3	772	52086	12	5	1	1	0.594	0.214	1.632	0.602	5.907	2.156	0.36	0.097
IPI00012486	SPNS1	SPNS1 61 kDa protein	282	61067	5	2	3	3	0.596	0.397	1.258	0.86	1.076	0.728	0.471	0.523
IPI00023768	HAS1	HAS1 HyaluroNaN synthase 1	107	64790	2	1	1	1	0.598	-9999	0.605	-9999	9999	NaN	0.975	-9999
IPI00027230	HSP90B1	HSP90B1 Endoplasmin	2178	92411	26	4	8	7	0.603	0.685	0.861	0.982	0.88	1.014	0.71	0.65
IPI00170934	STK11IP	STK11IP Isoform 1 of Serine/threonine kinase 11-interacting protein	54	121385	1	1	1	1	0.604	-9999	1.122	-9999	2.133	-9999	0.532	0.273
IPI00002149	SAR1B	SAR1B GTP-binding protein SAR1b	48	22396	2	1	1	1	0.606	0.623	9999	9999	9999	9999	-9999	-9999
IPI00030820	MRPL47	MRPL47 Isoform 1 of 39S ribosomal protein L47, mitochondrial	46	29432	2	1	1	1	0.608	0.542	1.229	1.122	1.467	1.327	0.489	0.4
IPI00003348	GNB2	GNB2 Guanine nucleotide-binding protein G(I)/G(S)/G(T) subunit beta-2	558	37307	14	7	1	1	0.609	0.673	0.887	1.005	1.169	1.311	0.678	0.502
IPI00010218	CYP20A1	CYP20A1 Cytochrome P450 monooxygenase	43	49502	1	1	1	1	0.609	1.113	0.374	0.701	1.363	2.528	1.609	0.431
IPI00022774	VCP	VCP Transitional endoplasmic reticulum ATPase	1002	89266	18	8	1	1	0.609	0.653	0.872	0.96	1.521	1.656	0.69	0.386
IPI00186290	EEF2	EEF2 Elongation factor 2	722	95277	20	6	4	4	0.609	0.286	1.159	0.57	1.702	0.963	0.554	0.144
IPI00922108	ITGAV	ITGAV integrin alpha-V isoform 2	2218	111075	58	5	16	15	0.615	0.808	1.08	1.439	0.486	0.645	0.558	1.469
IPI00166891	TMEM135	TMEM135 TMEM135 protein	376	17683	10	5	1	1	0.619	1.242	0.404	0.832	0.626	1.275	1.513	0.953
IPI00005181	PLSCR1	PLSCR1 Phospholipid scramblase 1	321	35026	4	3	1	1	0.621	0.342	1.311	0.74	1.714	0.958	0.468	0.349
IPI00215948	CTNNA1	CTNNA1 Isoform 1 of Catenin alpha-1	659	100009	8	4	3	2	0.626	0.545	0.927	0.813	3.112	2.013	0.673	0.248
IPI00215995	ITGA3	ITGA3 Isoform Alpha-3A of Integrin alpha-3	325	116538	8	1	3	2	0.626	-9999	9999	NaN	9999	NaN	-9999	-9999
IPI00303476	ATP5B	ATP5B ATP synthase subunit beta, mitochondrial	3816	56525	72	8	5	5	0.639	0.781	1.125	1.437	1.124	0.889	0.562	0.6
IPI00012728	ACSL1	ACSL1 Isoform 1 of Long-chain-fatty-acid--CoA ligase 1	38	77893	1	1	1	1	0.643	0.907	9999	9999	9999	9999	-9999	-9999
IPI00646304	PPIB	PPIB Peptidyl-prolyl cis-trans isomerase B	240	23728	6	3	2	2	0.646	0.347	0.897	0.747	1.252	1.033	0.47	0.329
IPI00294065	GOLGA5	GOLGA5 Isoform 1 of Golgin subfamily A member 5	157	82940	2	1	1	1	0.648	-9999	9999	NaN	9999	NaN	-9999	-9999
IPI00005107	NPC1	NPC1 Niemann-Pick C1 protein	868	142074	29	8	4	4	0.65	0.813	0.903	1.112	0.331	0.396	0.701	2.034
IPI00006379	NOP58	NOP58 Nucleolar protein 58	98	59541	2	2	1	1	0.65	0.746	1.353	1.591	0.696	0.81	0.475	0.901
IPI00029741	ITGB5	ITGB5 Integrin beta-5	471	87996	13	6	2	2	0.651	1.688	0.28	0.746	0.59	1.553	2.293	1.064
IPI00100247	TMX4	TMX4 Thioredoxin-related transmembrane protein 4	101	38928	2	2	1	1	0.652	1.305	0.792	1.626	0.481	0.978	0.813	1.306
IPI00291928	RAB14	RAB14 Ras-related protein Rab-14	3290	23882	27	6	4	4	0.652	0.367	1.412	0.834	0.234	0.134	0.45	2.022
IPI00008732	TRABD	TRABD Isoform 1 of TraB domain-containing protein	337	42294	7	4	2	2	0.656	0.36	0.062	0.067	1.097	0.626	NaN	0.578
IPI00016342	RAB7A	RAB7A Ras-related protein Rab-7a	5053	23475	130	8	13	12	0.656	0.398	1.284	0.76	1.577	0.982	0.444	0.179
IPI00009253	NAPA	NAPA Alpha-soluble NSF attachment protein	84	33211	1	1	1	1	0.657	0.68	9999	9999	0.998	1.049	-9999	0.634
IPI00008338	ABCC1	ABCC1 Isoform 2 of Multidrug resistance-associated protein 1	270	164835	13	6	2	2	0.658	1.701	0.308	0.812	0.643	1.655	2.083	1.084
IPI00015902	PDGFRB	PDGFRB Beta-type platelet-derived growth factor receptor	718	123889	13	1	6	6	0.66	0.535	1.238	0.88	0.975	0.913	0.787	0.495
IPI00008964	RAB1B	RAB1B Ras-related protein Rab-1B	8579	22157	204	8	8	7	0.663	0.488	1.119	0.96	1.309	1.107	0.623	0.416
IPI00787853	IMPAD1	IMPAD1 Inositol monophosphatase 3	432	38657	3	1	1	1	0.664	0.628	1.112	1.079	2.588	2.486	0.59	0.247
IPI00794169	ANO10	ANO10 Putative uncharacterized protein ANO10	117	76408	4	3	2	2	0.676	0.76	1.049	1.212	0.97	1.109	0.635	0.669
IPI00218924	CHP	CHP Calcium-binding protein p22	167	22442	4	2	1	1	0.677	0.597	0.95	0.859	1.307	1.17	0.704	0.5
IPI00293946	UBXN4	UBXN4 UBX domain-containing protein 4	125	56743	4	2	1	1	0.69	0.51	1.761	1.336	5.744	4.313	0.387	0.116
IPI00297037	PPAP2A	PPAP2A Isoform 1 of Lipid phosphate phosphohydrolase 1	382	32135	8	6	1	1	0.694	0.734	0.821	0.891	0.944	1.014	0.835	0.709
IPI00329389	RPL6	RPL6 60S ribosomal protein L6	1567	32708	27	8	2	2	0.694	0.658	0.875	0.851	1.284	1.236	0.783	0.521
IPI00022585	AKAP1	AKAP1 cDNA FLJ56047, highly similar to A kinase anchor protein 1, mitochondrial	133	101413	2	1	1	1	0.695	1.84	0.036	0.099	0.644	1.731	18.92	1.041
IPI00008708	RSL1D1	RSL1D1 Ribosomal L1 domain-containing protein 1	191	54939	2	1	1	1	0.7	1.132	0.663	1.098	0.414	0.679	1.044	1.631
IPI00470649	NCLN	NCLN Isoform 1 of Nicalin	4551	62935	130	8	13	13	0.708	0.823	1.207	1.384	0.814	0.916	0.396	0.86
IPI00032038	CPT1A	CPT1A Isoform 1 of Carnitine O-palmitoyltransferase 1, liver isoform	741	88311	15	7	3	2	0.712	1.172	0.826	0.809	1	0.968	1.477	1.185
IPI00852623	PLXNB2	PLXNB2 Plexin B2	465	142609	13	2	5	5	0.714	0.45	1.016	0.649	1.511	0.949	0.704	7.577
IPI00010697	ITGA6	ITGA6 Isoform Alpha-6X1X2B of Integrin alpha-6	754	126553	29	6	5	5	0.715	0.564	1.332	1.083	0.977	0.784	0.561	0.777
IPI00221089	RPS13	RPS13 40S ribosomal protein S13	1264	17212	38	8	4	3	0.715	0.875	1.302	1.676	0.869	1.098	0.542	0.78
IPI00024282	RAB8B	RAB8B Ras-related protein Rab-8B	3033	23569	1	1	1	1	0.717	0.537	0.828	0.636	1.259	0.957	0.856	0.549
IPI00290085	CDH2	CDH2 Cadherin-2	61	99747	1	1	1	1	0.718	0.366	1.094	0.571	1.521	0.786	0.649	0.455
IPI00002790	SEL1L	SEL1L Isoform 1 of Protein sel-1 homolog 1	345	88698	10	3	3	3	0.721	0.976	1.153	1.382	1.292	1.642	0.618	0.495
IPI00645518	CDIPT	CDIPT Isoform 1 of CDP-diacylglycerol--inositol 3-phosphatidyltransferase	708	23523	19	8	3	3	0.722	0.675	0.96	0.919	1.248	1.184	0.741	0.557
IPI00303726	IFITM3	IFITM3 Interferon-induced transmembrane protein 3	1046	14622	17	6	3	2	0.723	0.662	1.434	1.365	0.672	0.678	0.499	1.088
IPI00789008	FLOT2	FLOT2 Flotillin-2	730	47035	35	7	5	5	0.728	0.791	0.955	1.069	1.01	1.197	0.753	0.591
IPI00291695	GPX8	GPX8 Probable glutathione peroxidase 8	1453	23894	67	8	6	5	0.73	0.713	1	1.032	0.644	0.644	0.692	1.106
IPI00013847	UQCRC1	UQCRC1 Cytochrome b-c1 complex subunit 1, mitochondrial	3779	52612	101	8	10	9	0.734	0.863	0.919	0.95	1.002	1.032	0.776	0.777
IPI00026781	FASN	FASN Fatty acid synthase	1033	273227	23	7	4	4	0.734	0.587	0.908	0.753	1.963	1.589	0.791	0.354
IPI00394699	RPL17	RPL17 Putative uncharacterized protein ENSP00000352143	39	15278	1	1	1	1	0.74	0.806	9999	9999	1.047	1.159	-9999	0.681
IPI00294755	CLDN7	CLDN7 Isoform 1 of Claudin-7	130	22375	3	3	1	1	0.742	0.76	1.498	1.573	1.455	1.512	0.489	0.492
IPI00026272	HIST1H2AE;HIST1H2AB;HIST1H2AG;HIST1H2AK;HIST1H2AI;HIST1H2AM;HIST1H2AL;HIST1H2AJ;HIST1H2AD	HIST1H2AE;HIST1H2AB;HIST1H2AG;HIST1H2AK;HIST1H2AI;HIST1H2AM;HIST1H2AL;HIST1H2AJ;HIST1H2AD Histone H2A type 1-B/E	1526	14127	35	7	2	2	0.745	0.815	1.265	1.499	0.838	0.983	0.501	0.768
IPI00748145	GNAI2	GNAI2 Isoform 1 of Guanine nucleotide-binding protein G(i), alpha-2 subunit	4467	40425	53	8	5	5	0.745	0.691	1.06	1.01	0.857	0.807	0.695	0.835
IPI00012512	RRAS2	RRAS2 cDNA FLJ61162, highly similar to Ras-related protein R-Ras2	846	24180	6	3	2	1	0.747	0.348	1.281	0.612	1.716	0.812	0.576	0.42
IPI00550165	DHRS7B	DHRS7B Dehydrogenase/reductase SDR family member 7B	263	35097	5	3	1	1	0.747	0.784	0.778	0.838	0.998	1.064	0.947	0.721
IPI00101651	ABHD8	ABHD8 Abhydrolase domain-containing protein 8	39	47301	1	1	1	1	0.752	2.077	0.314	0.89	0.722	2.023	2.364	1.005
IPI00221093	RPS17	RPS17 40S ribosomal protein S17	1451	15540	21	7	3	2	0.752	1.247	1.155	1.989	0.285	0.534	0.634	2.469
IPI00028116	KDELR1	KDELR1 ER lumen protein retaining receptor 1	1614	24526	35	8	3	3	0.754	0.885	0.613	0.732	1.03	1.239	1.218	0.703
IPI00007061	GOLT1B	GOLT1B Vesicle transport protein GOT1B	1961	15415	25	8	1	1	0.756	0.855	1.208	1.402	1.397	1.605	0.618	0.522
IPI00014812	MRPS21	MRPS21 28S ribosomal protein S21, mitochondrial	44	10734	1	1	1	1	0.764	0.565	1.21	0.918	1.777	1.335	0.624	0.414
IPI00219217	LDHB	LDHB L-lactate dehydrogenase B chain	875	36615	13	5	1	1	0.766	0.382	1.467	0.75	1.617	0.819	0.516	0.457
IPI00008982	ALDH18A1	ALDH18A1 Isoform Long of Delta-1-pyrroline-5-carboxylate synthetase	622	87248	12	6	1	1	0.768	0.582	0.844	0.656	9999	9999	0.9	-9999
IPI00218918	ANXA1	ANXA1 Annexin A1	1608	38690	32	7	5	5	0.784	0.809	1.081	1.14	0.96	1.02	0.715	0.473
IPI00182933	CYB5A	CYB5A Isoform 2 of Cytochrome b5	848	11261	26	6	4	3	0.785	0.988	1.273	1.633	0.919	1.166	0.614	0.828
IPI00743576	ATP6V0A1	ATP6V0A1 Isoform 2 of V-type proton ATPase 116 kDa subunit a isoform 1	335	95694	6	1	2	2	0.785	-9999	0.616	-9999	1.031	-9999	0.691	0.403
IPI00215767	B4GALT1	B4GALT1 Isoform Long of Beta-1,4-galactosyltransferase 1	367	43892	3	1	1	1	0.794	1.04	1.688	2.268	3.031	4.034	0.465	0.252
IPI00304331	B3GAT3	B3GAT3 Galactosylgalactosylxylosylprotein 3-beta-glucuronosyltransferase 3	90	37099	2	1	2	2	0.795	0.825	0.857	0.914	1.074	1.133	0.915	0.713
IPI00100030	PIGT	PIGT Isoform 1 of GPI transamidase component PIG-T	1055	65658	21	8	1	1	0.802	0.919	0.898	1.055	1.061	1.234	0.883	0.729
IPI00016339	RAB5C	RAB5C Ras-related protein Rab-5C	3759	23468	95	8	7	5	0.803	0.721	0.438	0.39	1.156	1.076	2.526	0.628
IPI00332106	PBXIP1	PBXIP1 Isoform 1 of Pre-B-cell leukemia transcription factor-interacting protein 1	918	80594	18	3	5	5	0.804	0.843	1.189	1.279	1.414	1.507	0.668	0.848
IPI00328112	TAP2	TAP2 Antigen peptide transporter 2	103	75616	5	3	2	2	0.806	0.848	0.805	0.868	0.979	1.044	1.001	0.798
IPI00031169	RAB2A	RAB2A Ras-related protein Rab-2A	4833	23531	109	8	8	7	0.81	0.705	1.322	1.159	1.162	1.042	0.64	0.659
IPI00018855	ATP6V0C	ATP6V0C V-type proton ATPase 16 kDa proteolipid subunit	773	15725	26	7	4	2	0.815	0.665	1.004	0.844	0.847	0.704	0.801	0.927
IPI00043564	SFXN2	SFXN2 Sideroflexin-2	92	36208	2	1	1	1	0.818	0.751	0.381	0.359	0.82	0.765	2.121	0.962
IPI00031755	RCE1	RCE1 CAAX prenyl protease 2	37	35809	1	1	1	1	0.821	-9999	0.943	-9999	9999	NaN	0.859	-9999
IPI00641924	MRPS9	MRPS9 28S ribosomal protein S9, mitochondrial	41	45806	1	1	1	1	0.823	1.158	0.851	1.229	0.714	1.021	0.955	1.11
IPI00016372	RAB9A	RAB9A Ras-related protein Rab-9A	619	22823	19	5	3	3	0.825	0.712	1.299	1.245	1.559	1.425	0.548	0.513
IPI00440493	ATP5A1	ATP5A1 ATP synthase subunit alpha, mitochondrial	4026	59714	72	8	9	9	0.827	0.784	0.874	0.897	1.095	1.097	0.798	0.716
IPI00009896	EPHX1	EPHX1 Epoxide hydrolase 1	2287	52915	47	8	7	7	0.828	0.814	1.19	1.209	0.931	0.937	0.691	0.856
IPI00290799	C18orf19	C18orf19 Uncharacterized protein C18orf19	390	30785	10	7	1	1	0.834	1.992	0.251	0.616	0.39	0.947	3.274	2.06
IPI00013415	RPS7	RPS7 40S ribosomal protein S7	1110	22113	28	8	2	2	0.836	0.545	1.234	0.824	1.383	0.916	0.668	0.582
IPI00013271	DERL1	DERL1 Derlin-1	712	28782	23	8	3	3	0.837	1.215	1	1.12	0.921	1.02	1.099	1.165
IPI00016513	RAB10	RAB10 Ras-related protein Rab-10	3713	22527	25	8	2	2	0.839	0.647	1.153	0.912	1.097	0.859	0.719	0.738
IPI00028911	DAG1	DAG1 Dystroglycan	180	97381	3	2	1	1	0.842	0.627	1.17	0.894	1.343	1.017	0.711	0.604
IPI00001159	GCN1L1	GCN1L1 Translational activator GCN1	208	292558	6	3	3	3	0.843	0.862	1.079	1.146	1.188	1.233	0.772	0.685
IPI00385267	SRPR	SRPR Signal recognition particle receptor subunit alpha	387	69767	15	6	2	2	0.843	0.945	1.315	1.534	0.842	0.962	0.637	0.966
IPI00299468	SCD	SCD Acyl-CoA desaturase	726	41496	20	7	2	2	0.846	1.082	1.27	1.667	1.086	1.41	0.658	0.751
IPI00555610	AHNAK	AHNAK Putative uncharacterized protein AHNAK	196	312222	4	2	1	1	0.85	0.86	1.128	1.17	1.142	1.173	0.744	0.717
IPI00220740	NPM1	NPM1 Isoform 2 of Nucleophosmin	1493	29446	18	6	2	2	0.852	0.535	1.155	0.754	2.008	1.3	0.726	0.394
IPI00025491	EIF4A1;SNORA67	EIF4A1;SNORA67 Eukaryotic initiation factor 4A-I	435	46125	10	5	2	2	0.853	0.528	1.213	0.772	1.23	0.604	0.695	0.719
IPI00420108	DLSTP;DLST	DLSTP;DLST Dihydrolipoyllysine-residue succinyltransferase component of 2-oxoglutarate dehydrogenase complex, mitochondrial	1817	48698	40	8	4	4	0.854	0.448	1.265	0.757	2.087	1.179	0.665	0.356
IPI00023135	GOSR2	GOSR2 Isoform A of Golgi SNAP receptor complex member 2	839	24760	12	4	2	2	0.856	0.547	1.038	0.687	1.567	1.09	0.815	0.588
IPI00002506	ALG5	ALG5 Dolichyl-phosphate beta-glucosyltransferase	129	36922	3	1	1	1	0.861	0.736	1.076	0.944	1.581	1.374	0.79	0.525
IPI00011694	PRSS1	PRSS1 Trypsin-1	378	26541	17	7	1	1	0.861	1.091	1.034	1.344	0.967	1.245	0.823	0.858
IPI00328180	RAB34	RAB34 Isoform 1 of Ras-related protein Rab-34	299	29026	4	2	2	2	0.862	0.352	1.645	0.687	3.049	1.559	0.512	0.194
IPI00025366	CS	CS Citrate synthase, mitochondrial	112	51680	2	2	1	1	0.87	0.465	0.576	0.316	9999	9999	1.492	-9999
IPI00002372	ABCD3	ABCD3 Isoform 1 of ATP-binding cassette sub-family D member 3	1093	75428	38	8	3	3	0.871	0.539	1.27	0.809	2.001	1.256	0.677	0.4
IPI00157790	KIAA0368	KIAA0368 KIAA0368 protein	50	223552	1	1	1	1	0.872	0.729	0.998	0.855	0.873	0.741	0.863	0.963
IPI00396485	EEF1A1	EEF1A1 Elongation factor 1-alpha 1	2577	50109	114	8	10	9	0.872	0.503	1.414	0.906	1.577	1.127	0.575	0.457
IPI00021983	NCSTN	NCSTN Isoform 1 of Nicastrin	3025	78362	69	8	5	4	0.873	0.751	0.97	0.863	0.996	0.826	0.929	0.873
IPI00294242	MRPS31	MRPS31 28S ribosomal protein S31, mitochondrial	107	45290	1	1	1	1	0.874	0.414	1.063	0.516	9999	9999	0.812	-9999
IPI00005202	PGRMC2	PGRMC2 Membrane-associated progesterone receptor component 2	3383	26154	47	8	3	3	0.885	1.175	1.048	1.433	0.711	0.957	0.835	1.202
IPI00031397	ACSL3	ACSL3 Long-chain-fatty-acid--CoA ligase 3	1171	80368	21	7	2	2	0.886	0.843	0.621	0.606	0.76	0.688	1.411	1.073
IPI00010796	P4HB	P4HB Protein disulfide-isomerase	951	57081	18	2	7	6	0.889	0.646	1.791	1.941	0.72	0.341	0.649	0.1
IPI00069693	=-	#NAME?	974	23386	19	7	1	1	0.89	0.908	1.243	1.301	1.769	1.833	0.707	0.485
IPI00554648	KRT8	KRT8 Keratin, type II cytoskeletal 8	1079	53671	17	1	6	6	0.891	0.919	1.063	2.524	NaN	1.566	0.709	0.574
IPI00290945	PON2	PON2 paraoxonase 2 isoform 1	298	39356	7	3	4	4	0.897	1.132	1.014	1.315	0.966	1.239	0.866	0.893
IPI00009950	LMAN2	LMAN2 Vesicular integral-membrane protein VIP36	1174	40203	30	6	6	6	0.9	0.848	1.704	1.703	1.451	1.262	0.473	0.559
IPI00294472	TMED5	TMED5 Transmembrane emp24 domain-containing protein 5	577	25988	21	7	2	2	0.9	0.919	1.19	1.246	0.995	1.032	0.747	0.871
IPI00453473	HIST1H4K;HIST1H4E;HIST2H4B;HIST1H4H;HIST1H4C;HIST1H4J;HIST1H4L;HIST2H4A;HIST1H4I;HIST1H4B;HIST1H4F;HIST1H4D;HIST1H4A;HIST4H4	HIST1H4K;HIST1H4E;HIST2H4B;HIST1H4H;HIST1H4C;HIST1H4J;HIST1H4L;HIST2H4A;HIST1H4I;HIST1H4B;HIST1H4F;HIST1H4D;HIST1H4A;HIST4H4 Histone H4	2619	11360	78	7	4	4	0.9	0.775	1.599	1.391	1.187	1.039	0.59	0.728
IPI00472810	UBE3C	UBE3C Isoform 2 of Ubiquitin-protein ligase E3C	37	74748	1	1	1	1	0.901	1.2	1.781	2.435	0.835	1.13	0.499	1.039
IPI00943562	LOC100133770	LOC100133770 similar to vacuolar protein sorting 35	48	41478	1	1	1	1	0.903	1.633	1.006	1.865	1.495	2.747	0.887	0.582
IPI00218343	TUBA1C	TUBA1C Tubulin alpha-1C chain	14212	49863	253	8	15	12	0.922	1.106	1.084	1.339	0.683	0.833	0.834	1.328
IPI00298289	RTN4	RTN4 Isoform 2 of Reticulon-4	6261	40293	117	8	6	5	0.923	0.747	1.266	0.981	1.609	1.188	0.721	0.559
IPI00471978	C2CD2	C2CD2 C2 domain-containing protein 2	163	75486	3	2	1	1	0.924	1.19	0.879	1.16	1.856	2.426	1.039	0.48
IPI00397526	MYH10	MYH10 Isoform 1 of Myosin-10	298	228858	3	3	1	1	0.939	1.008	1.091	1.201	0.955	1.041	0.85	0.948
IPI00028481	RAB8A	RAB8A Ras-related protein Rab-8A	4419	23653	24	8	2	2	0.948	0.631	1.21	0.837	1.628	1.073	0.773	0.449
IPI00025729	CAMLG	CAMLG Calcium signal-modulating cyclophilin ligand	397	32932	9	6	2	1	0.955	1.434	0.699	1.104	1.602	2.537	1.314	0.554
IPI00013485	RPS2	RPS2 40S ribosomal protein S2	561	31305	14	6	1	1	0.957	0.757	0.773	0.627	1.365	1.096	1.223	0.676
IPI00008495	MT-ND4	MT-ND4 NADH-ubiquinone oxidoreductase chain 4	957	51677	30	8	5	4	0.96	0.686	1.31	1.08	1.108	0.906	0.683	0.755
IPI00024933	RPL12	RPL12 Isoform 1 of 60S ribosomal protein L12	850	17808	28	8	2	2	0.962	0.841	1.425	1.278	1.18	1.098	0.665	0.746
IPI00031131	C20orf3	C20orf3 Isoform 1 of Adipocyte plasma membrane-associated protein	6336	46451	168	8	17	11	0.962	1.199	1.094	1.331	0.802	0.961	0.863	1.238
IPI00456429	UBA52	UBA52 ubiquitin and ribosomal protein L40 precursor	2005	14719	46	8	3	3	0.964	0.674	1.573	1.117	1.592	1.131	0.608	0.586
IPI00301021	SSR1	SSR1 Isoform 1 of Translocon-associated protein subunit alpha	1556	32215	34	8	2	2	0.965	1.008	1.005	1.025	0.979	0.928	0.996	1.064
IPI00788884	LOC643790;HMGN1	LOC643790;HMGN1 cDNA FLJ31471 fis, clone NT2NE2001435	39	20231	1	1	1	1	0.969	0.947	9999	9999	0.685	0.679	-9999	1.364
IPI00059368	RFT1	RFT1 Protein RFT1 homolog	96	60296	2	1	1	1	0.973	1.474	1.212	1.882	1.339	2.06	0.794	0.701
IPI00793443	IPO5	IPO5 Isoform 1 of Importin-5	130	123550	2	2	1	1	0.974	0.568	1.282	0.768	1.426	0.846	0.75	0.658
IPI00001578	C17orf62	C17orf62 Uncharacterized protein C17orf62	90	20761	2	1	1	1	0.975	1.25	1.313	1.726	1.046	1.361	0.734	0.899
IPI00301554	MFSD5	MFSD5 Isoform 1 of Major facilitator superfamily domain-containing protein 5	212	49732	3	1	1	1	0.977	0.985	0.869	0.899	1.545	1.583	1.11	0.609
IPI00019385	SSR4	SSR4 Translocon-associated protein subunit delta precursor	4697	20200	105	8	7	4	0.98	1.181	1.121	1.387	0.929	1.134	0.853	1.016
IPI00026302	RPL31	RPL31 60S ribosomal protein L31	224	14454	6	3	2	2	0.983	0.769	1.207	0.974	1.048	0.919	0.803	0.685
IPI00000948	TBL2	TBL2 Transducin beta-like protein 2	157	49766	3	1	1	1	0.986	0.886	1.181	1.089	1.022	0.933	0.825	0.93
IPI00009346	TMEM14C	TMEM14C Transmembrane protein 14C	3695	11557	58	8	4	2	0.992	1.483	0.723	1.105	0.957	1.447	1.363	0.999
IPI00009342	IQGAP1	IQGAP1 Ras GTPase-activating-like protein IQGAP1	155	189134	3	1	3	3	0.993	0.603	1.019	0.687	2.166	1.449	1.003	0.4
IPI00021058	SLC4A7	SLC4A7 Solute carrier family 4 sodium bicarbonate cotransporter member 7	396	127278	7	3	2	2	0.999	0.578	0.993	0.59	2.237	1.319	0.994	0.425
IPI00012750	RPS25	RPS25 40S ribosomal protein S25	445	13734	16	7	2	2	1.001	1.247	1.119	1.434	1.048	1.331	0.839	0.881
IPI00182469	CTNND1	CTNND1 Isoform 1AB of Catenin delta-1	2149	107283	42	8	6	5	1.002	1.008	0.771	0.835	0.893	0.981	1.285	1.069
IPI00003362	HSPA5	HSPA5 HSPA5 protein	12157	72377	284	8	25	22	1.004	1.176	1.047	1.253	1.58	1.755	1.009	0.629
IPI00215637	DDX3X	DDX3X ATP-dependent RNA helicase DDX3X	441	73198	14	4	3	3	1.007	0.983	0.785	0.782	0.831	0.802	1.311	1.172
IPI00217081	FUNDC1	FUNDC1 FUN14 domain-containing protein 1	67	17167	1	1	1	1	1.007	0.866	0.916	0.808	2.029	1.772	1.086	0.479
IPI00010153	RPL23	RPL23 60S ribosomal protein L23	1461	14856	22	8	1	1	1.008	0.999	1.435	1.46	1.025	1.033	0.693	0.947
IPI00022143	ESYT1	ESYT1 Isoform 1 of Extended synaptotagmin-1	10463	122780	228	8	21	20	1.008	0.887	0.984	0.856	1.6	1.406	1.012	0.639
IPI00172656	FAF2	FAF2 FAS-associated factor 2	1779	52591	36	8	7	6	1.008	0.994	0.992	1.041	1.041	1.084	0.991	0.932
IPI00013296	RPS18;RPS18P9	RPS18;RPS18P9 40S ribosomal protein S18	1938	17708	77	8	8	7	1.011	0.885	1.234	1.116	1.045	0.921	0.789	0.875
IPI00026530	LMAN1	LMAN1 Protein ERGIC-53	3514	57513	90	8	11	8	1.014	1.203	1.079	1.32	1.013	1.184	0.988	0.885
IPI00296215	EPCAM	EPCAM Epithelial cell adhesion molecule	1290	34910	16	6	2	2	1.016	1.103	0.699	0.778	0.478	0.527	1.436	2.05
IPI00019018	TM7SF2	TM7SF2 Isoform 1 of Delta(14)-sterol reductase	81	46375	1	1	1	1	1.018	0.721	1.112	0.807	0.924	0.664	0.904	1.062
IPI00465308	PIGS	PIGS Isoform 1 of GPI transamidase component PIG-S	2341	61617	28	8	4	3	1.019	1.271	0.644	0.825	0.77	0.973	1.601	1.274
IPI00554541	ILVBL	ILVBL Isoform 1 of Acetolactate synthase-like protein	5541	67825	75	8	7	6	1.019	0.929	1.455	1.434	0.958	0.934	0.668	0.975
IPI00171701	ORMDL2	ORMDL2 ORM1-like protein 2	573	17352	13	7	2	1	1.02	2.058	0.43	0.89	0.832	1.704	2.343	1.182
IPI00180386	GYG1	GYG1 Isoform GN-1L of Glycogenin-1	65	39359	2	1	1	1	1.022	-9999	1.29	-9999	9999	NaN	0.783	-9999
IPI00005728	RER1	RER1 RER1 protein	446	24801	11	6	2	2	1.026	0.979	1.042	1.02	1.397	1.355	0.973	0.708
IPI00470924	TMTC3	TMTC3 Isoform 2 of Transmembrane and TPR repeat-containing protein 3	212	103814	7	3	3	3	1.031	0.559	1.432	1.17	1.133	0.918	0.544	1.031
IPI00220402	PPP1R2	PPP1R2 Protein phosphatase inhibitor 2	55	23001	3	1	1	1	1.04	0.371	9999	9999	9999	9999	-9999	-9999
IPI00020944	FDFT1	FDFT1 Squalene synthetase	NaN0	48084	107	6	12	10	1.041	0.946	1.298	1.269	1.206	1.181	0.757	0.811
IPI00152240	TMEM167A	TMEM167A Transmembrane protein 167A	813	8054	23	8	1	1	1.048	1.236	1.094	1.323	1.051	1.258	0.946	0.961
IPI00221092	RPS16	RPS16 40S ribosomal protein S16	1006	16435	26	8	2	2	1.048	1.151	0.915	1.031	1.059	1.181	1.136	0.95
IPI00396321	LRRC59	LRRC59 Leucine-rich repeat-containing protein 59	4112	34909	101	8	7	6	1.053	0.977	1.1	1.04	1.085	1.011	0.928	0.936
IPI00029447	GOSR1	GOSR1 Golgi SNAP receptor complex member 1	158	28595	3	1	1	1	1.056	-9999	0.326	-9999	9999	NaN	3.2	-9999
IPI00215918	ARF4	ARF4 ADP-ribosylation factor 4	330	20498	4	3	3	3	1.057	0.801	0.852	0.652	0.541	0.623	2.995	0.312
IPI00028635	RPN2	RPN2 Dolichyl-diphosphooligosaccharide--protein glycosyltransferase subunit 2	35883	69241	509	8	30	20	1.058	1.332	1.244	1.598	0.882	1.134	0.844	1.15
IPI00916241	TMEM87B	TMEM87B Protein	102	21419	1	1	1	1	1.063	1.329	0.79	1.013	9999	9999	1.329	-9999
IPI00025874	RPN1	RPN1 Dolichyl-diphosphooligosaccharide--protein glycosyltransferase subunit 1 precursor	16026	72733	383	8	26	21	1.068	1.468	1.176	1.628	0.847	1.129	0.87	1.239
IPI00073779	MRPS35	MRPS35 Isoform 1 of 28S ribosomal protein S35, mitochondrial	49	36821	1	1	1	1	1.069	-9999	1.159	-9999	9999	NaN	0.911	-9999
IPI00220578	GNAI3	GNAI3 Guanine nucleotide-binding protein G(k) subunit alpha	4473	40506	85	8	6	6	1.071	1.297	0.817	1.033	0.783	0.964	1.306	1.322
IPI00221091	RPS15A	RPS15A 40S ribosomal protein S15a	266	14830	7	5	2	2	1.071	1.476	1.07	1.099	1.111	1.129	0.988	0.929
IPI00020472	TMEM111	TMEM111 Isoform 1 of Transmembrane protein 111	150	29932	2	2	1	1	1.078	1.202	0.994	1.136	0.917	1.038	1.072	1.133
IPI00297492	STT3A	STT3A Dolichyl-diphosphooligosaccharide--protein glycosyltransferase subunit STT3A	5085	80477	163	8	11	10	1.082	1.463	0.919	1.322	0.851	1.12	1.132	1.279
IPI00028055	TMED10	TMED10 Transmembrane emp24 domain-containing protein 10	7883	24960	157	8	8	5	1.084	1.237	1.025	1.202	0.892	1.038	1.051	1.165
IPI00163644	OSBPL8	OSBPL8 Oxysterol-binding protein	520	101234	10	5	2	2	1.088	0.871	1.211	0.994	9999	9999	0.887	-9999
IPI00007752	TUBB2C	TUBB2C Tubulin beta-2C chain	16343	49799	55	8	6	4	1.091	1.121	1.024	1.037	1.003	0.858	0.741	1.295
IPI00011654	TUBB	TUBB Tubulin beta chain	20185	49639	464	8	25	14	1.092	1.315	1.135	1.31	0.682	0.848	0.92	1.488
IPI00104128	SEC11A	SEC11A Signal peptidase complex catalytic subunit SEC11A	1682	20612	67	8	7	6	1.094	1.538	1.165	1.551	0.818	1.061	0.924	1.414
IPI00019407	NSDHL	NSDHL Sterol-4-alpha-carboxylate 3-dehydrogenase, decarboxylating	1934	41874	43	8	5	3	1.099	0.952	1.239	1.107	1.246	1.109	0.875	0.845
IPI00295098	SRPRB	SRPRB Signal recognition particle receptor subunit beta	2058	29684	47	8	10	8	1.099	1.135	1.129	1.209	1.007	1.062	0.954	1.047
IPI00217519	RALA	RALA Ras-related protein Ral-A	2171	23552	66	8	5	4	1.102	0.873	1.193	0.951	0.867	0.786	0.909	0.992
IPI00021304	KRT2	KRT2 Keratin, type II cytoskeletal 2 epidermal	3133	65825	53	8	6	6	1.104	0.783	1.283	0.997	0.844	0.611	0.77	1.258
IPI00470467	POR	POR NADPH--cytochrome P450 reductase	4174	76641	78	8	10	8	1.105	1.362	1	0.965	1.444	1.916	1.552	0.691
IPI00016608	TMED2	TMED2 Transmembrane emp24 domain-containing protein 2	7158	22746	127	8	9	4	1.108	1.105	0.966	0.959	0.947	0.952	1.139	1.153
IPI00783698	TMEM87A	TMEM87A Isoform 1 of Transmembrane protein 87A	465	63389	18	7	2	2	1.11	1.236	0.877	1.002	1.39	1.609	1.253	0.753
IPI00028369	KIAA1715	KIAA1715 Isoform 1 of Protein lunapark	66	47710	1	1	1	1	1.111	-9999	9999	NaN	9999	NaN	-9999	-9999
IPI00216514	CD47	CD47 Isoform OA3-293 of Leukocyte surface antigen CD47	45	31722	3	1	2	2	1.114	0.86	1.464	1.174	0.927	0.738	0.75	1.154
IPI00306748	ABCB7	ABCB7 Isoform 1 of ATP-binding cassette sub-family B member 7, mitochondrial	1604	82589	46	6	6	6	1.122	0.976	1.156	1.118	1.134	1.144	1.071	0.676
IPI00009407	DAD1	DAD1 Dolichyl-diphosphooligosaccharide--protein glycosyltransferase subunit DAD1	1355	12489	50	8	3	3	1.128	1.714	1.183	1.844	0.727	1.106	0.942	1.495
IPI00297084	DDOST	DDOST Dolichyl-diphosphooligosaccharide--protein glycosyltransferase 48 kDa subunit	9265	50769	234	8	16	11	1.131	1.557	1.102	1.557	0.798	1.11	1.018	1.366
IPI00216620	PPAP2C	PPAP2C Isoform 1 of Lipid phosphate phosphohydrolase 2	511	32553	10	5	1	1	1.134	1.482	0.284	0.381	1.112	1.476	3.938	0.983
IPI00013683	TUBB3	TUBB3 Tubulin beta-3 chain	13096	50400	9	4	3	3	1.139	1.421	1.354	1.733	0.904	1.146	0.717	1.213
IPI00646779	TUBB6	TUBB6 TUBB6 protein	9956	50058	23	7	5	3	1.139	1.421	1.354	1.733	0.904	1.146	1.294	0.597
IPI00022744	CSE1L	CSE1L Isoform 1 of Exportin-2	167	110346	4	3	1	1	1.144	1.534	0.759	1.043	0.735	1.001	1.489	1.5
IPI00027728	SLC7A1	SLC7A1 High affinity cationic amino acid transporter 1	966	67594	25	6	3	3	1.146	0.702	1.746	1.113	1.431	0.923	0.622	0.743
IPI00005068	SLC44A1	SLC44A1 Isoform 2 of Choline transporter-like protein 1	79	73247	1	1	1	1	1.147	1.216	1.733	1.884	1.095	1.179	0.654	1.01
IPI00022434	ALB	ALB Putative uncharacterized protein ALB	729	71658	12	3	2	1	1.15	4.738	0.285	1.262	0.968	6.08	3.991	1.145
IPI00029264	CYC1	CYC1 Cytochrome c1, heme protein, mitochondrial	1993	35367	50	6	6	4	1.16	1.548	0.897	0.792	0.638	0.557	2.919	2.877
IPI00303283	ITGB3	ITGB3 Isoform Beta-3A of Integrin beta-3	85	87000	2	1	1	1	1.163	0.797	1.924	1.353	1.485	1.034	0.597	0.755
IPI00021840	RPS6	RPS6 40S ribosomal protein S6	930	28663	18	6	2	2	1.164	1.151	NaN	NaN	0.913	0.916	0.817	1.651
IPI00218466	SEC61A1	SEC61A1 cDNA FLJ59739, highly similar to Protein transport protein Sec61 subunit alpha isoform 1	5032	52915	107	8	15	8	1.165	1.539	0.696	0.904	0.949	1.14	1.849	1.141
IPI00410034	SLC38A2	SLC38A2 Isoform 1 of Sodium-coupled neutral amino acid transporter 2	919	55990	20	8	2	2	1.174	0.428	1.62	0.644	2.316	0.907	0.675	0.432
IPI00006072	SEC61G	SEC61G Protein transport protein Sec61 subunit gamma	98	7736	8	6	1	1	1.179	1.344	1.315	1.537	1.188	1.376	0.886	0.956
IPI00010271	RAC1	RAC1 Isoform A of Ras-related C3 botulinum toxin substrate 1	426	21436	22	8	3	3	1.18	0.929	1.393	1.398	1.046	0.837	0.674	1.087
IPI00017292	CTNNB1	CTNNB1 Isoform 1 of Catenin beta-1	242	85442	6	3	3	3	1.181	0.927	1.027	0.828	1.726	1.72	1.128	0.334
IPI00328170	MOGS	MOGS Mannosyl-oligosaccharide glucosidase	4289	91861	99	8	10	9	1.182	1.513	1.071	1.192	0.716	0.944	1.275	1.655
IPI00220835	SEC61B	SEC61B Protein transport protein Sec61 subunit beta	974	9968	35	8	2	2	1.183	1.26	1.44	1.453	NaN	0.905	0.811	1.457
IPI00298947	MEST	MEST Isoform 1 of Mesoderm-specific transcript homolog protein	1370	38806	21	6	4	4	1.183	2.406	0.77	1.39	0.57	1.145	1.4	1.773
IPI00000513	CDH1	CDH1 Cadherin 1, type 1, E-cadherin (Epithelial), isoform CRA_c	1065	90886	28	6	4	4	1.187	1.087	1.355	1.318	1.168	1.126	0.81	0.913
IPI00030179	RPL7P32;RPL7	RPL7P32;RPL7 60S ribosomal protein L7	1790	29207	51	8	7	7	1.188	1.161	1.033	1.039	0.816	0.813	1.089	1.381
IPI00184311	ENPP1	ENPP1 Ectonucleotide pyrophosphatase/phosphodiesterase family member 1	628	104857	15	7	2	2	1.19	1.014	1.195	1.044	1.205	1.042	0.982	0.945
IPI00337494	SLC25A24	SLC25A24 Isoform 1 of Calcium-binding mitochondrial carrier protein SCaMC-1	3140	53320	53	7	6	6	1.191	0.954	0.924	0.764	0.649	0.53	1.276	1.775
IPI00101952	SLC35E1	SLC35E1 Isoform 1 of Solute carrier family 35 member E1	131	44744	3	1	1	1	1.197	0.898	0.595	0.458	1.87	1.425	1.987	0.617
IPI00170692	VAPA	VAPA Vesicle-associated membrane protein-associated protein A	1231	27875	38	7	5	5	1.197	0.58	1.398	1.151	1.855	0.782	0.872	0.455
IPI00003935	HIST2H2BE	HIST2H2BE Histone H2B type 2-E	1565	13912	19	7	2	1	1.199	1.061	1.353	1.293	0.969	0.917	0.815	1.091
IPI00023780	DNAJC5	DNAJC5 Isoform 2 of DnaJ homolog subfamily C member 5	292	18789	4	1	2	1	1.199	0.939	1.063	0.855	1.351	1.084	1.113	0.85
IPI00027107	TUFM	TUFM Tu translation elongation factor, mitochondrial precursor	1562	49843	42	6	4	4	1.202	1.261	1.008	1.084	0.612	0.652	1.178	1.893
IPI00219155	RPL27	RPL27 60S ribosomal protein L27	321	15788	15	6	1	1	1.203	1.136	1.232	1.194	0.851	0.816	0.964	1.363
IPI00306332	RPL24	RPL24 60S ribosomal protein L24	1655	17768	46	8	2	2	1.206	0.952	1.052	0.852	1.205	0.967	1.133	0.964
IPI00009145	MAN1A2	MAN1A2 Mannosyl-oligosaccharide 1,2-alpha-mannosidase IB	61	72957	1	1	1	1	1.207	1.056	1.158	1.039	1.808	1.606	1.03	0.644
IPI00007166	IER3IP1	IER3IP1 Immediate early response 3-interacting protein 1	1561	8963	17	7	1	1	1.21	1.049	1.006	0.895	0.876	0.771	1.188	1.332
IPI00006666	SLC16A3	SLC16A3 Monocarboxylate transporter 4	251	49437	7	2	2	2	1.212	0.692	1.967	2.007	1.382	1.068	0.34	0.64
IPI00176824	-	- 10 kDa protein	1702	10097	30	8	3	2	1.22	1.701	0.165	0.297	0.641	0.891	9.46	1.836
IPI00301494	CHST4	CHST4 Carbohydrate sulfotransferase 4	114	45104	3	3	1	1	1.22	1.714	0.617	0.888	0.861	1.228	1.955	1.367
IPI00003918	RPL4	RPL4 60S ribosomal protein L4	1084	47667	36	6	4	4	1.23	1.509	0.879	1.062	0.878	1.099	1.333	1.359
IPI00022462	TFRC	TFRC Transferrin receptor protein 1	5231	84818	145	8	14	14	1.23	0.957	0.894	0.693	1.026	0.816	1.334	1.147
IPI00027180	ZMPSTE24	ZMPSTE24 CAAX prenyl protease 1 homolog	3000	54778	51	8	6	5	1.233	1.68	0.849	1.066	0.861	1.044	1.581	1.572
IPI00008511	MT-ND5	MT-ND5 NADH-ubiquinone oxidoreductase chain 5	304	67355	6	3	2	1	1.234	1.449	0.622	0.75	0.793	0.946	1.957	1.501
IPI00177817	ATP2A2	ATP2A2 Isoform SERCA2A of Sarcoplasmic/endoplasmic reticulum calcium ATPase 2	17113	109620	339	8	28	23	1.245	1.502	1.082	1.36	0.872	1.074	1.116	1.368
IPI00025818	GALNT1	GALNT1 Isoform 1 of Polypeptide N-acetylgalactosaminyltransferase 1	489	64177	12	4	3	3	1.25	1.113	1.014	1.102	1.658	1.333	0.635	3.23
IPI00550021	RPL3	RPL3 60S ribosomal protein L3	1402	46080	32	8	3	3	1.254	1.151	1.093	1.03	0.962	0.897	1.134	1.256
IPI00221088	RPS9	RPS9 40S ribosomal protein S9	120	22578	5	3	1	1	1.257	1.216	0.988	0.98	9999	9999	1.257	-9999
IPI00027194	STX18	STX18 Syntaxin-18	187	38650	6	3	2	2	1.261	-9999	9999	NaN	9999	NaN	-9999	-9999
IPI00329352	NOMO3;NOMO1	NOMO3;NOMO1 Nodal modulator 1	4141	134267	105	8	13	13	1.265	1.328	1.015	1.185	0.91	1.088	1.022	1.484
IPI00034277	ATP13A1	ATP13A1 Isoform A of Probable cation-transporting ATPase 13A1	260	132870	12	6	4	4	1.267	1.219	1.282	1.269	1.085	1.061	0.978	1.125
IPI00218914	ALDH1A1	ALDH1A1 Retinal dehydrogenase 1	291	54827	6	1	3	3	1.27	1.122	1.233	1.071	1	1.058	1.011	1.035
IPI00022543	PIGK	PIGK GPI-anchor transamidase	590	45223	18	8	2	2	1.271	1.737	1.041	1.419	0.81	1.094	1.24	1.NaN
IPI00299573	RPL7A	RPL7A 60S ribosomal protein L7a	4088	29977	104	8	7	7	1.274	1.053	1.199	1.02	1.091	0.919	1.048	1.122
IPI00305304	LASS2	LASS2 LAG1 longevity assurance homolog 2	1035	44847	24	6	5	4	1.277	1.543	1.087	1.21	0.718	0.918	1.263	1.702
IPI00215719	RPL18	RPL18 60S ribosomal protein L18	1883	21621	33	8	4	3	1.283	1.18	1.181	1.115	0.883	0.826	1.072	1.401
IPI00217600	PNPLA6	PNPLA6 Isoform 2 of Neuropathy target esterase	544	146123	14	5	2	2	1.297	1.596	1.389	1.478	1.253	1.566	1.094	0.998
IPI00023542	TMED9	TMED9 Transmembrane emp24 domain-containing protein 9	2248	27260	101	8	6	5	1.298	1.537	1.067	1.3	0.86	1.039	1.206	1.455
IPI00009235	SSR3	SSR3 cDNA FLJ52061, highly similar to Translocon-associated protein subunit gamma	1460	22596	23	8	2	2	1.299	1.536	0.994	1.2	0.815	0.974	1.291	1.543
IPI00219518	ARL1	ARL1 ADP-ribosylation factor-like protein 1	1042	20404	21	8	2	2	1.303	0.8	0.995	0.629	1.214	0.757	1.291	1.022
IPI00220473	ATP2C1	ATP2C1 Isoform 2 of Calcium-transporting ATPase type 2C member 1	544	96897	8	2	3	2	1.305	1.328	0.526	0.622	2.268	2.344	2.098	0.NaN
IPI00152441	HM13	HM13 Isoform 1 of Minor histocompatibility antigen H13	1175	41462	37	8	2	2	1.314	1.401	1.229	1.343	0.773	0.838	1.059	1.639
IPI00455473	MIA3	MIA3 Isoform 1 of Melanoma inhibitory activity protein 3	48	213570	1	1	1	1	1.316	1.082	0.818	0.689	1.233	1.029	1.589	1.029
IPI00008207	MAN1B1	MAN1B1 Endoplasmic reticulum mannosyl-oligosaccharide 1,2-alpha-mannosidase	280	79530	6	1	3	3	1.32	0.92	1.021	0.782	2.022	1.545	1.23	0.614
IPI00783271	LRPPRC	LRPPRC Leucine-rich PPR motif-containing protein, mitochondrial	2225	157805	43	7	14	13	1.322	0.908	0.812	0.573	1.128	0.808	1.637	1.15
IPI00006211	VAPB	VAPB Isoform 1 of Vesicle-associated membrane protein-associated protein B/C	1010	27211	22	6	3	3	1.324	2.189	1.788	1.957	1.649	0.941	0.716	0.689
IPI00019472	SLC1A5	SLC1A5 Neutral amino acid transporter B(0)	4969	56562	114	8	5	5	1.325	0.995	1.097	0.84	0.871	0.666	1.193	1.465
IPI00216237	RPL36	RPL36 60S ribosomal protein L36	658	12246	37	8	3	3	1.329	0.916	1.305	0.952	1.278	0.921	0.998	1.108
IPI00025292	MPDU1	MPDU1 Mannose-P-dolichol utilization defect 1 protein	1739	26620	48	8	2	2	1.33	1.749	1.073	1.448	0.594	0.792	1.229	2.165
IPI00029750	RPS24	RPS24 Isoform 1 of 40S ribosomal protein S24	1042	15413	29	8	3	3	1.335	0.793	1.088	0.66	1.533	0.926	1.211	0.836
IPI00021805	MGST1	MGST1 Microsomal glutathione S-transferase 1	3768	17587	70	8	10	4	1.339	1.769	1.186	1.626	0.667	0.925	1.133	1.88
IPI00166079	VKORC1L1	VKORC1L1 Vitamin K epoxide reductase complex subunit 1-like protein 1	693	19823	20	8	1	1	1.341	1.59	0.927	1.127	0.611	0.736	1.43	2.115
IPI00784154	HSPD1	HSPD1 60 kDa heat shock protein, mitochondrial	10219	61016	176	8	19	13	1.353	1.075	0.623	0.454	1.418	1.034	2.35	0.869
IPI00414676	HSP90AB1	HSP90AB1 Heat shock protein HSP 90-beta	3061	83212	67	8	10	8	1.36	1.268	1.115	1.067	0.835	0.774	1.215	1.872
IPI00395769	ATP5C1	ATP5C1 Isoform Heart of ATP synthase subunit gamma, mitochondrial	2219	32860	59	7	6	6	1.363	1.117	0.879	0.79	0.954	0.807	1.359	1.628
IPI00401819	RPS26	RPS26 Similar to 40S ribosomal protein S26	642	12977	17	8	2	2	1.367	-9999	1.272	-9999	9999	NaN	1.061	-9999
IPI00218922	SEC63	SEC63 Translocation protein SEC63 homolog	1293	87942	55	8	6	6	1.369	1.718	0.989	1.317	0.772	1.004	1.216	1.726
IPI00257903	ERMP1	ERMP1 Endoplasmic reticulum metallopeptidase 1	81	100167	2	1	2	2	1.37	1.987	1.006	1.497	0.755	1.112	1.344	1.749
IPI00004962	GOLIM4	GOLIM4 Golgi integral membrane protein 4	402	81831	6	4	1	1	1.383	0.914	1.263	0.856	3.881	2.605	1.082	0.343
IPI00028387	DDRGK1	DDRGK1 Isoform 1 of DDRGK domain-containing protein 1	628	35589	10	3	3	3	1.383	1.035	1.412	0.625	12.619	NaN	0.955	0.069
IPI00247583	RPL21P19;RPL21	RPL21P19;RPL21 60S ribosomal protein L21	1255	18553	38	8	5	4	1.383	1.41	1.006	1.03	1.025	1.04	1.281	1.227
IPI00009364	ORMDL1	ORMDL1 ORM1-like protein 1	443	17360	12	6	2	1	1.384	2.25	0.601	1.003	0.725	1.196	2.273	1.841
IPI00012048	NME1	NME1 Isoform 1 of Nucleoside diphosphate kinase A	88	17138	2	1	1	1	1.386	0.499	1.033	0.382	9999	9999	1.325	-9999
IPI00014577	RAB18	RAB18 Ras-related protein Rab-18	248	22963	10	3	3	3	1.392	1.196	0.893	0.68	1.078	0.814	1.293	1.044
IPI00333619	ALDH3A2	ALDH3A2 Isoform 1 of Fatty aldehyde dehydrogenase	2791	54813	91	8	8	7	1.394	1.611	0.779	1.038	1.082	1.146	1.733	1.502
IPI00554723	RPL10	RPL10 60S ribosomal protein L10	1060	24588	32	8	2	2	1.403	1.283	1.24	1.194	1.58	1.467	1.479	0.865
IPI00025049	M6PR	M6PR Cation-dependent mannose-6-phosphate receptor	466	30973	6	4	1	1	1.405	1.522	0.922	1.025	0.928	1.021	1.505	1.459
IPI00026942	ERLIN2	ERLIN2 Isoform 1 of Erlin-2	6617	37815	123	8	9	9	1.413	1.634	1.187	1.412	0.88	1.033	1.175	1.547
IPI00013930	STX6	STX6 Syntaxin-6	89	29158	1	1	1	1	1.415	1.366	1.302	1.289	1.447	1.419	1.073	0.942
IPI00103940	MFSD10	MFSD10 Major facilitator superfamily domain-containing protein 10	83	48308	3	2	1	1	1.423	1.848	1.168	1.NaN	0.977	1.289	1.204	1.404
IPI00026111	TMCO1	TMCO1 Isoform 1 of Transmembrane and coiled-coil domain-containing protein 1	1785	21161	33	8	2	1	1.426	1.687	0.926	1.125	0.839	1.01	1.52	1.639
IPI00301841	TMEM161A	TMEM161A Transmembrane protein 161A	1041	53567	20	7	1	1	1.437	1.666	0.98	1.166	0.752	0.886	1.448	1.841
IPI00002236	MFGE8	MFGE8 Lactadherin	4294	43095	105	8	11	8	1.439	0.999	1.39	1.017	1.661	1.156	1.037	0.791
IPI00007676	HSD17B12	HSD17B12 Estradiol 17-beta-dehydrogenase 12	5980	34302	172	8	12	9	1.443	1.688	1.167	1.406	0.942	1.129	1.225	1.485
IPI00002520	SHMT2	SHMT2 Serine hydroxymethyltransferase, mitochondrial	1162	55958	20	4	5	5	1.445	1.158	1.352	0.978	1.923	1.322	1.053	0.866
IPI00013421	GPM6B	GPM6B Isoform 1 of Neuronal membrane glycoprotein M6-b	149	28969	5	3	1	1	1.446	1.284	0.886	0.807	0.525	0.473	1.612	2.656
IPI00151358	CLPTM1L	CLPTM1L Isoform 1 of Cleft lip and palate transmembrane protein 1-like protein	975	62189	20	7	2	1	1.45	1.91	0.941	1.271	0.922	1.235	1.525	1.518
IPI00296259	TMED4	TMED4 Isoform 1 of Transmembrane emp24 domain-containing protein 4	708	25926	53	8	2	2	1.468	0.835	0.96	0.558	0.875	0.501	1.52	1.621
IPI00010746	PTDSS1	PTDSS1 Phosphatidylserine synthase 1	659	55491	20	8	3	3	1.472	1.61	1.013	1.137	0.828	0.919	1.437	1.716
IPI00045946	YME1L1	YME1L1 Isoform 1 of ATP-dependent metalloprotease YME1L1	1903	86401	19	6	2	2	1.474	0.864	1.147	0.69	1.07	0.637	1.269	1.328
IPI00006657	FAM20B	FAM20B Protein FAM20B	321	46403	6	1	2	2	1.482	1.219	1.019	0.86	2.048	1.711	1.436	0.698
IPI00017767	MGST2	MGST2 Microsomal glutathione S-transferase 2	120	16610	2	1	1	1	1.482	2.182	1.512	2.283	1.266	1.893	0.968	1.129
IPI00024919	PRDX3	PRDX3 Thioredoxin-dependent peroxide reductase, mitochondrial	44	27675	1	1	1	1	1.486	2.218	1.521	2.329	0.545	0.827	0.965	2.627
IPI00218200	BCAP31	BCAP31 B-cell receptor-associated protein 31	1081	27974	41	8	5	2	1.491	1.5	1.396	1.321	0.982	0.935	1.451	1.569
IPI00220327	KRT1	KRT1 Keratin, type II cytoskeletal 1	11090	65999	300	8	22	18	1.492	1.302	1.221	1.102	0.724	0.645	1.137	1.802
IPI00152377	STT3B	STT3B Dolichyl-diphosphooligosaccharide--protein glycosyltransferase subunit STT3B	2598	93614	71	8	5	5	1.496	2.011	1.131	1.554	0.769	1.047	1.307	1.882
IPI00003968	NDUFA9	NDUFA9 NADH dehydrogenase [ubiquinone] 1 alpha subcomplex subunit 9, mitochondrial	3002	42483	93	8	7	7	1.507	1.618	0.848	0.957	0.866	0.919	1.784	1.671
IPI00289983	ACPP	ACPP Isoform 2 of Prostatic acid phosphatase	47	48305	3	3	1	1	1.507	1.851	1.135	1.43	0.63	0.786	1.312	2.306
IPI00023064	NDUFAF4	NDUFAF4 NADH dehydrogenase [ubiquinone] 1 alpha subcomplex assembly factor 4	210	20254	4	2	2	2	1.508	1.849	0.833	1.047	0.541	0.674	1.789	2.687
IPI00941747	CANX	CANX Calnexin	21043	67526	479	8	25	17	1.521	1.829	1.126	1.57	0.854	1.158	1.337	1.717
IPI00032903	PTRH2	PTRH2 Peptidyl-tRNA hydrolase 2, mitochondrial	675	19181	21	8	1	1	1.523	2.014	0.85	1.153	0.616	0.827	1.77	2.382
IPI00009922	C14orf156	C14orf156 SRA stem-loop-interacting RNA-binding protein, mitochondrial	366	12341	15	5	4	3	1.529	1.423	1.278	0.875	1.37	0.927	1.308	1.249
IPI00024266	MGST3	MGST3 Microsomal glutathione S-transferase 3	2746	16506	49	8	3	3	1.547	1.617	1.586	1.709	1.316	1.404	0.952	1.123
IPI00300299	SPCS3	SPCS3 Signal peptidase complex subunit 3	1479	20301	44	8	3	2	1.547	3.046	0.926	1.726	0.747	1.303	1.779	1.999
IPI00020436	RAB11B	RAB11B Ras-related protein Rab-11B	2613	24473	87	8	7	7	1.561	0.721	1.506	0.986	1.578	1.124	0.922	0.951
IPI00018246	HK1	HK1 Isoform 1 of Hexokinase-1	5900	102420	154	8	17	17	1.57	0.809	1.039	0.697	1.58	1.03	1.307	0.671
IPI00006433	DNAJC16	DNAJC16 Isoform 1 of DnaJ homolog subfamily C member 16	429	90534	11	5	1	1	1.575	1.956	1.034	1.317	1.384	1.745	1.505	1.097
IPI00030106	TPST1	TPST1 Protein-tyrosine sulfotransferase 1	52	42161	2	1	1	1	1.575	1.886	1.016	1.247	9999	9999	1.532	-9999
IPI00413784	SEPN1	SEPN1 Isoform 1 of Selenoprotein N	968	65907	17	7	1	1	1.582	3.051	0.186	0.368	0.409	0.802	8.411	3.726
IPI00306516	TIMM44	TIMM44 Mitochondrial import inner membrane translocase subunit TIM44	177	51323	4	2	2	2	1.584	0.991	1.209	0.775	0.866	0.69	1.295	1.406
IPI00217030	RPS4X	RPS4X 40S ribosomal protein S4, X isoform	2266	29579	49	8	4	4	1.585	1.384	1.311	1.175	0.98	0.87	1.19	1.NaN
IPI00032825	TMED7;TMED7-TICAM2;TICAM2	TMED7;TMED7-TICAM2;TICAM2 Transmembrane emp24 domain-containing protein 7	782	25156	27	8	3	3	1.588	1.999	0.825	1.051	0.717	0.814	1.937	2.3
IPI00216049	HNRNPK	HNRNPK Isoform 1 of Heterogeneous nuclear ribonucleoprotein K	155	50944	4	3	2	2	1.589	1.22	0.721	0.639	0.84	0.601	2.607	1.64
IPI00289819	IGF2R	IGF2R Cation-independent mannose-6-phosphate receptor	450	274100	15	5	4	3	1.596	1.235	1.123	0.991	1.183	1.034	0.831	0.803
IPI00003925	PDHB	PDHB Isoform 1 of Pyruvate dehydrogenase E1 component subunit beta, mitochondrial	124	39208	1	1	1	1	1.597	-9999	0.952	-9999	1.315	-9999	1.658	1.17
IPI00002732	EXTL2	EXTL2 Exostosin-like 2	78	37441	2	2	1	1	1.618	1.637	0.828	0.859	1.607	1.651	1.931	0.971
IPI00024143	AAAS	AAAS Aladin	866	59536	21	4	4	4	1.625	2.089	0.885	1.557	0.436	0.969	1.454	2.567
IPI00003926	CLN8	CLN8 Protein CLN8	220	32766	5	3	1	1	1.63	1.946	0.714	0.874	0.865	1.048	2.256	1.817
IPI00334282	FAM3C	FAM3C Protein FAM3C	3079	24665	63	7	4	3	1.636	1.511	1.121	1.056	1.161	1.082	1.423	1.45
IPI00027434	RHOC	RHOC Rho-related GTP-binding protein RhoC	183	21992	5	1	2	2	1.638	1.516	1.04	0.988	0.827	0.777	1.308	1.909
IPI00008167	ATP1B3	ATP1B3 Sodium/potassium-transporting ATPase subunit beta-3	1999	31492	51	8	5	4	1.642	1.751	1.278	1.391	0.607	0.779	1.273	2.194
IPI00009865	KRT10	KRT10 Keratin, type I cytoskeletal 10	5339	58818	142	8	15	14	1.645	1.318	1.283	1.028	0.837	0.653	1.277	2.031
IPI00019359	KRT9	KRT9 Keratin, type I cytoskeletal 9	2608	62027	56	8	9	8	1.656	1.426	1.11	0.977	0.828	0.7	1.536	1.904
IPI00301202	MAGT1	MAGT1 magnesium transporter 1	179	41504	7	3	3	3	1.656	2.225	0.9	1.303	0.575	0.825	1.772	2.703
IPI00302850	SNRPD1	SNRPD1 Small nuclear ribonucleoprotein Sm D1	339	13273	6	4	1	1	1.66	2.427	0.568	0.852	0.46	0.683	2.886	3.48
IPI00009225	STX8	STX8 Syntaxin-8	709	26890	13	7	2	1	1.665	1.257	1.701	1.317	1.067	0.818	0.967	1.504
IPI00166865	CISD2	CISD2 CDGSH iron sulfur domain-containing protein 2	827	15268	22	6	2	2	1.689	2.115	1.073	1.376	0.77	0.977	1.NaN	2.112
IPI00395894	SYS1	SYS1 Protein SYS1 homolog	209	17603	2	1	1	1	1.697	1.017	1.052	0.647	1.716	1.044	1.593	0.953
IPI00007961	MT-ND1	MT-ND1 NADH-ubiquinone oxidoreductase chain 1	265	35637	7	5	2	2	1.701	1.345	1.164	0.944	0.749	0.602	1.457	2.204
IPI00032230	EPB41L3	EPB41L3 Isoform A of Band 4.1-like protein 3	112	120603	3	1	1	1	1.702	0.893	0.861	0.464	2.191	1.167	1.952	0.749
IPI00217007	KIAA2013	KIAA2013 Isoform 2 of Uncharacterized protein KIAA2013	205	72636	4	2	2	2	1.702	1.344	0.906	0.798	1.013	0.87	1.633	1.591
IPI00465361	RPL13	RPL13 60S ribosomal protein L13	2639	24247	79	8	5	4	1.71	1.459	1.462	1.28	1.134	0.988	1.16	1.447
IPI00033349	PREB	PREB Prolactin regulatory element-binding protein	40	45440	1	1	1	1	1.717	1.882	1.033	1.162	1.08	1.203	1.641	1.532
IPI00031458	ICMT	ICMT Protein-S-isoprenylcysteine O-methyltransferase	1068	31917	19	7	4	3	1.719	2.264	0.914	1.239	0.841	0.996	1.842	2.289
IPI00018415	TM9SF2	TM9SF2 Transmembrane 9 superfamily member 2	1211	75725	32	7	4	4	1.726	1.424	1.358	1.153	1.587	1.335	1.249	1.031
IPI00743716	HLA-C	HLA-C HLA class I histocompatibility antigen, Cw-12 alpha chain	3592	40860	25	6	3	2	1.753	2.523	1.7	2.502	1.324	1.904	0.79	1.327
IPI00291006	MDH2	MDH2 Malate dehydrogenase, mitochondrial	115	35481	3	1	2	2	1.755	2.392	0.689	1.52	1.052	2.605	1.667	1.609
IPI00328161	FKBP8	FKBP8 cDNA FLJ56370, highly similar to Homo sapiens FK506 binding protein 8, 38kDa (FKBP8), mRNA	1399	47142	24	5	4	4	1.76	0.493	1.856	0.565	2.46	0.764	0.921	0.623
IPI00003865	HSPA8	HSPA8 Isoform 1 of Heat shock cognate 71 kDa protein	11809	70854	233	8	19	16	1.773	1.192	1.38	0.956	1.774	1.305	1.231	0.871
IPI00465034	SLC25A26	SLC25A26 Isoform 1 of S-adenosylmethionine mitochondrial carrier protein	289	29362	7	4	2	2	1.776	1.643	0.923	0.986	1.012	1.07	1.831	1.393
IPI00026240	BST1	BST1 ADP-ribosyl cyclase 2	304	35701	6	1	2	2	1.786	1.142	1.042	0.684	9999	9999	1.693	-9999
IPI00024642	CCDC47	CCDC47 Isoform 1 of Coiled-coil domain-containing protein 47	2973	55838	99	8	11	10	1.789	1.893	1.4	1.451	1.337	1.448	1.324	1.289
IPI00025329	RPL19	RPL19 60S ribosomal protein L19	235	23451	4	3	2	2	1.811	1.431	1.318	1.068	1.148	0.921	1.357	1.521
IPI00456758	RPL27A	RPL27A 60S ribosomal protein L27a	1533	16551	46	8	2	2	1.812	1.733	1.144	1.172	0.833	0.845	1.578	1.896
IPI00549761	ALG1	ALG1 Chitobiosyldiphosphodolichol beta-mannosyltransferase	3044	52484	39	8	2	2	1.812	2.105	1.346	1.591	1.272	1.492	1.35	1.37
IPI00063544	YIF1B	YIF1B Isoform 3 of Protein YIF1B	602	33943	13	5	1	1	1.814	1.57	1.557	1.382	1.159	1.018	1.151	1.509
IPI00019141	AGPAT1	AGPAT1 1-acyl-sn-glycerol-3-phosphate acyltransferase alpha	1626	31696	21	7	3	1	1.818	2.339	1.121	1.377	1.21	1.517	1.711	1.451
IPI00000115	CNIH4	CNIH4 Isoform 1 of Protein cornichon homolog 4	1257	16082	22	8	1	1	1.839	1.855	0.968	1.001	0.707	0.724	1.877	2.507
IPI00029046	MLEC	MLEC Malectin	1234	32214	40	8	4	4	1.84	2.107	1.199	1.527	0.859	1.083	1.43	1.997
IPI00844578	DHX9	DHX9 ATP-dependent RNA helicase A	204	140869	7	4	1	1	1.84	2.167	0.67	0.81	0.671	0.803	2.711	2.643
IPI00334579	MRPL43	MRPL43 cDNA FLJ61386, highly similar to Homo sapiens mitochondrial ribosomal protein L43 (MRPL43), transcript variant 4, mRNA	86	28658	2	2	2	2	1.842	-9999	1.236	-9999	9999	NaN	1.352	-9999
IPI00452747	LOC653566	LOC653566 Similar to Signal peptidase complex subunit 2	2468	24960	67	8	6	6	1.842	2.15	1.139	1.46	0.784	0.995	1.534	2.145
IPI00847300	-	- Similar to Voltage-dependent anion-selective channel protein 1	6978	27715	5	3	2	1	1.846	1.516	2.282	1.924	2.542	2.124	0.799	0.7
IPI00020005	ARSE	ARSE cDNA FLJ50239, highly similar to Arylsulfatase E	912	68113	16	6	1	1	1.847	2.684	0.577	0.86	1.412	2.085	3.163	1.26
IPI00005751	SPTLC2	SPTLC2 Serine palmitoyltransferase 2	392	62884	9	5	2	2	1.852	1.82	1.544	1.632	1.06	1.114	0.991	1.747
IPI00004669	GALNT2	GALNT2 Polypeptide N-acetylgalactosaminyltransferase 2	495	64691	15	1	7	7	1.856	1.3	1.379	0.98	2.116	1.489	1.339	0.857
IPI00306048	ATAD3B	ATAD3B Isoform 1 of ATPase family AAA domain-containing protein 3B	2894	72527	1	1	1	1	1.869	1.825	0.982	0.984	9999	9999	1.88	-9999
IPI00062469	TMEM49	TMEM49 Transmembrane protein 49	872	46208	10	5	1	1	1.875	1.793	1.02	1.001	0.965	0.938	1.816	1.873
IPI00022275	SACM1L	SACM1L Phosphatidylinositide phosphatase SAC1	2612	66924	66	7	11	11	1.891	2.506	1.002	1.247	0.866	1.083	3.411	2.159
IPI00032150	CDS2	CDS2 Isoform 1 of Phosphatidate cytidylyltransferase 2	583	51384	12	6	2	2	1.894	2.131	1.126	1.199	0.999	1.054	1.678	1.744
IPI00171626	LPCAT1	LPCAT1 Lysophosphatidylcholine acyltransferase 1	2316	59113	70	6	7	7	1.905	2.126	1.182	1.321	0.891	1.018	1.847	2.176
IPI00026824	HMOX2	HMOX2 Heme oxygenase 2	1033	41643	21	6	5	5	1.912	1.722	0.862	0.788	1.151	1.008	2.177	1.774
IPI00009507	SYPL1	SYPL1 Isoform 1 of Synaptophysin-like protein 1	897	28547	21	8	1	1	1.913	-9999	1.292	-9999	9999	NaN	1.462	-9999
IPI00016405	OCIAD1	OCIAD1 Isoform 1 of OCIA domain-containing protein 1	2107	27609	44	6	5	4	1.921	1.668	1.223	1.026	1.003	0.833	2.365	2.892
IPI00455457	=-	#NAME?	47	15421	3	3	2	2	1.927	1.424	0.178	0.298	1.545	2.564	2.081	0.234
IPI00074330	TMEM48	TMEM48 Isoform 3 of Nucleoporin NDC1	340	63531	9	4	2	2	1.931	5.855	1.098	1.554	0.672	0.961	1.739	5.966
IPI00478838	FAR1	FAR1 Fatty acyl-CoA reductase 1	645	59319	16	5	4	4	1.932	1.435	1.313	1.003	1.823	1.419	1.404	1.614
IPI00152938	TOMM40L	TOMM40L Mitochondrial import receptor subunit TOM40B	98	33895	2	2	1	1	1.934	2.365	0.419	0.525	0.567	0.704	4.561	3.286
IPI00642244	KIAA0090	KIAA0090 Isoform 4 of Uncharacterized protein KIAA0090	3536	109352	77	8	14	13	1.94	2.007	1.223	1.269	0.91	0.987	1.611	2.186
IPI00847342	KRT7	KRT7 keratin 7	325	51354	7	1	3	3	1.951	2.596	0.96	1.365	0.54	0.76	2.016	3.498
IPI00021985	TM9SF4	TM9SF4 Isoform 1 of Transmembrane 9 superfamily member 4	853	74470	27	8	4	4	1.961	2.179	0.991	0.998	0.879	0.877	1.907	2.264
IPI00306419	LPCAT3	LPCAT3 Lysophospholipid acyltransferase 5	79	55998	2	2	2	2	1.961	1.921	1.496	1.504	9999	9999	1.295	-9999
IPI00794229	SPCS1	SPCS1 9 kDa protein	408	8565	10	5	3	2	1.963	2.067	1.54	1.673	0.743	0.798	1.256	2.541
IPI00006482	ATP1A1	ATP1A1 Isoform Long of Sodium/potassium-transporting ATPase subunit alpha-1	20954	112824	441	8	27	22	1.984	2.039	1.078	1.154	0.766	0.807	1.828	2.501
IPI00739274	LOC652614	LOC652614 similar to MHC class I antigen	614	41190	4	3	1	1	1.991	2.297	1.131	1.338	0.709	0.83	1.739	2.708
IPI00060569	ABHD12	ABHD12 Isoform 2 of Monoacylglycerol lipase ABHD12	1817	45529	38	7	4	4	1.993	2.678	1.182	1.618	1.009	1.367	1.645	1.889
IPI00299084	TMEM33	TMEM33 Transmembrane protein 33	1346	27960	40	8	4	4	1.996	2.307	1.049	1.036	0.887	0.867	1.879	2.17
IPI00019899	SC4MOL	SC4MOL C-4 methylsterol oxidase	712	35193	15	5	2	2	2.01	2.195	1.264	1.449	0.863	0.977	1.939	2.234
IPI00291755	NUP210	NUP210 Isoform 1 of Nuclear pore membrane glycoprotein 210	719	204983	17	2	6	6	2.019	4.497	1.078	2.81	0.359	0.929	0.905	4.457
IPI00418497	TIMM50	TIMM50 Isoform 2 of Mitochondrial import inner membrane translocase subunit TIM50	1381	50433	21	6	4	4	2.022	2.085	0.844	0.896	0.853	0.9	2.382	2.273
IPI00295772	CYP51A1;LOC401387	CYP51A1;LOC401387 cytochrome P450, family 51, subfamily A, polypeptide 1 isoform 1	2875	57242	60	7	6	6	2.036	2.096	1.05	1.1	1.382	1.434	1.745	1.412
IPI00007765	HSPA9	HSPA9 Stress-70 protein, mitochondrial	4108	73635	88	8	12	11	2.045	1.095	1.126	0.635	2.964	1.285	1.72	0.846
IPI00004671	GOLGB1	GOLGB1 Golgin subfamily B member 1	280	375790	10	1	5	4	2.062	1.644	1.278	1.064	0.907	0.767	1.595	2.114
IPI00294159	SLC25A1	SLC25A1 Tricarboxylate transport protein, mitochondrial	7665	33991	140	8	9	7	2.062	2.08	0.922	0.983	0.753	0.775	2.209	2.626
IPI00030847	TM9SF3	TM9SF3 Transmembrane 9 superfamily member 3	1966	67843	37	7	3	2	2.086	1.484	0.927	0.633	1.501	1.091	2.231	1.332
IPI00023526	RAB6A	RAB6A Isoform 1 of Ras-related protein Rab-6A	3473	23578	60	8	5	5	2.093	1.475	1.895	1.399	1.136	0.817	1.213	1.904
IPI00000138	MGAT1	MGAT1 Alpha-1,3-mannosyl-glycoprotein 2-beta-N-acetylglucosaminyltransferase	771	50830	16	6	3	3	2.095	1.58	1.155	0.903	1.256	0.974	1.776	1.58
IPI00146447	VMA21	VMA21 Vacuolar ATPase assembly integral membrane protein VMA21	79	11347	2	2	1	1	2.111	1.307	1.043	0.663	9999	9999	1.999	-9999
IPI00026202	RPL18A	RPL18A 60S ribosomal protein L18a	261	20749	17	7	2	2	2.112	1.674	1.249	1.015	1.054	0.847	1.673	1.939
IPI00386258	MTCH1	MTCH1 Isoform 1 of Mitochondrial carrier homolog 1	2937	41517	75	8	7	6	2.14	1.679	1.062	0.913	0.945	0.813	2.164	2.051
IPI00028491	AGPAT5	AGPAT5 1-acyl-sn-glycerol-3-phosphate acyltransferase epsilon	381	42045	5	4	1	1	2.141	2.329	0.221	0.246	0.887	0.98	9.585	2.326
IPI00010255	RHBDD2	RHBDD2 Rhomboid domain-containing protein 2	44	39177	1	1	1	1	2.145	4.759	0.499	1.135	2.56	5.767	4.248	0.808
IPI00005745	SPTLC1	SPTLC1 Serine palmitoyltransferase 1	118	52710	3	3	3	2	2.149	1.949	1.353	1.335	1.031	1.007	1.534	1.87
IPI00042580	APOO	APOO Isoform 1 of Apolipoprotein O	1294	22271	37	6	4	4	2.158	NaN	0.674	0.676	0.605	0.571	3.872	2.602
IPI00002948	LIN28	LIN28 Lin-28 homolog A	62	22728	9	6	1	1	2.174	1.72	1.155	0.937	1.27	1.02	1.86	1.65
IPI00328391	GALNT7	GALNT7 N-acetylgalactosaminyltransferase 7	1442	75341	47	7	5	5	2.176	1.501	1.109	0.839	1.816	1.333	1.89	0.912
IPI00220739	PGRMC1	PGRMC1 Membrane-associated progesterone receptor component 1	5838	21658	88	8	7	7	2.177	2.221	1.365	1.485	0.694	0.754	1.548	2.707
IPI00339384	RDH11	RDH11 Isoform 1 of Retinol dehydrogenase 11	2054	35363	49	7	5	5	2.179	2.974	1.127	1.628	0.801	1.12	1.693	2.58
IPI00329301	NDUFA11	NDUFA11 Isoform 1 of NADH dehydrogenase [ubiquinone] 1 alpha subcomplex subunit 11	393	14843	13	6	1	1	2.198	1.897	1.168	1.034	9999	9999	1.859	-9999
IPI00003802	MAN2A1	MAN2A1 Alpha-mannosidase 2	5611	131057	113	7	13	13	2.201	1.488	1.124	0.864	1.93	1.433	2.093	1.352
IPI00017510	MT-CO2	MT-CO2 Cytochrome c oxidase subunit 2	6223	25548	105	8	7	4	2.202	2.107	1.318	1.187	0.892	0.841	1.662	2.676
IPI00479145	KRT19	KRT19 Keratin, type I cytoskeletal 19	485	44065	9	2	4	4	2.215	-9999	4.628	-9999	1.278	-9999	0.473	1.67
IPI00298237	TPP1	TPP1 cDNA FLJ56402, highly similar to Tripeptidyl-peptidase 1	495	62173	6	2	1	1	2.216	2.992	0.614	0.85	1.892	2.594	3.564	1.129
IPI00219685	NDUFA13;YJEFN3	NDUFA13;YJEFN3 NADH dehydrogenase (ubiquinone) 1 alpha subcomplex, 13	2236	25804	66	8	6	6	2.243	2.107	1.068	1.012	0.806	0.756	2.136	2.737
IPI00027448	ATP5L	ATP5L ATP synthase subunit g, mitochondrial	1876	11421	63	7	6	5	2.251	2.281	1.037	1.03	0.682	0.696	2.162	5.188
IPI00063130	TMEM205	TMEM205 Transmembrane protein 205	835	21184	31	7	3	3	2.277	3.089	1.155	1.601	0.677	0.927	1.936	3.286
IPI00232571	GPC4	GPC4 Glypican-4	1982	62372	43	6	7	6	2.285	1.943	0.524	0.469	0.882	0.793	7.801	1.97
IPI00019353	AGK	AGK Isoform 1 of Acylglycerol kinase, mitochondrial	1862	47107	20	8	1	1	2.294	2.117	0.992	0.939	0.937	0.878	2.285	2.359
IPI00328243	PLD3	PLD3 Phospholipase D3	687	54671	24	5	4	4	2.314	1.681	1.393	1.121	1.45	1.155	1.223	1.001
IPI00008998	PTPLAD1	PTPLAD1 Protein tyrosine phosphatase-like protein PTPLAD1	4948	43132	99	8	9	8	2.316	3.269	1.059	1.498	0.759	1.059	2.131	3.093
IPI00025086	COX5A	COX5A Cytochrome c oxidase subunit 5A, mitochondrial	1708	16752	48	6	5	5	2.329	2.008	0.861	0.696	0.717	0.603	2.655	3.454
IPI00642329	MFN2	MFN2 Isoform 1 of Mitofusin-2	86	86347	1	1	1	1	2.33	2.032	0.979	0.876	0.872	0.772	2.35	2.576
IPI00291417	DCAKD	DCAKD Isoform 1 of Dephospho-CoA kinase domain-containing protein	339	26533	17	6	2	2	2.332	2.843	0.9	1.197	0.55	0.728	2.797	2.297
IPI00303954	CYB5B	CYB5B cytochrome b5 outer mitochondrial membrane precursor	1731	16684	47	8	5	4	2.344	2.516	0.939	0.966	0.905	0.921	2.413	2.729
IPI00292135	LBR	LBR Lamin-B receptor	1445	70658	28	6	3	3	2.347	4.137	0.837	1.51	0.438	0.779	2.76	5.169
IPI00015920	SLC25A10	SLC25A10 Isoform 1 of Mitochondrial dicarboxylate carrier	560	31262	7	2	2	2	2.372	2.108	1.613	1.248	0.954	0.732	1.978	2.813
IPI00377145	KCNN2	KCNN2 small conductance calcium-activated potassium channel protein 2 isoform b	161	26325	3	3	1	1	2.376	1.096	1.411	0.667	1.234	0.578	1.663	1.855
IPI00007309	LOC100287932;TIMM23	LOC100287932;TIMM23 Mitochondrial import inner membrane translocase subunit Tim23	1561	21929	40	6	6	5	2.384	1.838	0.97	0.78	0.98	0.862	5.392	2.218
IPI00074489	NDUFB10	NDUFB10 NDUFB10 protein	449	20130	19	5	5	4	2.456	2.535	1.172	1.066	0.907	0.815	2.677	2.612
IPI00012772	RPL8	RPL8 60S ribosomal protein L8	1274	28007	56	8	5	4	2.478	1.725	1.51	1.103	1.371	0.932	1.579	1.815
IPI00334190	STOML2	STOML2 Stomatin-like protein 2	6576	38510	101	8	9	8	2.503	1.989	1.382	1.129	1.091	0.884	1.857	2.326
IPI00021338	DLAT	DLAT Dihydrolipoyllysine-residue acetyltransferase component of pyruvate dehydrogenase complex, mitochondrial	1558	68953	34	7	5	5	2.52	0.951	1.312	0.513	1.934	0.688	1.898	1.327
IPI00171445	ATAD1	ATAD1 Isoform 1 of ATPase family AAA domain-containing protein 1	970	40718	18	7	1	1	2.523	3.079	0.61	0.763	0.795	0.985	4.087	3.06
IPI00216308	VDAC1	VDAC1 Voltage-dependent anion-selective channel protein 1	11731	30754	234	8	13	10	2.524	2.379	1.218	1.172	0.852	0.811	2.064	2.896
IPI00099463	SGPL1	SGPL1 Sphingosine-1-phosphate lyase 1	1834	63483	39	7	5	5	2.526	2.03	1.213	1.029	1.204	1.162	2.012	1.423
IPI00000425	ATP6V0A2	ATP6V0A2 V-type proton ATPase 116 kDa subunit a isoform 2	87	98018	1	1	1	1	2.568	1.849	1.102	0.814	1.085	0.794	2.302	2.281
IPI00219729	SLC25A11	SLC25A11 Mitochondrial 2-oxoglutarate/malate carrier protein	2640	34040	81	8	9	8	2.597	2.597	0.739	0.766	0.929	0.938	3.622	2.667
IPI00003833	MTCH2	MTCH2 Mitochondrial carrier homolog 2	2492	33309	56	8	5	4	2.598	2.225	1.091	0.993	0.898	0.807	2.248	2.755
IPI00291467	SLC25A6	SLC25A6 ADP/ATP translocase 3	9417	32845	367	8	16	12	2.63	2.755	1.086	1.182	0.859	0.919	2.565	3.068
IPI00646963	REEP6	REEP6 Receptor accessory protein 6, isoform CRA_a	664	23403	18	8	1	1	2.648	3.687	1.078	1.54	0.967	1.368	2.425	2.638
IPI00009368	SFXN1	SFXN1 Sideroflexin-1	NaN4	35596	123	8	11	10	2.665	2.444	1.111	0.986	0.991	0.894	2.638	2.606
IPI00031821	ITM2B	ITM2B Integral membrane protein 2B	57	30318	1	1	1	1	2.665	1.909	2.016	1.481	2.375	1.727	1.306	1.082
IPI00031804	VDAC3	VDAC3 Isoform 1 of Voltage-dependent anion-selective channel protein 3	4449	30639	48	7	5	3	2.676	2.649	1.275	1.238	0.704	0.751	2.112	3.577
IPI00294250	EPHA1	EPHA1 Ephrin type-A receptor 1	63	107998	1	1	1	1	2.692	1.894	1.507	1.088	0.931	0.665	1.764	2.787
IPI00166785	MMGT1	MMGT1 Isoform 2 of Membrane magnesium transporter 1	79	21867	1	1	1	1	2.7	3.546	0.37	0.498	0.741	0.988	7.212	3.514
IPI00016968	SDHC	SDHC Succinate dehydrogenase cytochrome b560 subunit, mitochondrial	248	18598	6	5	1	1	2.712	2.64	0.753	0.753	0.781	0.772	3.NaN	3.349
IPI00374975	PGAM4	PGAM4 Probable phosphoglycerate mutase 4	253	28759	8	3	2	2	2.716	6.184	1.299	1.853	0.906	1.216	0.644	2.017
IPI00307572	TMEM165	TMEM165 Transmembrane protein 165	1504	34883	30	7	4	4	2.721	2.061	1.25	0.996	1.952	1.527	2.091	1.321
IPI00031064	TMEM126A	TMEM126A Transmembrane protein 126A	778	21513	15	6	2	2	2.724	1.564	1.055	0.621	1.025	0.597	2.551	2.563
IPI00028946	RTN3	RTN3 Isoform 3 of Reticulon-3	779	25593	33	7	2	1	2.754	2.275	1.23	1.041	1.135	0.951	2.212	2.342
IPI00001754	F11R	F11R Junctional adhesion molecule A	1454	32562	30	6	2	2	2.773	3.005	1.03	1.11	0.605	0.646	2.791	4.197
IPI00414717	GLG1	GLG1 Isoform 2 of Golgi apparatus protein 1	6109	137132	109	8	9	8	2.793	2.674	1.089	1.067	1.489	1.359	2.875	1.85
IPI00009680	MRPL44	MRPL44 39S ribosomal protein L44, mitochondrial	465	37512	14	5	1	1	2.8	-9999	1.179	-9999	9999	NaN	2.346	-9999
IPI00017895	GPD2	GPD2 Isoform 1 of Glycerol-3-phosphate dehydrogenase, mitochondrial	4837	80802	96	7	12	10	2.827	2.214	1.048	0.834	1.274	0.971	2.795	1.827
IPI00013744	ITGA2	ITGA2 Integrin alpha-2	419	129214	8	1	3	3	2.88	3.499	1.183	1.474	0.967	1.193	2.405	2.87
IPI00032370	ALG8	ALG8 Probable dolichyl pyrophosphate Glc1Man9GlcNAc2 alpha-1,3-glucosyltransferase	269	60048	10	6	1	1	2.917	2.953	0.577	0.599	0.85	0.875	4.995	3.306
IPI00009960	IMMT	IMMT Isoform 1 of Mitochondrial inner membrane protein	7613	83626	184	7	21	18	2.973	2.293	1.101	0.851	1.042	0.83	2.648	2.737
IPI00329331	UGP2	UGP2 Isoform 1 of UTP--glucose-1-phosphate uridylyltransferase	467	56905	14	6	3	3	2.998	1.192	1.748	0.697	3.697	1.156	1.661	0.981
IPI00029133	ATP5F1	ATP5F1 ATP synthase subunit b, mitochondrial	7423	28890	202	8	15	12	3.002	2.752	1.053	0.997	0.905	0.849	2.816	3.16
IPI00549970	GHITM	GHITM Growth hormone inducible transmembrane protein	236	35259	8	5	2	2	3.005	2.66	0.8	0.714	0.801	0.706	3.701	3.566
IPI00171573	CCDC109A	CCDC109A Isoform 1 of Coiled-coil domain-containing protein 109A	2092	39842	29	8	3	3	3.025	2.662	1.116	0.993	0.983	0.864	2.683	3.089
IPI00305383	UQCRC2	UQCRC2 Cytochrome b-c1 complex subunit 2, mitochondrial	7332	48413	139	8	16	10	3.035	2.869	1.259	1.189	0.928	0.87	2.322	3.217
IPI00464968	MT-CO1	MT-CO1 Cytochrome c oxidase subunit 1	90	57346	2	2	1	1	3.054	3.136	1.606	1.692	0.965	1.007	1.878	3.049
IPI00329410	DOLPP1	DOLPP1 Dolichyldiphosphatase 1	917	27013	20	7	1	1	3.076	3.428	1.341	1.533	0.769	0.871	2.266	3.853
IPI00554788	KRT18	KRT18 Keratin, type I cytoskeletal 18	664	48029	17	1	6	6	3.086	2.732	1.109	1.138	1.286	1.113	NaN	2.404
IPI00219291	ATP5J2	ATP5J2 Isoform 2 of ATP synthase subunit f, mitochondrial	2843	11357	80	8	3	2	3.098	2.669	1.159	1.021	0.777	0.68	2.695	3.847
IPI00007979	MT-ND2	MT-ND2 NADH-ubiquinone oxidoreductase chain 2	187	38935	9	6	2	2	3.131	2.667	1.242	1.111	0.998	0.868	2.391	3.009
IPI00020510	CISD1	CISD1 CDGSH iron sulfur domain-containing protein 1	871	12191	13	6	1	1	3.147	3.881	0.953	1.205	0.883	1.105	3.264	3.437
IPI00019906	BSG	BSG Isoform 2 of Basigin	11069	29203	198	8	13	7	3.167	3.667	1.015	1.21	0.651	0.768	3.074	4.652
IPI00183786	FADS2	FADS2 Isoform 1 of Fatty acid desaturase 2	921	52226	27	5	5	4	3.189	3.106	1.149	1.165	1.155	1.188	3.292	2.448
IPI00788624	SLC25A3	SLC25A3 31 kDa protein	7941	30503	200	8	14	9	3.207	3.104	1.195	1.152	0.98	0.893	2.681	3.401
IPI00171459	HSDL1	HSDL1 Hydroxysteroid dehydrogenase-like protein 1	385	36994	9	5	2	2	3.208	2.953	0.628	0.593	0.659	0.616	5.049	4.691
IPI00017592	LETM1	LETM1 Isoform 1 of LETM1 and EF-hand domain-containing protein 1, mitochondrial	1320	83302	41	6	7	7	3.241	4.166	0.978	1.329	0.777	0.982	2.99	4.04
IPI00024145	VDAC2	VDAC2 Isoform 2 of Voltage-dependent anion-selective channel protein 2	6805	30393	154	8	9	8	3.241	3.368	1.165	1.241	0.847	0.891	2.856	3.801
IPI00026964	UQCRFS1	UQCRFS1 Cytochrome b-c1 complex subunit Rieske, mitochondrial	4422	29649	91	8	7	6	3.304	3.634	0.565	0.583	1.212	1.199	8.807	2.949
IPI00218848	ATP5I	ATP5I ATP synthase, H+ transporting, mitochondrial F0 complex, subunit E	512	8302	26	6	3	3	3.32	2.751	1.114	0.989	1.003	0.886	2.782	3.248
IPI00220194	SLC2A1	SLC2A1 Solute carrier family 2, facilitated glucose transporter member 1	3514	54049	98	8	8	6	3.346	5.639	1.01	2.051	0.425	0.898	3.446	6.591
IPI00248911	GNAT3	GNAT3 Guanine nucleotide-binding protein G(t) subunit alpha-3	683	40331	3	3	1	1	3.452	2.528	1.43	1.075	1.488	1.107	2.384	2.235
IPI00295992	ATAD3A	ATAD3A Isoform 2 of ATPase family AAA domain-containing protein 3A	4304	66177	126	8	13	13	3.454	2.903	1.135	0.973	0.837	0.678	3.353	3.634
IPI00029558	NDUFC2	NDUFC2 NADH dehydrogenase [ubiquinone] 1 subunit C2	273	14178	16	5	2	2	3.487	3.146	1.313	1.215	0.702	0.644	2.623	4.785
IPI00294501	DHCR7	DHCR7 7-dehydrocholesterol reductase	2003	54454	29	7	2	2	3.518	3.735	1.195	1.371	0.962	1.093	2.617	3.627
IPI00216587	RPS8	RPS8 40S ribosomal protein S8	770	24190	28	8	3	3	3.531	3.045	1.207	1.047	1.059	0.91	2.793	3.33
IPI00220281	GNAO1	GNAO1 Isoform Alpha-1 of Guanine nucleotide-binding protein G(o) subunit alpha	1600	40025	1	1	1	1	3.578	2.568	1.326	0.977	0.826	0.602	2.665	4.175
IPI00554701	UCRC	UCRC Cytochrome b-c1 complex subunit 9	789	7304	26	6	3	2	3.588	3.557	0.999	0.992	0.636	0.626	3.459	6.124
IPI00419916	ALPL	ALPL Alkaline phosphatase, tissue-nonspecific isozyme	3474	57269	82	6	9	9	3.591	2.214	1.337	1.172	0.855	0.784	1.949	2.27
IPI00395887	TMX1	TMX1 Thioredoxin-related transmembrane protein 1	1775	31771	56	6	5	4	3.592	3.046	1.35	1.284	0.925	0.803	2.325	3.697
IPI00300971	ALG6	ALG6 Asparagine-linked glycosylation 6 homolog	296	58309	9	4	2	2	3.606	2.436	1.074	1.786	0.647	1.06	2.801	3.488
IPI00000980	TOMM7	TOMM7 Mitochondrial import receptor subunit TOM7 homolog	39	6244	1	1	1	1	3.611	2.231	1.024	0.649	1.187	0.745	3.483	2.932
IPI00554711	JUP	JUP Junction plakoglobin	163	81693	5	3	2	2	3.616	1.356	1.078	0.611	1.536	0.585	2.413	2.269
IPI00419869	COX15	COX15 Isoform 1 of Cytochrome c oxidase assembly protein COX15 homolog	432	46000	12	6	1	1	3.662	2.713	0.884	0.672	1.621	1.22	4.093	2.178
IPI00062151	=-	#NAME?	38	23755	1	1	1	1	3.667	3.788	9999	9999	0.761	0.799	-9999	4.643
IPI00100656	TECR	TECR Isoform 1 of Synaptic glycoprotein SC2	2615	36011	95	8	7	6	3.685	4.082	1.509	1.886	0.975	1.225	1.914	4
IPI00027493	LOC442497;SLC3A2	LOC442497;SLC3A2 Isoform 2 of 4F2 cell-surface antigen heavy chain	17080	57909	380	8	28	22	3.791	2.698	1.162	0.842	0.933	0.675	3.236	4.133
IPI00550382	SLC29A1	SLC29A1 Solute carrier family 29 (Nucleoside transporters), member 1, isoform CRA_b	253	58925	11	5	2	2	3.86	4.291	0.941	1.068	0.696	0.782	4.034	5.314
IPI00168921	WBSCR17	WBSCR17 Putative polypeptide N-acetylgalactosaminyltransferase-like protein 3	101	67708	2	1	1	1	3.911	1.205	1.421	0.449	9999	9999	2.718	-9999
IPI00473047	PRKAG1	PRKAG1 cDNA FLJ40287 fis, clone TESTI2027909, highly similar to 5'-AMP-ACTIVATED PROTEIN KINASE, GAMMA-1 SUBUNIT	62	38508	1	1	1	1	3.916	3.307	1.201	1.04	3.425	2.938	3.221	1.102
IPI00171542	NUP85	NUP85 Nucleoporin 85	120	74955	3	2	1	1	3.992	1.76	0.578	0.261	0.859	0.384	6.823	4.481
IPI00014053	TOMM40	TOMM40 Isoform 1 of Mitochondrial import receptor subunit TOM40 homolog	7884	37869	154	8	13	8	4.025	3.102	1.142	0.967	1.041	0.838	3.43	4.828
IPI00008599	EBP	EBP 3-beta-hydroxysteroid-Delta(8),Delta(7)-isomerase	497	26336	20	7	2	1	4.064	3.854	1.105	1.18	0.752	0.794	3.537	4.804
IPI00007928	PRPF8	PRPF8 Pre-mRNA-processing-splicing factor 8	52	273427	6	4	2	2	4.076	7.712	1.082	2.093	0.446	0.853	3.677	8.844
IPI00220487	ATP5H	ATP5H Isoform 1 of ATP synthase subunit d, mitochondrial	4125	18480	101	8	9	7	4.077	3.174	1.095	0.928	0.906	0.755	3.4	4.299
IPI00006579	COX4I1	COX4I1 Cytochrome c oxidase subunit 4 isoform 1, mitochondrial	3051	19564	108	7	9	7	4.093	3.75	1.113	0.996	0.715	0.635	3.742	5.735
IPI00007183	ATL2	ATL2 Isoform 2 of Atlastin-2	206	66045	8	3	1	1	4.141	2.572	1.12	0.714	1.215	0.766	3.651	3.286
IPI00396661	CYP2S1	CYP2S1 Isoform 1 of Cytochrome P450 2S1	7394	55781	204	6	19	14	4.15	4.361	1.378	1.604	0.721	0.83	3.073	5.603
IPI00007188	SLC25A5	SLC25A5 ADP/ATP translocase 2	8350	32874	73	8	3	3	4.187	4.256	0.878	0.949	0.982	1.051	5.114	3.968
IPI00016703	DHCR24	DHCR24 24-dehydrocholesterol reductase	2613	60062	65	7	8	7	4.207	4.922	1.261	1.266	1.691	1.676	3.676	2.837
IPI00914855	MTX1	MTX1 Isoform 3 of Metaxin-1	1379	35754	24	6	2	2	4.22	3.312	1.122	0.904	0.855	0.723	3.714	4.841
IPI00030911	VAMP8	VAMP8 Vesicle-associated membrane protein 8	302	11431	9	4	1	1	4.228	2.82	1.245	0.852	1.162	0.787	3.355	3.506
IPI00024976	TOMM22	TOMM22 Mitochondrial import receptor subunit TOM22 homolog	3374	15512	70	8	6	5	4.388	3.327	1.025	0.878	1.034	0.78	3.161	3.944
IPI00027252	PHB2	PHB2 Prohibitin-2	14142	33276	337	8	15	13	4.423	4.083	1.11	1.067	0.803	0.794	3.906	5.226
IPI00017334	PHB	PHB Prohibitin	15907	29786	307	8	17	13	4.522	4.117	0.81	0.78	0.795	0.758	5.047	4.676
IPI00015833	CHCHD3	CHCHD3 Coiled-coil-helix-coiled-coil-helix domain-containing protein 3, mitochondrial	1215	26136	39	6	4	4	4.619	3.72	1.113	0.868	0.955	0.75	3.863	4.753
IPI00013475	TUBB2A	TUBB2A Tubulin beta-2A chain	15436	49875	12	6	2	2	4.642	3.986	0.981	0.864	0.964	0.841	4.675	4.639
IPI00011770	NDUFA4	NDUFA4 NADH dehydrogenase [ubiquinone] 1 alpha subcomplex subunit 4	211	9364	11	6	1	1	4.664	4.054	1.034	0.921	0.919	0.811	4.457	4.892
IPI00293476	MRPL23	MRPL23 39S ribosomal protein L23, mitochondrial	51	17770	1	1	1	1	4.694	3.509	1.192	0.914	1.25	0.949	3.89	3.621
IPI00024742	UQCRQ	UQCRQ Cytochrome b-c1 complex subunit 8	101	9900	2	1	1	1	4.717	3.979	0.77	0.667	0.677	0.58	6.048	6.712
IPI00033217	AASS	AASS Alpha-aminoadipic semialdehyde synthase, mitochondrial	4411	102066	96	6	19	17	5.014	2.048	1.519	0.679	1.875	1.084	3.231	2.385
IPI00171411	GOLM1	GOLM1 Golgi membrane protein 1	529	46245	20	6	2	2	5.019	4.598	1.132	1.141	1.327	1.326	3.831	3.967
IPI00024650	SLC16A1	SLC16A1 Monocarboxylate transporter 1	5175	53923	97	7	8	6	5.073	4.914	1.186	1.156	0.72	0.678	4.141	6.885
IPI00219385	NDUFB6	NDUFB6 NADH dehydrogenase [ubiquinone] 1 beta subcomplex subunit 6	888	15479	23	6	2	2	5.132	3.225	1.129	0.727	1.016	0.649	4.474	4.873
IPI00465059	RHOT2	RHOT2 Isoform 1 of Mitochondrial Rho GTPase 2	939	68075	30	6	6	6	5.274	4.164	1.073	0.938	0.917	0.761	3.593	5.625
IPI00016014	ITM2C	ITM2C Isoform 1 of Integral membrane protein 2C	1114	30204	22	6	3	3	5.449	3	1.284	0.728	1.661	0.932	4.232	3.133
IPI00015602	TOMM70A	TOMM70A Mitochondrial import receptor subunit TOM70	2412	67412	72	7	6	5	5.494	4.263	1.149	0.841	0.998	0.725	4.424	4.754
IPI00063903	USMG5	USMG5 Up-regulated during skeletal muscle growth protein 5	1450	6453	36	6	2	2	5.9	5.873	1.256	1.186	0.849	0.793	5.004	6.462
IPI00007084	SLC25A13	SLC25A13 Calcium-binding mitochondrial carrier protein Aralar2	12435	74129	276	6	22	20	6.133	5.025	1.093	1.006	0.862	0.762	5.534	6.985
IPI00023406	HCCS	HCCS Cytochrome c-type heme lyase	278	30582	12	5	1	1	6.219	4.469	0.994	0.732	1.208	0.881	6.183	4.964
IPI00470360	KIRREL	KIRREL Isoform 1 of Kin of IRRE-like protein 1	92	83484	1	1	1	1	6.345	3.46	8.117	4.541	3.384	1.874	0.772	1.807
IPI00218487	GJA1	GJA1 Gap junction alpha-1 protein	2931	42981	51	6	6	5	6.729	5.037	2.647	1.73	1.508	0.98	2.981	4.982
IPI00021842	APOE	APOE Apolipoprotein E	3510	36132	90	6	8	8	7.212	5.906	1.373	1.197	1.153	0.995	5.3	5.58
IPI00003909	SLC2A3	SLC2A3 Solute carrier family 2, facilitated glucose transporter member 3	3450	53889	84	6	7	6	7.341	10.242	1.153	1.455	0.72	0.9	6.638	10.844
IPI00218565	GPR143	GPR143 G protein-coupled receptor 143	452	46020	8	4	1	1	7.496	6.479	1.514	1.342	0.601	0.528	4.892	12.022
IPI00295698	SLC7A3	SLC7A3 Cationic amino acid transporter 3	1409	67125	34	6	4	4	7.966	5.446	1.519	1.079	0.891	0.633	6.332	9.127
IPI00218463	Magmas	Magmas Mitochondrial import inner membrane translocase subunit Tim16	1771	13816	13	6	1	1	8.769	5.535	1.41	0.912	1.024	0.656	6.145	8.257
IPI00017533	MT-ATP6;MT-CO3	MT-ATP6;MT-CO3 Cytochrome c oxidase subunit 3	40	30094	1	1	1	1	9.122	8.58	1.741	1.68	0.808	0.771	5.174	10.888
IPI00023001	FAM162A	FAM162A UPF0389 protein FAM162A	896	17331	25	8	3	3	9.192	9.49	1.184	1.329	0.566	0.628	7.659	15.579
IPI00022891	SLC25A4	SLC25A4 ADP/ATP translocase 1	7616	33043	25	7	3	3	9.586	8.864	9999	9999	0.791	0.793	-9999	8.588
IPI00299116	PODXL	PODXL Podocalyxin-like protein 1 precursor	3027	NaN36	67	6	11	8	9.647	9.595	1.206	1.036	0.688	0.626	8.48	15.799
IPI00296190	C10orf58	C10orf58 Uncharacterized protein C10orf58	889	25747	26	6	2	2	10.576	13.692	1.101	1.343	0.824	0.996	10.306	12.92
IPI00555902	OCIAD2	OCIAD2 Isoform 1 of OCIA domain-containing protein 2	2001	16943	43	7	3	3	10.995	8.919	0.645	0.644	1.02	0.922	9.955	9.155
IPI00008986	SLC7A5	SLC7A5 Large neutral amino acids transporter small subunit 1	878	54974	12	3	3	3	14.317	8.156	1.828	0.824	1.099	0.499	9.637	15.187
IPI00006721	OPA1	OPA1 Isoform 1 of Dynamin-like 120 kDa protein, mitochondrial	1302	111561	24	6	5	5	25.79	27.38	1.18	1.137	1.11	1.093	16.411	22.021
IPI00023334	MRPL4	MRPL4 Isoform 1 of 39S ribosomal protein L4, mitochondrial	185	34897	4	2	1	1	31.509	23.977	1.354	1.057	1.259	0.973	22.993	24.13
IPI00019146	CXADR	CXADR Isoform 1 of Coxsackievirus and adenovirus receptor	1265	40004	19	6	3	3	31.79	25.113	1.139	0.928	1.239	1	27.737	24.635
IPI00000230	TPM1	TPM1 tropomyosin 1 alpha chain isoform 2	44	32658	1	1	1	1	9999	9999	0.952	1.042	9999	9999	9999	NaN
IPI00000494	RPL5	RPL5 60S ribosomal protein L5	42	34341	1	1	1	1	9999	NaN	9999	NaN	9999	NaN	NaN	NaN
IPI00002070	LRRC8A	LRRC8A Leucine-rich repeat-containing protein 8A	82	94139	1	1	1	1	9999	9999	1.144	1.648	1.805	2.574	9999	9999
IPI00002225	LASS4	LASS4 LAG1 longevity assurance homolog 4	581	46369	18	6	3	2	9999	9999	0.411	2.235	0.195	0.973	9999	9999
IPI00002406	BCAM	BCAM Basal cell adhesion molecule	83	67363	2	2	1	1	9999	9999	1.305	1.284	0.788	0.768	9999	9999
IPI00006608	APP	APP Isoform APP770 of Amyloid beta A4 protein (Fragment)	178	86888	9	5	1	1	9999	NaN	9999	NaN	0.975	-9999	NaN	9999
IPI00007034	UBAC2	UBAC2 Isoform 2 of Ubiquitin-associated domain-containing protein 2	388	34853	6	5	1	1	9999	9999	1.075	1.105	1.278	1.301	9999	9999
IPI00007730	C14orf1	C14orf1 Probable ergosterol biosynthetic protein 28	883	15854	19	6	2	2	9999	9999	0.585	1.073	0.489	0.889	9999	9999
IPI00008351	SELT	SELT Selenoprotein T	94	22262	2	2	2	1	9999	9999	0.468	0.346	9999	9999	9999	NaN
IPI00010440	HAX1	HAX1 cDNA FLJ53021, highly similar to HS1-associating protein X-1	112	32440	2	1	1	1	9999	9999	0.395	0.397	0.428	0.426	9999	9999
IPI00011084	CLDN6	CLDN6 Claudin-6	2175	23276	56	6	3	3	9999	9999	1.274	1.452	0.731	0.825	9999	9999
IPI00012540	PROM1	PROM1 Prominin-1	255	97140	3	2	2	2	9999	9999	0.96	0.828	1.484	1.27	9999	9999
IPI00013449	TSPAN6	TSPAN6 Tetraspanin-6	111	27545	2	2	1	1	9999	NaN	9999	NaN	9999	NaN	NaN	NaN
IPI00013459	NDUFB5	NDUFB5 NADH dehydrogenase [ubiquinone] 1 beta subcomplex subunit 5, mitochondrial	166	21737	5	2	1	1	9999	9999	1.233	1.221	1.599	1.568	9999	9999
IPI00014376	RAB31	RAB31 RAB31, member RAS oncogene family	207	21686	3	1	1	1	9999	NaN	9999	NaN	9999	NaN	NaN	NaN
IPI00015140	MT-CYB	MT-CYB Cytochrome b	77	42775	3	2	1	1	9999	9999	1.136	0.531	9999	9999	9999	NaN
IPI00016597	CLN6	CLN6 Ceroid-lipofuscinosis neuronal protein 6	144	35896	3	2	1	1	9999	9999	0.944	1.363	1.087	1.NaN	9999	9999
IPI00016676	TOMM20	TOMM20 Mitochondrial import receptor subunit TOM20 homolog	44	16288	1	1	1	1	9999	9999	0.057	0.211	1.223	4.478	9999	9999
IPI00017297	MATR3	MATR3 Matrin-3	44	94565	1	1	1	1	9999	9999	1.218	0.643	1.528	0.798	9999	9999
IPI00019004	SEC62	SEC62 Translocation protein SEC62	459	45833	20	8	1	1	9999	9999	9999	9999	9999	9999	NaN	NaN
IPI00020883	HIGD2A	HIGD2A HIG1 domain family member 2A	375	11521	9	4	3	1	9999	9999	0.094	0.757	9999	9999	9999	NaN
IPI00021766	RTN4	RTN4 Isoform 1 of Reticulon-4	4732	129851	1	1	1	1	9999	NaN	9999	NaN	1.09	-9999	NaN	9999
IPI00021770	HMGCR	HMGCR Isoform 1 of 3-hydroxy-3-methylglutaryl-coenzyme A reductase	60	97413	1	1	1	1	9999	NaN	9999	NaN	9999	NaN	NaN	NaN
IPI00021793	COX6A1;COX6A1P2	COX6A1;COX6A1P2 Cytochrome c oxidase subunit 6A1, mitochondrial	244	12147	10	5	1	1	9999	9999	0.873	0.805	0.891	0.813	9999	9999
IPI00022277	CCDC56	CCDC56 Coiled-coil domain-containing protein 56	103	11724	8	4	1	1	9999	9999	0.773	0.95	0.663	0.807	9999	9999
IPI00022661	PVRL2	PVRL2 Isoform Delta of Poliovirus receptor-related protein 2	64	57706	1	1	1	1	9999	9999	0.982	0.852	9999	9999	9999	NaN
IPI00023030	SLC38A1	SLC38A1 Sodium-coupled neutral amino acid transporter 1	106	54012	2	1	1	1	9999	9999	9999	9999	1.603	0.708	NaN	9999
IPI00024627	MFF	MFF Isoform 4 of Mitochondrial fission factor	173	25051	7	4	2	2	9999	9999	0.956	1.11	1.459	1.677	9999	9999
IPI00027233	SCO1	SCO1 Protein SCO1 homolog, mitochondrial	289	33793	7	3	1	1	9999	9999	0.561	0.516	0.851	0.775	9999	9999
IPI00028931	DSG2	DSG2 Desmoglein-2	109	122218	2	2	2	2	9999	9999	0.784	0.398	1.434	0.503	9999	9999
IPI00031822	SLC5A6	SLC5A6 Sodium-dependent multivitamin transporter	66	68596	1	1	1	1	9999	9999	1.196	1.037	0.849	0.729	9999	9999
IPI00032003	EMD	EMD Emerin	116	28976	4	2	1	1	9999	NaN	9999	NaN	9999	NaN	NaN	NaN
IPI00032491	LEMD3	LEMD3 Inner nuclear membrane protein Man1	112	99935	2	1	1	1	9999	9999	0.852	1.146	0.512	0.682	9999	9999
IPI00056414	MAL2	MAL2 Protein MAL2	181	19113	5	3	1	1	9999	9999	1.1	1.048	0.985	0.93	9999	9999
IPI00062206	DDX39	DDX39 DEAD (Asp-Glu-Ala-Asp) box polypeptide 39 transcript variant	55	35072	1	1	1	1	9999	9999	1.106	1.102	1.297	1.279	9999	9999
IPI00102509	SLC38A5	SLC38A5 Isoform 1 of Sodium-coupled neutral amino acid transporter 5	96	51423	2	2	1	1	9999	NaN	9999	NaN	9999	NaN	NaN	NaN
IPI00165665	C3orf21	C3orf21 Isoform 2 of Uncharacterized protein C3orf21	476	22290	11	7	1	1	9999	9999	0.582	1.074	1.232	2.252	9999	9999
IPI00166483	C17orf61	C17orf61 UPF0451 protein C17orf61	127	11734	2	1	1	1	9999	9999	0.604	0.67	0.497	0.545	9999	9999
IPI00166704	TOMM5	TOMM5 Mitochondrial import receptor subunit TOM5 homolog	136	6031	10	5	1	1	9999	9999	0.908	0.932	0.63	0.641	9999	9999
IPI00166860	DHRSX	DHRSX Dehydrogenase/reductase SDR family member on chromosome X	71	36420	2	1	1	1	9999	9999	0.665	0.855	9999	9999	9999	NaN
IPI00168848	B3GNT7	B3GNT7 UDP-GlcNAc:betaGal beta-1,3-N-acetylglucosaminyltransferase 7	599	45958	11	5	1	1	9999	9999	1.004	1.261	2.807	3.489	9999	9999
IPI00178700	ALG3	ALG3 Dolichyl-P-Man:Man(5)GlcNAc(2)-PP-dolichyl mannosyltransferase	118	50094	2	2	1	1	9999	9999	1.044	1.412	0.721	0.965	9999	9999
IPI00179713	IGF2BP2	IGF2BP2 Isoform 1 of Insulin-like growth factor 2 mRNA-binding protein 2	60	66081	1	1	1	1	9999	9999	1.173	0.837	9999	9999	9999	NaN
IPI00182313	SEC61A2	SEC61A2 Sec61 alpha form 2 isoform b	2091	49561	9	4	2	2	9999	9999	0.134	0.533	0.554	1.828	9999	9999
IPI00184708	SLC25A29	SLC25A29 Mitochondrial carnitine/acylcarnitine carrier protein CACL	131	32042	3	2	2	2	9999	9999	0.335	0.244	1.432	1.033	9999	9999
IPI00217536	RHOT1	RHOT1 Isoform 3 of Mitochondrial Rho GTPase 1	527	79496	14	6	2	2	9999	9999	1.036	0.9	1.112	0.956	9999	9999
IPI00217557	NRM	NRM Isoform 1 of Nurim	139	29360	3	1	1	1	9999	9999	0.835	1.794	0.542	1.154	9999	9999
IPI00217975	LMNB1	LMNB1 Lamin-B1	316	66368	11	3	4	4	9999	9999	0.438	1.36	0.769	1.628	9999	9999
IPI00219383	NDUFB3	NDUFB3 NADH dehydrogenase [ubiquinone] 1 beta subcomplex subunit 3	316	11395	16	6	1	1	9999	9999	1.253	1.042	0.824	0.679	9999	9999
IPI00220059	NDUFB4	NDUFB4 NADH dehydrogenase [ubiquinone] 1 beta subcomplex subunit 4	132	15199	4	3	2	2	9999	9999	1.086	0.837	0.877	0.669	9999	9999
IPI00220416	UQCRB	UQCRB Cytochrome b-c1 complex subunit 7	58	13522	3	2	1	1	9999	9999	1.158	1.718	9999	9999	9999	NaN
IPI00290544	GDAP1	GDAP1 Ganglioside-induced differentiation-associated protein 1	613	41226	14	6	2	2	9999	9999	1.483	0.802	1.286	1.014	9999	9999
IPI00291262	CLU	CLU Isoform 1 of Clusterin	47	52461	1	1	1	1	9999	NaN	1.397	-9999	9999	NaN	9999	NaN
IPI00294455	UGT8	UGT8 2-hydroxyacylsphingosine 1-beta-galactosyltransferase	130	61416	3	2	1	1	9999	9999	1.444	1.549	0.867	0.922	9999	9999
IPI00295598	CBARA1	CBARA1 Isoform 3 of Calcium-binding atopy-related autoantigen 1	70	54547	1	1	1	1	9999	9999	0.424	1.015	0.801	1.898	9999	9999
IPI00297325	SDHD	SDHD Succinate dehydrogenase [ubiquinone] cytochrome b small subunit, mitochondrial	40	17032	1	1	1	1	9999	9999	1.227	1.387	9999	9999	9999	NaN
IPI00298417	GYLTL1B	GYLTL1B Isoform 1 of Glycosyltransferase-like protein LARGE2	46	81735	1	1	1	1	9999	NaN	9999	NaN	9999	NaN	NaN	NaN
IPI00300096	RAB35	RAB35 Ras-related protein Rab-35	2999	23011	1	1	1	1	9999	9999	1.487	1.487	9999	9999	9999	NaN
IPI00300384	ERBB2	ERBB2 Receptor tyrosine-protein kinase erbB-2	38	137821	1	1	1	1	9999	9999	1.449	0.588	1.625	0.653	9999	9999
IPI00304612	RPL13A	RPL13A 60S ribosomal protein L13a	732	23562	24	8	1	1	9999	9999	9999	9999	9999	9999	NaN	NaN
IPI00305258	MOSC1	MOSC1 Isoform 1 of MOSC domain-containing protein 1, mitochondrial	432	37476	6	3	2	2	9999	9999	1.023	0.926	0.781	0.699	9999	9999
IPI00376686	AMFR	AMFR 42 kDa protein	268	42402	7	5	1	1	9999	9999	0.571	0.868	1.057	1.592	9999	9999
IPI00377017	PKMYT1	PKMYT1 protein kinase Myt1 isoform 2	53	52113	1	1	1	1	9999	9999	1.298	1.561	9999	9999	9999	NaN
IPI00382470	HSP90AA1	HSP90AA1 Isoform 2 of Heat shock protein HSP 90-alpha	1519	98099	2	2	1	1	9999	9999	1.423	1.041	9999	9999	9999	NaN
IPI00383798	PRODH	PRODH Isoform 4 of Proline dehydrogenase, mitochondrial	58	67959	2	1	2	2	9999	9999	0.921	1.38	0.7	1.036	9999	9999
IPI00384867	SLC35B2	SLC35B2 Isoform 2 of Adenosine 3'-phospho 5'-phosphosulfate transporter 1	41	42939	1	1	1	1	9999	9999	1.267	1.242	1.294	1.256	9999	9999
IPI00386271	SLC25A12	SLC25A12 Calcium-binding mitochondrial carrier protein Aralar1	2479	74715	3	2	2	2	9999	9999	1.665	1.226	1.186	0.865	9999	9999
IPI00410714	HBA2;HBA1	HBA2;HBA1 Hemoglobin subunit alpha	89	15248	3	1	1	1	9999	NaN	9999	NaN	9999	NaN	NaN	NaN
IPI00412713	SAMM50	SAMM50 Sorting and assembly machinery component 50 homolog	1229	51943	36	6	5	5	9999	9999	1.114	0.891	1.047	0.82	9999	9999
IPI00414320	ANXA11	ANXA11 cDNA FLJ55482, highly similar to Annexin A11	88	6NaN5	3	2	1	1	9999	9999	1.34	1.501	1.37	1.519	9999	9999
IPI00425902	SSR2	SSR2 cDNA FLJ56303, highly similar to Translocon-associated protein subunit beta	57	22007	1	1	1	1	9999	NaN	9999	NaN	9999	NaN	NaN	NaN
IPI00479357	BSCL2	BSCL2 Seipin	1308	51255	18	5	3	1	9999	9999	0.687	0.826	1.522	1.813	9999	9999
IPI00555703	TMEM41B	TMEM41B Isoform 1 of Transmembrane protein 41B	496	32492	14	6	2	2	9999	9999	0.929	0.842	0.923	0.829	9999	9999
IPI00642370	MPV17L2	MPV17L2 Isoform 1 of Mpv17-like protein 2	146	23165	3	2	1	1	9999	9999	1.335	0.798	1.189	0.704	9999	9999
IPI00644766	TOR1AIP1	TOR1AIP1 Torsin A interacting protein 1	242	47549	6	2	1	1	9999	9999	0.986	1.383	0.708	0.982	9999	9999
IPI00645767	GCNT2	GCNT2 glucosaminyl (N-acetyl) transferase 2, I-branching enzyme isoform C	172	46501	4	3	1	1	9999	9999	0.959	0.923	2.246	2.14	9999	9999
IPI00646426	MRS2	MRS2 Isoform 2 of Magnesium transporter MRS2 homolog, mitochondrial	873	46461	31	6	4	4	9999	9999	0.687	0.484	1.204	0.816	9999	9999
IPI00654820	MT-ATP6	MT-ATP6 ATP synthase subunit a	1063	26032	27	8	1	1	9999	9999	1.22	1.059	0.884	0.76	9999	9999
IPI00747849	ATP1B1	ATP1B1 Isoform 1 of Sodium/potassium-transporting ATPase subunit beta-1	82	35039	1	1	1	1	9999	9999	0.845	1.274	0.734	1.096	9999	9999
IPI00784376	MTP18	MTP18 Mitochondrial 18 kDa protein	91	17999	2	1	2	2	9999	9999	0.89	1.014	1.006	1.134	9999	9999
IPI00902680	SAMM50	SAMM50 cDNA FLJ39696 fis, clone SMINT2011033, highly similar to Sorting and assembly machinery component 50 homolog	860	30193	8	3	1	1	9999	9999	1.163	1.03	0.488	0.428	9999	9999
IPI00935944	HLA-A	HLA-A MHC class I antigen (Fragment)	4345	31427	1	1	1	1	9999	9999	9999	9999	9999	9999	NaN	NaN
IPI00329596	TMX2	TMX2 Putative uncharacterized protein TMX2	1743	42444	37	8	3	3	1.NaN	1.31	1.074	1.016	1.031	0.969	1.814	1.296
IPI00024757	UQCR	UQCR Cytochrome b-c1 complex subunit 10	485	6565	17	6	1	1	2.NaN	1.917	1.402	1.079	1.431	1.091	1.8	1.72
IPI00000874	PRDX1	PRDX1 Peroxiredoxin-1	149	22096	5	4	1	1	NaN	NaN	NaN	NaN	NaN	NaN	NaN	NaN
IPI00001091	AFG3L2	AFG3L2 AFG3-like protein 2	2634	88528	72	6	8	8	NaN	NaN	0.952	0.839	0.756	0.658	0.94	1.404
IPI00003807	ACP2	ACP2 Lysosomal acid phosphatase	109	48313	4	2	1	1	NaN	NaN	NaN	NaN	NaN	NaN	NaN	NaN
IPI00003881	HNRNPF	HNRNPF Heterogeneous nuclear ribonucleoprotein F	745	45643	13	6	1	1	NaN	9999	-9999	1.259	-9999	0.987	9999	9999
IPI00004267	SIGMAR1	SIGMAR1 Isoform 3 of Sigma 1-type opioid receptor	47	21469	1	1	1	1	NaN	NaN	NaN	NaN	-9999	-9999	NaN	9999
IPI00004450	RBMXL2	RBMXL2 RNA-binding motif protein, X-linked-like-2	62	42788	1	1	1	1	NaN	NaN	NaN	NaN	NaN	NaN	NaN	NaN
IPI00004454	DPM3	DPM3 Isoform 1 of Dolichol-phosphate mannosyltransferase subunit 3	72	10087	3	1	1	1	NaN	9999	NaN	9999	NaN	9999	NaN	NaN
IPI00007611	ATP5O	ATP5O ATP synthase subunit O, mitochondrial	219	23263	3	2	1	1	NaN	NaN	NaN	NaN	NaN	NaN	NaN	NaN
IPI00008433	RPS5	RPS5 40S ribosomal protein S5	89	22862	1	1	1	1	NaN	NaN	-9999	-9999	NaN	NaN	9999	NaN
IPI00009607	RAP2C	RAP2C Ras-related protein Rap-2c	440	20731	3	3	1	1	NaN	NaN	NaN	NaN	-9999	-9999	NaN	9999
IPI00009662	NT5DC2	NT5DC2 Isoform 1 of 5'-nucleotidase domain-containing protein 2	61	60680	2	1	2	2	NaN	NaN	-9999	-9999	NaN	NaN	9999	NaN
IPI00012429	C9orf5	C9orf5 Protein of unknown function UPF0118 family protein	208	98324	11	6	1	1	NaN	9999	NaN	9999	NaN	9999	NaN	NaN
IPI00016334	MCAM	MCAM Isoform 1 of Cell surface glycoprotein MUC18	119	71563	3	1	1	1	NaN	9999	NaN	9999	NaN	9999	NaN	NaN
IPI00016373	RAB13	RAB13 Ras-related protein Rab-13	1501	22760	11	4	2	2	NaN	0.744	9999	9999	9999	9999	-9999	-9999
IPI00017617	DDX5	DDX5 Probable ATP-dependent RNA helicase DDX5	209	69105	2	1	1	1	NaN	NaN	NaN	NaN	NaN	NaN	NaN	NaN
IPI00017842	TP53I11	TP53I11 Putative uncharacterized protein (Fragment)	103	32353	2	1	2	2	NaN	NaN	NaN	NaN	NaN	NaN	NaN	NaN
IPI00020004	TMEM97	TMEM97 Transmembrane protein 97	97	20834	3	1	1	1	NaN	NaN	-9999	-9999	NaN	NaN	9999	NaN
IPI00021147	DEGS1	DEGS1 Sphingolipid delta(4)-desaturase DES1	288	37841	10	5	2	2	NaN	1.108	1.548	1.167	1.085	0.773	1.894	2.861
IPI00021785	COX5B	COX5B Cytochrome c oxidase subunit 5B, mitochondrial	542	13687	21	6	2	2	NaN	NaN	NaN	NaN	NaN	NaN	NaN	NaN
IPI00022043	TSC1	TSC1 Hamartin	40	129685	1	1	1	1	NaN	NaN	NaN	NaN	NaN	NaN	NaN	NaN
IPI00022334	OAT	OAT Ornithine aminotransferase, mitochondrial	45	48504	1	1	1	1	NaN	NaN	NaN	NaN	NaN	NaN	NaN	NaN
IPI00022624	GPRC5A	GPRC5A Retinoic acid-induced protein 3	265	40225	4	1	1	1	NaN	NaN	NaN	NaN	NaN	NaN	NaN	NaN
IPI00022748	TMBIM6	TMBIM6 Bax inhibitor 1	120	26520	4	2	1	1	NaN	9999	NaN	9999	NaN	9999	NaN	NaN
IPI00024670	REEP5	REEP5 Receptor expression-enhancing protein 5	83	21479	2	1	1	1	NaN	NaN	NaN	NaN	NaN	NaN	NaN	NaN
IPI00026241	BST2	BST2 Bone marrow stromal antigen 2	151	19756	3	3	1	1	NaN	NaN	NaN	NaN	NaN	NaN	NaN	NaN
IPI00026570	COX7A2	COX7A2 Cytochrome c oxidase polypeptide 7A2, mitochondrial	425	12836	16	6	1	1	NaN	NaN	-9999	-9999	NaN	NaN	9999	NaN
IPI00031052	G6PC3	G6PC3 Glucose-6-phosphatase 3	103	38709	4	4	1	1	NaN	9999	NaN	9999	-9999	1.814	NaN	9999
IPI00031820	FARSA	FARSA Phenylalanyl-tRNA synthetase alpha chain	40	57528	1	1	1	1	NaN	NaN	-9999	-9999	NaN	NaN	9999	NaN
IPI00056334	PRKCDBP	PRKCDBP Protein kinase C delta-binding protein	70	27609	1	1	1	1	NaN	NaN	NaN	NaN	-9999	-9999	NaN	9999
IPI00063242	PGAM5	PGAM5 Isoform 2 of Phosphoglycerate mutase family member 5	86	27988	4	3	1	1	NaN	NaN	NaN	NaN	NaN	NaN	NaN	NaN
IPI00100199	CYBRD1	CYBRD1 Cytochrome b reductase 1	84	31621	4	2	2	1	NaN	NaN	NaN	NaN	NaN	NaN	NaN	NaN
IPI00101374	TM9SF1	TM9SF1 cDNA FLJ61658, highly similar to Transmembrane 9 superfamily protein member 1	94	92427	3	1	1	1	NaN	NaN	NaN	NaN	NaN	NaN	NaN	NaN
IPI00103057	FAM36A	FAM36A Isoform 2 of Protein FAM36A	87	14659	2	1	1	1	NaN	9999	-9999	1.13	-9999	1.155	9999	9999
IPI00152959	MFSD1	MFSD1 Putative uncharacterized protein MFSD1	42	51433	1	1	1	1	NaN	NaN	NaN	NaN	NaN	NaN	NaN	NaN
IPI00153023	CCDC51	CCDC51 Isoform 1 of Coiled-coil domain-containing protein 51	40	45783	1	1	1	1	NaN	NaN	NaN	NaN	NaN	NaN	NaN	NaN
IPI00168340	SLC38A9	SLC38A9 Isoform 1 of Putative sodium-coupled neutral amino acid transporter 9	76	63748	2	2	1	1	NaN	NaN	NaN	NaN	NaN	NaN	NaN	NaN
IPI00168565	CNNM3	CNNM3 Isoform 1 of Metal transporter CNNM3	179	76072	4	3	1	1	NaN	9999	-9999	0.879	-9999	2.001	9999	9999
IPI00183666	TRPV2	TRPV2 Transient receptor potential cation channel subfamily V member 2	67	85926	2	1	1	1	NaN	NaN	NaN	NaN	NaN	NaN	NaN	NaN
IPI00216138	TAGLN	TAGLN Transgelin	130	22596	3	1	1	1	NaN	NaN	NaN	NaN	NaN	NaN	NaN	NaN
IPI00216691	PFN1	PFN1 Profilin-1	219	15045	7	2	2	2	NaN	NaN	-9999	-9999	-9999	-9999	9999	9999
IPI00218606	RPS23	RPS23 40S ribosomal protein S23	833	15798	24	8	1	1	NaN	NaN	NaN	NaN	NaN	NaN	NaN	NaN
IPI00295394	COX11	COX11 Cytochrome c oxidase assembly protein COX11, mitochondrial	67	31410	1	1	1	1	NaN	NaN	-9999	-9999	NaN	NaN	9999	NaN
IPI00297858	PTGES	PTGES Prostaglandin E synthase	46	17091	1	1	1	1	NaN	NaN	NaN	NaN	NaN	NaN	NaN	NaN
IPI00298851	CD151	CD151 CD151 antigen	215	28276	7	3	1	1	NaN	NaN	NaN	NaN	NaN	NaN	NaN	NaN
IPI00299010	SPG7	SPG7 Isoform 1 of Paraplegin	99	88179	2	1	1	1	NaN	NaN	-9999	-9999	-9999	-9999	9999	9999
IPI00302605	SLC30A7	SLC30A7 Zinc transporter 7	42	41599	1	1	1	1	NaN	NaN	NaN	NaN	NaN	NaN	NaN	NaN
IPI00304925	HSPA1A;HSPA1B	HSPA1A;HSPA1B Heat shock 70 kDa protein 1	2129	70009	1	1	1	1	NaN	NaN	NaN	NaN	NaN	NaN	NaN	NaN
IPI00306382	SCAMP3	SCAMP3 Isoform 1 of Secretory carrier-associated membrane protein 3	692	38262	13	6	1	1	NaN	NaN	-9999	-9999	NaN	NaN	9999	NaN
IPI00329025	JAGN1	JAGN1 Protein jagunal homolog 1	42	21111	1	1	1	1	NaN	NaN	NaN	NaN	-9999	-9999	NaN	9999
IPI00329338	PCYT1A	PCYT1A Choline-phosphate cytidylyltransferase A	88	41705	2	2	1	1	NaN	NaN	NaN	NaN	-9999	-9999	NaN	9999
IPI00337541	NNT	NNT NAD(P) transhydrogenase, mitochondrial	175	113823	7	3	2	2	NaN	NaN	NaN	NaN	NaN	NaN	NaN	NaN
IPI00337800	DAAM1	DAAM1 Isoform 1 of Disheveled-associated activator of morphogenesis 1	45	123396	1	1	1	1	NaN	NaN	NaN	NaN	NaN	NaN	NaN	NaN
IPI00376394	QSOX2	QSOX2 Sulfhydryl oxidase 2	599	77480	18	6	2	2	NaN	NaN	1.006	0.597	2.937	1.725	1.032	0.417
IPI00410211	DPY19L3	DPY19L3 Isoform 1 of Protein dpy-19 homolog 3	38	83142	1	1	1	1	NaN	9999	-9999	2.254	NaN	9999	9999	NaN
IPI00457110	MCTP2	MCTP2 Isoform 1 of Multiple C2 and transmembrane domain-containing protein 2	39	99542	2	2	1	1	NaN	NaN	NaN	NaN	NaN	NaN	NaN	NaN
IPI00470941	BET1	BET1 Putative uncharacterized protein DKFZp781C0425	42	14037	1	1	1	1	NaN	NaN	NaN	NaN	NaN	NaN	NaN	NaN
IPI00552671	PLXNA1	PLXNA1 Plexin-A1	53	210953	1	1	1	1	NaN	NaN	NaN	NaN	NaN	NaN	NaN	NaN
IPI00607764	DHODH	DHODH Putative uncharacterized protein DHODH	53	22006	1	1	1	1	NaN	NaN	NaN	NaN	NaN	NaN	NaN	NaN
IPI00642041	COMTD1	COMTD1 Catechol-O-methyltransferase domain-containing protein 1	73	28790	2	1	1	1	NaN	NaN	NaN	NaN	NaN	NaN	NaN	NaN
IPI00747078	GANAB	GANAB GANAB protein (Fragment)	339	34558	2	1	1	1	NaN	NaN	NaN	NaN	NaN	NaN	NaN	NaN
IPI00748932	-	- Similar to Chloride channel protein 3	37	11780	2	1	1	1	NaN	9999	NaN	9999	NaN	9999	NaN	NaN
IPI00749454	RFTN1	RFTN1 cDNA FLJ56561	87	86651	3	2	1	1	NaN	NaN	NaN	NaN	NaN	NaN	NaN	NaN
IPI00760639	TDRD12	TDRD12 Isoform 2 of Tudor domain-containing protein 12	50	40674	3	1	1	1	NaN	NaN	NaN	NaN	NaN	NaN	NaN	NaN
IPI00784119	ATP6AP1	ATP6AP1 V-type proton ATPase subunit S1	100	51993	4	1	2	2	NaN	NaN	NaN	NaN	NaN	NaN	NaN	NaN
IPI00790232	FOXP1	FOXP1 18 kDa protein	45	18173	1	1	1	1	NaN	9999	NaN	9999	NaN	9999	NaN	NaN
IPI00847689	HTATIP2	HTATIP2 HIV-1 Tat interactive protein 2, 30kDa isoform a	61	30112	1	1	1	1	NaN	NaN	NaN	NaN	NaN	NaN	NaN	NaN

## Sheet: MS Experiment Data 2
	Table S1 Identified proteins in the human membrane proteome of hiPSCs, hESCs and somatic foreskin fibroblast HFF.
	Profiles of identified proteins in MS Experiment 2
Data2. AccessionNo (IPI)	Gene Symbol	Description	Score	Score	Mass	# of identified (spectrum)	# of samples identified	Total peptides	# of peptides used	iPS_CFB46/HFF	iPS_CFB50/ HFF	iPS_CFB46/ H9ES	iPS_CFB50/ H9ES	iPS_CFB46/NTU1ES	iPS_CFB50/NTU1ES	H9ES/ HFF	NTU1ES/ HFF
IPI00000230	TPM1	TPM1 tropomyosin 1 alpha chain isoform 2		55	32658	2	2	1	1	0.361	-9999	0.972	-9999	9999	NaN	0.359	-9999
IPI00000816	YWHAE	YWHAE 14-3-3 protein epsilon		73	29155	4	2	2	2	0.344	0.242	0.445	0.316	9999	9999	0.748	-9999
IPI00002506	ALG5	ALG5 Dolichyl-phosphate beta-glucosyltransferase		74	36922	1	1	1	1	1.124	1.269	9999	9999	9999	9999	-9999	-9999
IPI00003807	ACP2	ACP2 Lysosomal acid phosphatase		108	48313	2	1	2	2	-9999	0.91	NaN	9999	NaN	9999	-9999	-9999
IPI00006558	SH3GLB1	SH3GLB1 Isoform 1 of Endophilin-B1		40	40771	1	1	1	1	-9999	-9999	-9999	-9999	NaN	NaN	0.892	-9999
IPI00007067	GLIPR2	GLIPR2 Golgi-associated plant pathogenesis-related protein 1		125	17208	2	1	1	1	-9999	-9999	NaN	NaN	NaN	NaN	-9999	-9999
IPI00007068	ACTR3B	ACTR3B Isoform 1 of Actin-related protein 3B		108	47577	3	2	1	1	0.419	0.3	9999	9999	9999	9999	-9999	-9999
IPI00007755	RAB21	RAB21 Ras-related protein Rab-21		40	24332	1	1	1	1	-9999	-9999	NaN	NaN	NaN	NaN	-9999	-9999
IPI00008274	CAP1	CAP1 Isoform 1 of Adenylyl cyclase-associated protein 1		45	51823	1	1	1	1	0.253	0.15	9999	9999	9999	9999	-9999	-9999
IPI00009253	NAPA	NAPA Alpha-soluble NSF attachment protein		146	33211	3	1	1	1	0.871	0.562	0.546	0.355	9999	9999	1.543	-9999
IPI00011229	CTSD	CTSD Cathepsin D		56	44524	1	1	1	1	0.376	0.463	0.933	1.159	9999	9999	0.39	-9999
IPI00011302	CD59	CD59 CD59 glycoprotein		53	14168	2	1	1	1	-9999	-9999	NaN	NaN	NaN	NaN	-9999	-9999
IPI00013872	KDELR3	KDELR3 Isoform 1 of ER lumen protein retaining receptor 3		79	25010	3	1	1	1	-9999	-9999	-9999	-9999	NaN	NaN	0.651	-9999
IPI00013895	S100A11	S100A11 Protein S100-A11		151	11733	3	1	1	1	0.323	0.191	0.636	0.379	9999	9999	0.492	-9999
IPI00015475	SLC1A1	SLC1A1 Excitatory amino acid transporter 3		136	57063	2	1	1	1	0.586	-9999	1.666	-9999	9999	NaN	0.34	-9999
IPI00016249	FXR1	FXR1 Isoform 1 of Fragile X mental retardation syndrome-related protein 1		162	69678	3	2	1	1	5.383	3.558	1.773	1.181	9999	9999	2.938	-9999
IPI00017375	SEC23A	SEC23A Protein transport protein Sec23A		37	86105	1	1	1	1	-9999	-9999	-9999	-9999	NaN	NaN	0.463	-9999
IPI00018953	DPP4	DPP4 Dipeptidyl peptidase 4		407	88222	10	1	6	6	0.069	0.061	NaN	NaN	9999	9999	NaN	-9999
IPI00021812	AHNAK	AHNAK Neuroblast differentiation-associated protein AHNAK		218	628699	6	1	4	4	0.106	0.99	0.999	1.263	9999	9999	0.815	-9999
IPI00022300	METTL7A	METTL7A Methyltransferase-like protein 7A		127	28301	3	1	1	1	0.87	0.655	0.628	0.476	9999	9999	1.341	-9999
IPI00022608	SORL1	SORL1 Sortilin-related receptor		49	248282	1	1	1	1	2.327	1.714	9999	9999	9999	9999	-9999	-9999
IPI00022624	GPRC5A	GPRC5A Retinoic acid-induced protein 3		217	40225	3	1	1	1	-9999	-9999	-9999	-9999	NaN	NaN	1.878	-9999
IPI00024466	UGGT1	UGGT1 Isoform 1 of UDP-glucose:glycoprotein glucosyltransferase 1		68	177078	1	1	1	1	2.643	1.989	4.456	3.381	9999	9999	0.574	-9999
IPI00026125	DNASE1L1	DNASE1L1 Deoxyribonuclease-1-like 1		37	33871	1	1	1	1	-9999	-9999	NaN	NaN	NaN	NaN	-9999	-9999
IPI00026154	PRKCSH	PRKCSH cDNA FLJ59211, highly similar to Glucosidase 2 subunit beta		269	60096	8	2	3	3	1.261	1.057	0.36	0.205	9999	9999	3.461	-9999
IPI00027497	GPI	GPI Glucose-6-phosphate isomerase		90	63107	2	1	1	1	0.471	0.607	0.656	0.851	9999	9999	0.696	-9999
IPI00028082	RECK	RECK Reversion-inducing cysteine-rich protein with Kazal motifs		40	106386	1	1	1	1	-9999	-9999	NaN	NaN	NaN	NaN	-9999	-9999
IPI00056478	IGSF8	IGSF8 Isoform 1 of Immunoglobulin superfamily member 8		53	64994	1	1	1	1	-9999	-9999	NaN	NaN	NaN	NaN	-9999	-9999
IPI00100160	CAND1	CAND1 Isoform 1 of Cullin-associated NEDD8-dissociated protein 1		141	136289	3	2	1	1	0.682	0.558	9999	9999	9999	9999	-9999	-9999
IPI00100199	CYBRD1	CYBRD1 Cytochrome b reductase 1		41	31621	1	1	1	1	-9999	-9999	NaN	NaN	NaN	NaN	-9999	-9999
IPI00100980	EHD2	EHD2 EH domain-containing protein 2		97	61123	2	1	1	1	-9999	-9999	NaN	NaN	NaN	NaN	-9999	-9999
IPI00171438	MUTED;TXNDC5	MUTED;TXNDC5 Thioredoxin domain-containing protein 5		193	47599	6	2	2	2	1.134	-9999	0.654	-9999	9999	NaN	1.679	-9999
IPI00171611	HIST2H3A;HIST2H3C;HIST2H3D	HIST2H3A;HIST2H3C;HIST2H3D Histone H3.2		98	15379	2	2	1	1	-9999	-9999	NaN	NaN	NaN	NaN	-9999	-9999
IPI00176221	NEGR1	NEGR1 Neuronal growth regulator 1		51	38694	1	1	1	1	-9999	-9999	NaN	NaN	NaN	NaN	-9999	-9999
IPI00178352	FLNC	FLNC Isoform 1 of Filamin-C		259	290841	2	1	1	1	-9999	-9999	NaN	NaN	NaN	NaN	-9999	-9999
IPI00215914	ARF1	ARF1 ADP-ribosylation factor 1		101	20684	1	1	1	1	-9999	-9999	-9999	-9999	NaN	NaN	0.837	-9999
IPI00215995	ITGA3	ITGA3 Isoform Alpha-3A of Integrin alpha-3		79	116538	3	1	2	2	-9999	NaN	NaN	9999	NaN	9999	-9999	-9999
IPI00216127	PLSCR3	PLSCR3 Phospholipid scramblase 3		174	31642	3	1	1	1	0.113	0.18	0.404	0.646	9999	9999	0.271	-9999
IPI00216514	CD47	CD47 Isoform OA3-293 of Leukocyte surface antigen CD47		38	31722	1	1	1	1	1.016	1.349	9999	9999	9999	9999	-9999	-9999
IPI00216691	PFN1	PFN1 Profilin-1		104	15045	3	1	1	1	-9999	-9999	NaN	NaN	NaN	NaN	-9999	-9999
IPI00217471	HBE1	HBE1 Hemoglobin subunit epsilon		45	16192	1	1	1	1	-9999	-9999	NaN	NaN	NaN	NaN	-9999	-9999
IPI00218086	RDH10	RDH10 Retinol dehydrogenase 10		45	38062	1	1	1	1	-9999	0.408	NaN	9999	NaN	9999	-9999	-9999
IPI00218850	SCAMP2	SCAMP2 Secretory carrier-associated membrane protein 2		158	36625	4	3	1	1	-9999	-9999	NaN	NaN	NaN	NaN	-9999	-9999
IPI00219219	LGALS1	LGALS1 Galectin-1		41	14706	1	1	1	1	-9999	-9999	NaN	NaN	NaN	NaN	-9999	-9999
IPI00220007	APOL2	APOL2 cDNA FLJ55764, highly similar to Apolipoprotein-L2		89	49735	2	1	1	1	-9999	-9999	NaN	NaN	NaN	NaN	-9999	-9999
IPI00253050	L1TD1	L1TD1 LINE-1 type transposase domain-containing protein 1		120	98789	5	1	2	2	NaN	0.428	0.694	1.111	9999	9999	NaN	-9999
IPI00254338	FAM134C	FAM134C Protein FAM134C		129	51364	4	2	1	1	-9999	4.474	NaN	9999	NaN	9999	-9999	-9999
IPI00290452	TMBIM1	TMBIM1 Transmembrane BAX inhibitor motif-containing protein 1		57	34585	1	1	1	1	0.091	-9999	9999	NaN	9999	NaN	-9999	-9999
IPI00294834	ASPH	ASPH Aspartyl/asparaginyl beta-hydroxylase		152	85809	3	1	2	2	0.373	0.336	9999	9999	9999	9999	-9999	-9999
IPI00295741	CTSB	CTSB Cathepsin B		47	37797	1	1	1	1	-9999	-9999	-9999	-9999	NaN	NaN	1.336	-9999
IPI00297261	PTPN1	PTPN1 Tyrosine-protein phosphatase non-receptor type 1		63	49935	2	1	1	1	-9999	-9999	NaN	NaN	NaN	NaN	-9999	-9999
IPI00303318	FAM49B	FAM49B Protein FAM49B		52	36725	1	1	1	1	-9999	-9999	NaN	NaN	NaN	NaN	-9999	-9999
IPI00375676	FTL	FTL Ferritin		47	21283	1	1	1	1	0.703	0.645	0.621	0.573	9999	9999	1.097	-9999
IPI00465059	RHOT2	RHOT2 Isoform 1 of Mitochondrial Rho GTPase 2		148	68075	7	3	2	2	-9999	-9999	-9999	-9999	NaN	NaN	5.034	-9999
IPI00465439	ALDOA	ALDOA Fructose-bisphosphate aldolase A		83	39395	2	1	1	1	-9999	-9999	NaN	NaN	NaN	NaN	-9999	-9999
IPI00470535	CACNA2D1	CACNA2D1 Dihydropyridine receptor alpha 2 subunit		96	125229	2	1	2	2	-9999	-9999	NaN	NaN	NaN	NaN	-9999	-9999
IPI00479145	KRT19	KRT19 Keratin, type I cytoskeletal 19		529	44065	10	4	2	2	1.94	2.22	9999	9999	9999	9999	-9999	-9999
IPI00554648	KRT8	KRT8 Keratin, type II cytoskeletal 8		878	53671	14	3	3	3	1.034	-9999	9999	NaN	9999	NaN	-9999	-9999
IPI00746105	HLA-B	HLA-B HLA class I histocompatibility antigen, B-40 alpha chain		868	40480	3	1	1	1	-9999	-9999	NaN	NaN	NaN	NaN	-9999	-9999
IPI00793199	ANXA4	ANXA4 annexin IV		180	36062	3	1	1	1	-9999	-9999	NaN	NaN	NaN	NaN	-9999	-9999
IPI00909570	EEF2	EEF2 cDNA FLJ56548, highly similar to Elongation factor 2		202	62810	8	3	2	2	-9999	-9999	NaN	NaN	NaN	NaN	-9999	-9999
IPI00944575	HLA-C	HLA-C MHC class I antigen (Fragment)		1086	35390	3	1	1	1	0.052	0.069	9999	9999	9999	9999	-9999	-9999
IPI00298994	TLN1	TLN1 Talin-1		286	269599	5	1	2	2	0.13	0.116	9999	9999	6.923	6.232	-9999	0.019
IPI00297160	CD44	CD44 Isoform 12 of CD44 antigen		1009	39391	18	1	6	3	0.059	0.045	0.669	0.28	1.631	0.75	0.123	0.035
IPI00514023	PTRF	PTRF cDNA FLJ53495, highly similar to Polymerase I and transcript release factor		228	40459	4	1	3	3	-9999	0.029	-9999	1.01	-9999	0.409	0.028	0.052
IPI00013508	ACTN1	ACTN1 Alpha-actinin-1		285	102993	11	2	2	2	0.276	0.143	0.732	0.384	4.143	2.068	0.367	0.055
IPI00012503	PSAP	PSAP Isoform Sap-mu-0 of Proactivator polypeptide		42	58074	1	1	1	1	0.168	0.136	1.484	1.217	2.513	2.054	0.109	0.066
IPI00025512	HSPB1	HSPB1 Heat shock protein beta-1		95	22768	3	1	1	1	-9999	0.453	NaN	9999	-9999	6.594	-9999	0.069
IPI00554788	KRT18	KRT18 Keratin, type I cytoskeletal 18		866	48029	27	3	6	6	0.112	0.163	5.425	2.945	2.575	2.417	NaN	0.075
IPI00010418	MYO1C	MYO1C Isoform 2 of Myosin-Ic		166	117876	6	3	2	1	0.108	0.132	0.865	0.715	1.212	1.546	0.138	0.086
IPI00003411	PTGIS	PTGIS Prostacyclin synthase		1097	57068	39	4	11	10	0.072	0.095	0.145	0.192	0.784	1.06	0.2	0.089
IPI00009236	CAV1	CAV1 Isoform Alpha of Caveolin-1		365	20458	16	4	4	3	0.11	0.086	1.348	1.253	1.208	0.951	0.063	0.09
IPI00221232	GNG12	GNG12 Guanine nucleotide-binding protein G(I)/G(S)/G(O) subunit gamma-12		154	8001	4	1	2	2	0.09	-9999	1.976	-9999	0.938	-9999	0.044	0.096
IPI00418471	VIM	VIM Vimentin		1817	53619	68	3	16	14	0.102	0.153	0.752	0.869	1.115	1.316	0.127	0.1
IPI00095891	GNAS	GNAS Isoform XLas-1 of Guanine nucleotide-binding protein G(s) subunit alpha isoforms XLas		337	110956	3	1	1	1	0.394	0.183	3.292	1.541	3.58	1.671	0.116	0.11
IPI00221224	ANPEP	ANPEP Aminopeptidase N		2192	109471	49	1	21	18	0.101	0.079	0.8	0.756	0.941	0.911	0.083	0.115
IPI00302592	FLNA	FLNA Isoform 2 of Filamin-A		392	279843	11	3	3	3	0.29	0.21	1.03	0.822	1.808	0.853	0.26	0.115
IPI00291175	VCL	VCL Isoform 1 of Vinculin		79	116649	2	1	2	1	0.567	0.225	1.643	0.764	4.181	1.939	0.287	0.116
IPI00479186	PKM2	PKM2 Isoform M2 of Pyruvate kinase isozymes M1/M2		599	57900	14	2	6	5	0.18	0.118	0.552	0.356	1.324	0.945	0.306	0.121
IPI00012490	ATP2B4	ATP2B4 Isoform XD of Plasma membrane calcium-transporting ATPase 4		774	137833	20	1	11	8	0.205	0.155	0.965	1.093	0.898	1	0.109	0.131
IPI00171705	NLGN4Y	NLGN4Y Isoform 1 of Neuroligin-4, Y-linked		125	91962	4	1	2	2	0.157	0.078	0.581	0.301	1.032	0.527	0.254	0.131
IPI00032370	ALG8	ALG8 Probable dolichyl pyrophosphate Glc1Man9GlcNAc2 alpha-1,3-glucosyltransferase		44	60048	1	1	1	1	0.12	0.189	3.166	5.019	0.88	1.391	0.037	0.136
IPI00000190	CD81	CD81 CD81 antigen		293	25792	5	1	2	2	0.065	0.05	0.728	0.571	0.471	0.369	0.086	0.137
IPI00156689	VAT1	VAT1 Synaptic vesicle membrane protein VAT-1 homolog		178	41893	2	1	1	1	0.408	0.325	3.05	2.446	2.957	2.364	0.129	0.137
IPI00218918	ANXA1	ANXA1 Annexin A1		1492	38690	31	3	9	7	0.218	0.151	0.676	0.585	1.483	1.488	0.305	0.14
IPI00306604	ITGA5	ITGA5 Integrin alpha-5		395	114465	7	1	3	3	0.103	0.487	1.655	2.084	1.078	1.354	0.09	0.141
IPI00221240	LNPEP	LNPEP Isoform 2 of Leucyl-cystinyl aminopeptidase		316	115562	7	2	2	2	0.291	0.249	4.364	3.757	1.823	1.565	0.065	0.159
IPI00246058	PDCD6IP	PDCD6IP Programmed cell death 6-interacting protein		67	95963	1	1	1	1	0.507	-9999	9999	NaN	3.15	-9999	-9999	0.16
IPI00019502	MYH9	MYH9 Isoform 1 of Myosin-9		1986	226392	48	2	14	14	0.533	0.178	1.267	0.529	2.745	1.13	0.4	0.184
IPI00418169	ANXA2	ANXA2 Isoform 2 of Annexin A2		3732	40386	98	4	18	15	0.278	0.183	0.92	0.614	1.45	0.976	0.3	0.189
IPI00300562	RAB3B	RAB3B Ras-related protein Rab-3B		1402	24742	10	4	1	1	0.26	0.297	2.236	2.578	1.344	1.546	0.113	0.193
IPI00022892	THY1	THY1 Thy-1 membrane glycoprotein		1751	17923	41	4	6	4	0.164	0.15	0.591	0.562	0.845	0.8	0.271	0.195
IPI00219018	GAPDH	GAPDH Glyceraldehyde-3-phosphate dehydrogenase		3118	36030	70	4	10	6	0.246	0.198	0.439	0.342	1.606	0.903	0.551	0.196
IPI00219365	MSN	MSN Moesin		164	67778	6	2	2	2	0.336	0.205	0.508	0.314	1.691	1.044	0.64	0.196
IPI00386139	FAR1	FAR1 cDNA: FLJ22728 fis, clone HSI15617 (Fragment)		101	38354	3	2	1	1	0.25	0.282	1.238	1.411	1.262	1.434	0.195	0.197
IPI00743716	HLA-C	HLA-C HLA class I histocompatibility antigen, Cw-12 alpha chain		1304	40860	13	4	2	2	0.147	0.214	0.449	0.665	0.68	1.005	0.303	0.197
IPI00025818	GALNT1	GALNT1 Isoform 1 of Polypeptide N-acetylgalactosaminyltransferase 1		143	64177	5	2	3	3	NaN	NaN	0.803	0.882	0.794	0.869	NaN	0.203
IPI00215998	CD63	CD63 CD63 antigen		781	25619	24	4	5	2	0.155	0.213	0.534	0.814	0.679	1.015	0.254	0.212
IPI00009456	NT5E	NT5E 5'-nucleotidase		2350	63327	54	1	21	12	0.317	0.183	0.904	0.993	0.739	0.812	0.201	0.213
IPI00329332	STX12	STX12 Syntaxin-12		256	31622	6	1	3	3	0.273	0.309	1.408	1.311	1.542	1.446	0.191	0.213
IPI00017344	RAB5B	RAB5B Ras-related protein Rab-5B		296	23692	1	1	1	1	0.248	0.225	1.015	0.931	1.125	1.028	0.236	0.219
IPI00029266	SNRPE	SNRPE Small nuclear ribonucleoprotein E		107	10797	3	2	1	1	0.403	0.337	0.295	0.248	1.801	1.51	1.322	0.223
IPI00297646	COL1A1	COL1A1 Collagen alpha-1(I) chain		158	138827	5	1	3	3	0.209	0.265	0.366	0.523	0.846	1.176	0.487	0.224
IPI00005707	MRC2	MRC2 C-type mannose receptor 2		298	166549	6	1	2	2	0.15	0.174	0.842	0.984	0.657	0.766	0.172	0.227
IPI00549343	VAMP3	VAMP3 Vesicle-associated membrane protein 3		1356	11302	21	4	3	2	0.255	0.29	1.042	1.016	1.091	1.093	0.226	0.228
IPI00007426	ARL6IP5	ARL6IP5 PRA1 family protein 3		712	21600	15	3	4	2	0.451	0.475	2.783	2.838	2.131	2.182	0.177	0.23
IPI00009030	LAMP2	LAMP2 Isoform LAMP-2A of Lysosome-associated membrane glycoprotein 2		993	44932	26	4	4	3	0.201	0.192	1.129	1.095	0.864	0.826	0.168	0.232
IPI00554521	FTH1	FTH1 Ferritin heavy chain		99	21212	3	1	2	2	-9999	-9999	NaN	NaN	-9999	-9999	-9999	0.233
IPI00644020	SOAT1	SOAT1 Sterol O-acyltransferase (Acyl-Coenzyme A: cholesterol acyltransferase) 1		72	29874	2	2	1	1	0.384	0.306	0.358	0.288	1.565	1.252	1.037	0.244
IPI00219682	STOM	STOM Erythrocyte band 7 integral membrane protein		1064	31711	32	3	8	7	0.174	0.172	0.983	1.033	0.689	0.678	0.127	0.253
IPI00305551	GNA11	GNA11 Guanine nucleotide-binding protein subunit alpha-11		278	42097	10	3	3	2	0.338	0.233	1.413	1.042	1.331	0.98	0.234	0.253
IPI00012011	CFL1	CFL1 Cofilin-1		85	18491	1	1	1	1	0.274	0.282	0.474	0.492	1.062	1.099	0.56	0.257
IPI00419585	PPIA	PPIA Peptidyl-prolyl cis-trans isomerase A		88	18001	3	1	1	1	0.307	0.256	0.422	0.354	1.185	0.992	0.705	0.258
IPI00217766	SCARB2	SCARB2 Lysosome membrane protein 2		1235	54255	38	4	11	7	0.24	0.254	0.769	0.698	0.827	0.864	0.506	0.265
IPI00440493	ATP5A1	ATP5A1 ATP synthase subunit alpha, mitochondrial		2352	59714	51	4	12	9	0.886	0.333	0.335	0.182	2.507	1.266	2.814	0.265
IPI00021439	ACTB	ACTB Actin, cytoplasmic 1		5646	41710	143	4	17	10	0.506	0.243	0.809	0.388	1.877	0.91	0.605	0.268
IPI00006865	SEC22B	SEC22B Vesicle-trafficking protein SEC22b		2311	24725	48	4	9	6	0.209	0.314	0.737	1.038	0.76	1.127	0.3	0.27
IPI00000643	BAG2	BAG2 BAG family molecular chaperone regulator 2		95	23757	3	1	1	1	0.255	-9999	9999	NaN	0.915	-9999	-9999	0.277
IPI00021048	MYOF	MYOF Isoform 1 of Myoferlin		1277	234561	44	1	21	20	0.127	0.255	1.062	0.788	1.11	1.046	0.289	0.279
IPI00242630	HEATR2	HEATR2 Isoform 1 of HEAT repeat-containing protein 2		39	93474	3	3	1	1	0.209	0.178	1.328	1.144	0.737	0.634	0.152	0.282
IPI00012512	RRAS2	RRAS2 cDNA FLJ61162, highly similar to Ras-related protein R-Ras2		544	24180	4	2	1	1	0.41	0.362	0.974	0.867	1.439	1.277	0.407	0.284
IPI00020418	RRAS	RRAS Ras-related protein R-Ras		600	23466	13	2	5	4	0.231	0.223	0.93	0.907	0.776	0.754	0.243	0.285
IPI00419916	ALPL	ALPL Alkaline phosphatase, tissue-nonspecific isozyme		1055	57269	29	3	6	5	0.248	0.202	1.342	1.272	0.769	0.721	0.176	0.29
IPI00554742	API5	API5 Isoform 2 of Apoptosis inhibitor 5		62	56735	1	1	1	1	0.291	0.174	0.573	0.345	0.991	0.596	0.493	0.293
IPI00002459	ANXA6	ANXA6 annexin VI isoform 2		1709	75229	48	4	16	12	0.363	0.269	0.574	0.426	1.286	0.919	0.622	0.294
IPI00021428	ACTA1	ACTA1 Actin, alpha skeletal muscle		1939	42024	17	4	4	3	0.632	0.383	0.838	0.487	1.99	1.233	0.727	0.294
IPI00015148	RAP1B	RAP1B Ras-related protein Rap-1b		821	20812	24	4	2	2	0.331	0.272	2.433	2.017	1.116	0.923	0.131	0.295
IPI00328257	AP1B1	AP1B1 Isoform A of AP-1 complex subunit beta-1		51	104540	1	1	1	1	0.354	0.274	0.618	0.481	1.189	0.923	0.NaN	0.297
IPI00003935	HIST2H2BE	HIST2H2BE Histone H2B type 2-E		858	13912	16	3	3	2	0.957	0.437	1.117	0.518	3.173	1.418	0.828	0.299
IPI00168184	PPP2R1A	PPP2R1A cDNA FLJ34068 fis, clone FCBBF3001918, highly similar to SERINE/THREONINE PROTEIN PHOSPHATASE 2A, 65 kDa REGULATORY SUBUNIT A, ALPHA ISOFORM		99	56812	2	2	1	1	0.5	0.39	0.795	0.625	1.663	1.303	0.608	0.299
IPI00217468	HIST1H1B	HIST1H1B Histone H1.5		37	22566	1	1	1	1	0.559	0.27	1.146	0.559	1.84	0.894	0.472	0.302
IPI00922108	ITGAV	ITGAV integrin alpha-V isoform 2		992	111075	33	4	9	9	0.353	0.389	0.874	0.976	1.134	1.263	0.401	0.306
IPI00289876	STX7	STX7 Isoform 1 of Syntaxin-7		219	29797	4	2	2	2	0.407	0.482	1.065	1.263	1.326	1.567	0.371	0.308
IPI00045946	YME1L1	YME1L1 Isoform 1 of ATP-dependent metalloprotease YME1L1		218	86401	5	2	1	1	0.661	0.336	1.019	0.521	2.094	1.068	0.628	0.314
IPI00797136	IKIP	IKIP Isoform 1 of Inhibitor of nuclear factor kappa-B kinase-interacting protein		426	39285	9	1	3	3	0.433	0.426	NaN	NaN	1.354	1.339	0.176	0.318
IPI00002230	NCEH1	NCEH1 arylacetamide deacetylase-like 1 isoform b		654	49031	16	1	6	6	0.397	0.492	0.663	0.714	1.357	1.456	0.746	0.319
IPI00009111	TPBG	TPBG Trophoblast glycoprotein		670	46003	13	3	3	2	0.265	0.391	1.613	2.638	0.833	1.203	0.138	0.324
IPI00000105	MVP	MVP Major vault protein		62	99266	2	1	2	2	0.518	0.5	9999	9999	1.578	1.529	-9999	0.327
IPI00396485	EEF1A1	EEF1A1 Elongation factor 1-alpha 1		1734	50109	61	4	9	7	0.49	0.442	0.762	0.53	1.493	1.324	0.703	0.327
IPI00026569	HLA-A	HLA-A HLA class I histocompatibility antigen, A-1 alpha chain		1040	40820	7	3	2	1	0.334	0.362	3.218	2.408	1.188	1.137	0.315	0.331
IPI00329801	ANXA5	ANXA5 Annexin A5		1503	35914	38	3	10	10	0.38	0.281	0.467	0.367	1.112	0.789	0.802	0.336
IPI00479058	RPS15	RPS15 40S ribosomal protein S15		96	17029	1	1	1	1	1.526	0.701	9999	9999	4.424	2.044	-9999	0.343
IPI00011578	NPTN	NPTN Isoform 1 of Neuroplastin		390	31272	9	4	1	1	0.301	0.343	0.851	0.978	0.872	0.999	0.342	0.344
IPI00102685	MYADM	MYADM Myeloid-associated differentiation marker		816	35250	13	3	3	2	0.311	0.273	0.983	0.873	0.871	0.77	0.299	0.345
IPI00064193	TMX3	TMX3 Isoform 1 of Protein disulfide-isomerase TMX3		146	51839	5	3	2	2	0.248	0.332	0.928	1.413	0.696	0.94	0.254	0.353
IPI00298851	CD151	CD151 CD151 antigen		192	28276	7	2	2	1	0.4	0.382	1.276	1.23	0.668	1.063	0.303	0.354
IPI00295461	FAP	FAP Isoform 1 of Seprase		599	87683	15	1	6	5	0.303	0.16	NaN	NaN	0.845	0.447	0.254	0.358
IPI00022418	FN1	FN1 Isoform 1 of Fibronectin		948	262442	20	1	10	10	0.249	0.329	1.143	1.241	1.007	1.036	0.264	0.364
IPI00218398	MMP14	MMP14 Matrix metalloproteinase-14		342	65842	11	3	4	4	0.33	NaN	NaN	NaN	0.85	1.605	0.628	0.371
IPI00465248	ENO1	ENO1 Isoform alpha-enolase of Alpha-enolase		199	47139	8	3	4	3	0.471	0.349	0.559	0.414	1.187	0.952	0.831	0.374
IPI00005719	RAB1A	RAB1A Isoform 1 of Ras-related protein Rab-1A		2033	22663	7	3	1	1	0.452	0.248	0.763	0.422	1.202	0.663	0.573	0.375
IPI00022434	ALB	ALB Putative uncharacterized protein ALB		472	71658	13	4	2	1	1.598	0.371	2.531	0.724	2.784	0.758	0.571	0.376
IPI00025086	COX5A	COX5A Cytochrome c oxidase subunit 5A, mitochondrial		189	16752	6	4	2	2	NaN	NaN	2.418	1.152	1.017	0.483	NaN	0.377
IPI00446235	CYB5R3	CYB5R3 Isoform 2 of NADH-cytochrome b5 reductase 3		2954	31608	71	4	12	7	0.27	0.357	1.007	1.375	0.7	0.944	0.257	0.386
IPI00930070	HLA-C	HLA-C MHC class I antigen (Fragment)		1311	31659	37	4	8	7	0.342	0.296	0.892	0.856	0.851	0.825	0.376	0.395
IPI00291928	RAB14	RAB14 Ras-related protein Rab-14		1432	23882	14	4	4	4	0.316	0.443	0.747	0.98	0.938	1.116	0.414	0.397
IPI00217563	ITGB1	ITGB1 Isoform Beta-1A of Integrin beta-1		2862	88357	76	4	14	10	0.385	0.377	0.945	0.962	0.95	0.989	0.389	0.398
IPI00024067	CLTC	CLTC Isoform 1 of Clathrin heavy chain 1		1595	191493	55	4	15	14	0.652	0.485	0.709	0.536	1.669	1.18	0.838	0.401
IPI00550987	CEP135	CEP135 Isoform 1 of Centrosomal protein of 135 kDa		38	133422	1	1	1	1	-9999	-9999	NaN	NaN	-9999	-9999	-9999	0.402
IPI00005107	NPC1	NPC1 Niemann-Pick C1 protein		367	142074	10	4	3	3	0.39	0.545	0.544	NaN	0.87	0.709	0.504	0.405
IPI00021266	RPL23A	RPL23A 60S ribosomal protein L23a		557	17684	13	4	1	1	0.579	-9999	9999	NaN	1.417	-9999	-9999	0.407
IPI00009276	PROCR	PROCR Endothelial protein C receptor precursor		251	30696	6	2	2	2	0.271	0.317	0.542	0.639	0.723	0.692	0.484	0.408
IPI00018248	KDELR2	KDELR2 Isoform 1 of ER lumen protein retaining receptor 2		258	24406	10	3	4	3	0.612	0.302	1.02	0.518	1.314	0.701	0.568	0.411
IPI00030431	ANTXR1	ANTXR1 Isoform 1 of Anthrax toxin receptor 1		58	62749	1	1	1	1	2.127	1.378	9999	9999	5.109	3.327	-9999	0.415
IPI00023860	NAP1L1	NAP1L1 Nucleosome assembly protein 1-like 1		91	45346	3	1	1	1	1.154	0.693	1.286	0.779	2.755	1.663	0.868	0.417
IPI00010796	P4HB	P4HB Protein disulfide-isomerase		325	57081	10	3	2	2	0.767	0.383	1.066	0.537	NaN	NaN	1.346	0.42
IPI00646304	PPIB	PPIB Peptidyl-prolyl cis-trans isomerase B		279	23728	8	3	2	2	0.842	0.648	0.451	0.351	1.637	1.069	1.819	0.423
IPI00028387	DDRGK1	DDRGK1 Isoform 1 of DDRGK domain-containing protein 1		333	35589	7	2	3	3	0.835	1.319	1.18	1.881	1.494	2.137	0.668	0.424
IPI00020557	LRP1	LRP1 Prolow-density lipoprotein receptor-related protein 1		860	504245	27	4	8	8	0.473	0.391	1.217	0.929	1.091	0.84	0.373	0.435
IPI00456969	DYNC1H1	DYNC1H1 Cytoplasmic dynein 1 heavy chain 1		38	532072	1	1	1	1	0.543	0.43	2.602	2.076	1.235	0.982	0.202	0.438
IPI00025252	PDIA3	PDIA3 Protein disulfide-isomerase A3		1479	56747	44	4	11	11	1.349	0.966	0.485	0.371	2.988	2.263	2.795	0.442
IPI00031804	VDAC3	VDAC3 Isoform 1 of Voltage-dependent anion-selective channel protein 3		1518	30639	16	4	2	2	0.317	0.361	0.713	0.807	0.735	0.83	0.446	0.442
IPI00643041	RANP1;RAN	RANP1;RAN GTP-binding nuclear protein Ran		43	24408	1	1	1	1	1.01	0.737	0.976	0.718	2.246	1.648	1.001	0.448
IPI00017617	DDX5	DDX5 Probable ATP-dependent RNA helicase DDX5		389	69105	16	3	3	3	0.615	0.653	0.553	0.585	1.21	1.276	1.262	0.449
IPI00002478	ECE1	ECE1 Isoform B of Endothelin-converting enzyme 1		91	87108	2	2	2	2	0.479	0.453	1.664	1.585	1.061	1.008	0.279	0.45
IPI00852623	PLXNB2	PLXNB2 Plexin B2		141	142609	4	1	3	3	0.266	NaN	9999	9999	0.6	0.815	-9999	0.452
IPI00003348	GNB2	GNB2 Guanine nucleotide-binding protein G(I)/G(S)/G(T) subunit beta-2		146	37307	4	2	1	1	0.604	0.417	0.964	0.671	1.328	0.922	0.607	0.453
IPI00215948	CTNNA1	CTNNA1 Isoform 1 of Catenin alpha-1		1520	100009	27	4	7	5	1.924	1.126	1.403	1.772	4.344	2.512	0.942	0.459
IPI00013744	ITGA2	ITGA2 Integrin alpha-2		837	129214	25	1	11	10	0.352	0.537	0.518	0.825	0.75	1.114	0.665	0.463
IPI00012048	NME1	NME1 Isoform 1 of Nucleoside diphosphate kinase A		50	17138	1	1	1	1	0.43	-9999	0.794	-9999	0.922	-9999	0.523	0.464
IPI00176692	-	- 32 kDa protein		309	32142	14	3	3	2	0.295	0.488	0.506	0.778	0.669	1.038	0.63	0.466
IPI00016670	C11orf59	C11orf59 UPF0404 protein C11orf59		419	17734	10	3	3	3	0.509	0.522	0.747	0.769	1.092	1.124	0.58	0.467
IPI00166444	SFT2D3	SFT2D3 Vesicle transport protein SFT2C		81	21776	2	1	1	1	1.408	1.625	0.888	1.034	3.002	3.484	1.534	0.467
IPI00018871	ARL8B	ARL8B cDNA FLJ56285, highly similar to ADP-ribosylation factor-like protein 8B		894	27235	32	4	6	5	0.479	0.416	1.432	1.25	1.007	0.881	0.323	0.469
IPI00017567	ENG	ENG Isoform Long of Endoglin		427	70533	9	1	3	3	-9999	0.326	-9999	NaN	-9999	0.69	0.091	0.473
IPI00024143	AAAS	AAAS Aladin		429	59536	14	3	3	3	0.554	NaN	1.173	1.076	1.072	0.866	0.471	0.473
IPI00030906	PHF7	PHF7 PHD finger protein 7		38	43738	1	1	1	1	0.585	0.691	9999	9999	1.226	1.456	-9999	0.475
IPI00215893	HMOX1	HMOX1 Heme oxygenase 1		104	32798	2	1	1	1	0.306	0.358	1.39	1.638	0.641	0.753	0.213	0.476
IPI00298289	RTN4	RTN4 Isoform 2 of Reticulon-4		2610	40293	55	4	6	5	0.497	0.617	0.874	1.081	1.022	1.259	0.455	0.476
IPI00470649	NCLN	NCLN Isoform 1 of Nicalin		1603	62935	34	4	8	8	2.15	0.525	1.299	1.501	0.888	1.067	0.285	0.476
IPI00295851	COPB1	COPB1 Coatomer subunit beta		117	107074	3	3	1	1	0.696	0.703	0.826	0.839	1.452	1.472	0.816	0.478
IPI00301280	TMEM43	TMEM43 Transmembrane protein 43		1162	44847	25	4	4	4	0.365	0.472	1.122	1.46	0.733	0.977	0.318	0.485
IPI00007752	TUBB2C	TUBB2C Tubulin beta-2C chain		7638	49799	4	2	2	2	0.429	0.535	0.772	0.972	0.867	1.086	0.536	0.493
IPI00022774	VCP	VCP Transitional endoplasmic reticulum ATPase		331	89266	10	3	2	2	1.099	0.854	0.497	0.389	2.209	1.727	2.141	0.495
IPI00478231	RHOA	RHOA Transforming protein RhoA		50	21754	1	1	1	1	0.534	0.674	1.046	1.333	1.072	1.362	0.493	0.496
IPI00884105	LAMP1	LAMP1 Lysosome-associated membrane glycoprotein 1		639	44854	21	4	4	4	0.451	0.419	0.913	0.857	0.893	0.837	0.478	0.503
IPI00014377	RAB32	RAB32 Ras-related protein Rab-32		163	24982	5	1	3	3	0.474	1.013	1.278	NaN	1.246	1.182	0.322	0.506
IPI00000875	TUT1;EEF1G	TUT1;EEF1G cDNA FLJ56389, highly similar to Elongation factor 1-gamma		57	56114	1	1	1	1	0.754	0.483	0.999	0.645	1.474	0.949	0.73	0.509
IPI00021338	DLAT	DLAT Dihydrolipoyllysine-residue acetyltransferase component of pyruvate dehydrogenase complex, mitochondrial		162	68953	3	1	1	1	0.616	0.702	1.031	1.186	1.183	1.356	0.578	0.518
IPI00019912	HSD17B4	HSD17B4 Peroxisomal multifunctional enzyme type 2		645	79636	16	2	5	5	1.329	0.871	0.306	0.256	2.112	1.865	4.458	0.52
IPI00220740	NPM1	NPM1 Isoform 2 of Nucleophosmin		511	29446	9	2	2	2	1.253	0.821	0.693	0.46	2.79	1.853	1.756	0.534
IPI00221092	RPS16	RPS16 40S ribosomal protein S16		770	16435	19	4	2	2	0.841	0.867	0.776	0.807	1.557	1.614	1.048	0.538
IPI00008530	RPLP0	RPLP0 60S acidic ribosomal protein P0		43	34252	1	1	1	1	0.781	0.733	0.644	0.609	1.441	1.359	1.174	0.54
IPI00444262	NCL	NCL cDNA FLJ45706 fis, clone FEBRA2028457, highly similar to Nucleolin		183	65922	6	2	3	3	0.778	0.624	0.584	0.473	1.431	1.154	1.288	0.541
IPI00215918	ARF4	ARF4 ADP-ribosylation factor 4		177	20498	9	3	5	5	0.488	0.476	0.866	0.75	0.774	0.87	0.436	0.543
IPI00037619	RPL39P5	RPL39P5 Putative 60S ribosomal protein L39-like 5		57	6319	4	2	1	1	1.231	1.529	9999	9999	2.25	2.809	-9999	0.545
IPI00032140	SERPINH1	SERPINH1 Serpin H1		5038	46411	112	4	16	12	0.9	0.667	0.541	0.405	1.621	1.211	1.635	0.554
IPI00033349	PREB	PREB Prolactin regulatory element-binding protein		37	45440	1	1	1	1	0.392	0.517	0.67	0.89	0.702	0.93	0.566	0.556
IPI00217519	RALA	RALA Ras-related protein Ral-A		1114	23552	43	4	7	4	0.484	0.49	0.936	0.978	0.836	0.863	0.492	0.558
IPI00749454	RFTN1	RFTN1 cDNA FLJ56561		208	86651	4	1	2	2	0.282	-9999	9999	NaN	0.503	-9999	-9999	0.559
IPI00026272	HIST1H2AE;HIST1H2AB;HIST1H2AG;HIST1H2AK;HIST1H2AI;HIST1H2AM;HIST1H2AL;HIST1H2AJ;HIST1H2AD	HIST1H2AE;HIST1H2AB;HIST1H2AG;HIST1H2AK;HIST1H2AI;HIST1H2AM;HIST1H2AL;HIST1H2AJ;HIST1H2AD Histone H2A type 1-B/E		552	14127	15	3	2	2	0.734	0.557	0.952	0.685	1.396	0.994	0.795	0.563
IPI00328161	FKBP8	FKBP8 cDNA FLJ56370, highly similar to Homo sapiens FK506 binding protein 8, 38kDa (FKBP8), mRNA		420	47142	10	3	3	3	0.752	1.072	0.853	1.197	1.27	1.775	0.847	0.563
IPI00001639	KPNB1	KPNB1 Importin subunit beta-1		92	97108	3	1	1	1	0.869	0.463	1.395	0.75	1.526	0.817	0.602	0.567
IPI00221089	RPS13	RPS13 40S ribosomal protein S13		657	17212	29	4	4	3	0.567	0.729	0.864	1.12	0.994	1.285	0.634	0.567
IPI00006666	SLC16A3	SLC16A3 Monocarboxylate transporter 4		284	49437	10	1	5	5	0.416	0.317	0.701	0.539	0.675	0.517	0.361	0.571
IPI00009328	EIF4A3	EIF4A3 Eukaryotic initiation factor 4A-III		97	46841	4	2	1	1	-9999	-9999	-9999	-9999	-9999	-9999	0.584	0.571
IPI00219518	ARL1	ARL1 ADP-ribosylation factor-like protein 1		254	20404	6	4	2	2	0.821	0.634	5.359	3.95	2.39	1.086	0.148	0.582
IPI00026302	RPL31	RPL31 60S ribosomal protein L31		195	14454	8	2	2	2	0.655	0.603	0.707	0.655	1.116	1.031	0.897	0.585
IPI00018364	RAP2B	RAP2B Ras-related protein Rap-2b		483	20491	12	4	1	1	0.417	0.442	1.014	1.083	0.704	0.75	0.398	0.589
IPI00394699	RPL17	RPL17 Putative uncharacterized protein ENSP00000352143		89	15278	4	3	1	1	0.849	-9999	0.683	-9999	1.432	-9999	1.203	0.591
IPI00003831	ATP2B3	ATP2B3 Isoform XB of Plasma membrane calcium-transporting ATPase 3		295	134112	1	1	1	1	0.477	0.429	0.692	0.628	0.798	0.722	0.668	0.595
IPI00018274	EGFR	EGFR Isoform 1 of Epidermal growth factor receptor		474	134190	14	1	6	6	0.459	0.58	NaN	NaN	0.765	0.971	0.866	0.597
IPI00217465	HIST1H1C	HIST1H1C Histone H1.2		117	21352	4	1	2	2	0.701	0.802	0.54	0.622	1.17	1.345	1.257	0.597
IPI00026240	BST1	BST1 ADP-ribosyl cyclase 2		157	35701	6	1	3	3	0.426	0.716	0.869	0.651	0.788	0.681	NaN	0.599
IPI00031697	TMEM109	TMEM109 Transmembrane protein 109		490	26194	12	4	1	1	0.459	0.613	1.313	1.768	0.76	1.021	0.338	0.601
IPI00217966	LDHA	LDHA L-lactate dehydrogenase		169	39812	5	1	2	2	-9999	0.325	-9999	0.412	-9999	0.536	0.769	0.606
IPI00419880	RPS3A	RPS3A 40S ribosomal protein S3a		126	29926	4	2	2	2	1.073	0.986	0.833	0.765	1.538	1.151	1.262	0.606
IPI00221093	RPS17	RPS17 40S ribosomal protein S17		506	15540	11	4	2	1	0.512	0.72	0.804	1.138	0.83	1.179	0.61	0.613
IPI00011284	COMT	COMT Isoform Membrane-bound of Catechol O-methyltransferase		70	30018	2	1	2	1	0.431	0.75	0.937	1.097	1.049	1.224	0.667	0.614
IPI00008438	RPS10	RPS10 40S ribosomal protein S10		111	18886	5	2	1	1	1.285	1.062	0.651	0.543	2.072	1.721	1.909	0.618
IPI00021842	APOE	APOE Apolipoprotein E		1440	36132	41	3	8	8	0.787	0.682	1.061	0.879	1.057	1.014	0.763	0.618
IPI00219217	LDHB	LDHB L-lactate dehydrogenase B chain		344	36615	7	4	1	1	0.786	0.578	0.472	0.35	1.267	0.937	1.611	0.618
IPI00020470	GLT8D1	GLT8D1 Isoform 1 of Glycosyltransferase 8 domain-containing protein 1		38	41909	1	1	1	1	0.459	0.664	0.805	1.174	0.738	1.073	0.552	0.62
IPI00012750	RPS25	RPS25 40S ribosomal protein S25		431	13734	20	4	4	4	0.836	0.852	0.715	0.752	1.339	1.37	1.117	0.622
IPI00453473	HIST1H4K;HIST1H4E;HIST2H4B;HIST1H4H;HIST1H4C;HIST1H4J;HIST1H4L;HIST2H4A;HIST1H4I;HIST1H4B;HIST1H4F;HIST1H4D;HIST1H4A;HIST4H4	HIST1H4K;HIST1H4E;HIST2H4B;HIST1H4H;HIST1H4C;HIST1H4J;HIST1H4L;HIST2H4A;HIST1H4I;HIST1H4B;HIST1H4F;HIST1H4D;HIST1H4A;HIST4H4 Histone H4		1404	11360	42	3	5	5	0.613	0.553	0.844	0.738	0.951	0.885	0.728	0.622
IPI00001755	GPC6	GPC6 Glypican-6		294	62695	11	4	3	2	0.979	0.481	0.778	0.485	0.522	0.339	0.502	0.624
IPI00337415	GNAI1	GNAI1 Guanine nucleotide-binding protein G(i), alpha-1 subunit		614	40335	1	1	1	1	0.365	0.311	1.956	1.684	0.577	0.496	0.18	0.629
IPI00465431	LGALS3	LGALS3 Galectin-3		155	26136	7	1	5	4	0.519	0.316	9999	9999	0.822	0.859	-9999	0.629
IPI00149849	COG4	COG4 component of oligomeric golgi complex 4		40	89444	1	1	1	1	0.737	0.603	0.788	0.65	1.161	0.955	0.904	0.632
IPI00383730	CACNA2D1	CACNA2D1 Neuronal voltage-dependent calcium channel alpha 2D subunit		80	11298	1	1	1	1	0.871	0.793	1.888	1.732	1.372	1.254	0.446	0.632
IPI00030911	VAMP8	VAMP8 Vesicle-associated membrane protein 8		254	11431	10	3	3	3	NaN	0.681	0.769	0.55	0.726	0.809	NaN	0.633
IPI00026781	FASN	FASN Fatty acid synthase		660	273227	14	3	3	3	2.385	1.783	7.642	4.569	3.675	2.748	0.38	0.634
IPI00166860	DHRSX	DHRSX Dehydrogenase/reductase SDR family member on chromosome X		62	36420	1	1	1	1	1.111	1.527	9999	9999	1.739	2.402	-9999	0.636
IPI00329600	SCCPDH	SCCPDH Probable saccharopine dehydrogenase		142	47121	5	3	2	2	1.409	1.504	9999	9999	2.206	2.367	-9999	0.636
IPI00302927	CCT4;ILK-2	CCT4;ILK-2 T-complex protein 1 subunit delta		332	57888	11	3	4	4	1.058	0.944	0.798	0.826	1.159	1.201	0.919	0.637
IPI00396378	HNRNPA2B1	HNRNPA2B1 Isoform B1 of Heterogeneous nuclear ribonucleoproteins A2/B1		502	37407	22	3	4	3	0.711	0.798	0.341	0.451	0.86	1.132	1.818	0.637
IPI00017292	CTNNB1	CTNNB1 Isoform 1 of Catenin beta-1		641	85442	17	3	6	5	1.606	0.901	0.978	0.575	2.284	1.273	1.748	0.638
IPI00288947	GNAQ	GNAQ Guanine nucleotide-binding protein G(q) subunit alpha		229	42115	7	4	1	1	0.502	0.492	1.398	1.381	0.782	0.77	0.347	0.639
IPI00217490	FNDC3B	FNDC3B Isoform 1 of Fibronectin type III domain-containing protein 3B		394	132803	9	3	1	1	1.706	2.271	6.179	8.293	2.638	3.53	0.267	0.644
IPI00291417	DCAKD	DCAKD Isoform 1 of Dephospho-CoA kinase domain-containing protein		315	26533	14	3	3	3	0.411	0.593	0.376	0.57	0.67	0.95	1.52	0.645
IPI00004962	GOLIM4	GOLIM4 Golgi integral membrane protein 4		471	81831	10	4	1	1	0.757	0.98	9999	9999	1.165	1.517	-9999	0.647
IPI00409635	ESYT2	ESYT2 Isoform 2 of Extended synaptotagmin-2		70	98840	2	1	2	2	0.547	1.202	0.726	1.608	0.841	1.856	0.729	0.648
IPI00027438	FLOT1	FLOT1 Flotillin-1		1241	47326	34	4	10	9	0.676	0.64	0.945	0.955	1.016	0.991	0.656	0.654
IPI00016372	RAB9A	RAB9A Ras-related protein Rab-9A		112	22823	4	2	3	3	0.106	0.145	9999	9999	0.085	0.573	-9999	0.66
IPI00296099	THBS1	THBS1 Thrombospondin-1		466	129300	11	1	4	4	0.828	2.225	0.514	1.392	0.885	2.391	1.56	0.671
IPI00550523	ATL3	ATL3 Isoform 1 of Atlastin-3		228	60503	6	1	4	4	0.721	1.035	0.578	0.628	1.011	1.233	1.708	0.675
IPI00384016	DLSTP;DLST	DLSTP;DLST Full-length cDNA 5-PRIME end of clone CS0DJ009YL13 of T cells (Jurkat cell line) of Homo sapiens (Fragment)		233	29606	6	2	2	2	0.663	0.637	0.958	0.93	0.974	0.946	0.667	0.677
IPI00011454	GANAB	GANAB Isoform 2 of Neutral alpha-glucosidase AB		1696	109369	46	3	13	11	1.873	1.576	0.659	0.589	2.677	2.45	2.746	0.679
IPI00290928	GNA13	GNA13 Guanine nucleotide-binding protein subunit alpha-13		333	44022	4	3	2	2	0.623	0.356	1.066	0.615	0.913	0.525	0.566	0.68
IPI00219111	TRAM1	TRAM1 Translocating chain-associated membrane protein 1		248	43044	3	1	1	1	0.484	0.42	1.267	1.109	0.706	0.616	0.37	0.683
IPI00385495	LMF2	LMF2 Isoform 1 of Lipase maturation factor 2		125	79647	3	1	1	1	0.517	0.845	9999	9999	0.753	1.238	-9999	0.683
IPI00001891	AUP1	AUP1 Isoform Long of Ancient ubiquitous protein 1		89	52995	4	2	1	1	0.741	0.683	9999	9999	1.075	0.997	-9999	0.686
IPI00395903	TMEM106B	TMEM106B Transmembrane protein 106B		88	31108	2	1	1	1	0.717	0.787	1.533	1.697	1.035	1.142	0.452	0.69
IPI00012772	RPL8	RPL8 60S ribosomal protein L8		652	28007	24	4	5	4	0.503	0.474	0.816	0.787	0.658	0.651	0.607	0.693
IPI00021840	RPS6	RPS6 40S ribosomal protein S6		689	28663	16	4	3	3	0.784	0.715	0.95	0.881	1.128	1.029	0.806	0.693
IPI00025491	EIF4A1;SNORA67	EIF4A1;SNORA67 Eukaryotic initiation factor 4A-I		174	46125	6	3	1	1	0.897	0.802	0.827	0.746	1.271	1.143	1.049	0.702
IPI00215780	RPS19	RPS19 40S ribosomal protein S19		235	16051	10	3	3	3	1.478	1.752	0.721	0.96	2.091	2.49	1.781	0.704
IPI00008318	EPHA4	EPHA4 Ephrin type-A receptor 4		65	109790	2	1	1	1	0.686	0.681	9999	9999	0.968	0.967	-9999	0.705
IPI00217143	SDHA	SDHA 57 kDa protein		119	56716	3	1	1	1	1.44	-9999	0.328	-9999	2.027	-9999	4.246	0.707
IPI00456429	UBA52	UBA52 ubiquitin and ribosomal protein L40 precursor		1089	14719	26	4	2	2	0.427	0.579	0.639	0.874	0.6	0.816	0.646	0.71
IPI00299571	PDIA6	PDIA6 Isoform 2 of Protein disulfide-isomerase A6		2696	53867	50	4	9	8	2.103	1.868	0.535	0.449	2.922	2.701	3.788	0.714
IPI00789008	FLOT2	FLOT2 Flotillin-2		1383	47035	38	4	11	10	0.707	0.491	0.985	0.678	1	0.693	0.706	0.714
IPI00748145	GNAI2	GNAI2 Isoform 1 of Guanine nucleotide-binding protein G(i), alpha-2 subunit		2776	40425	69	4	10	7	0.512	0.571	0.998	1.048	0.703	0.779	0.524	0.721
IPI00021695	ATP2B1	ATP2B1 Isoform D of Plasma membrane calcium-transporting ATPase 1		558	138668	6	1	3	3	0.669	0.609	1.312	1.255	0.835	0.791	0.383	0.722
IPI00027230	HSP90B1	HSP90B1 Endoplasmin		3065	92411	70	4	16	15	1.725	1.36	0.513	0.394	2.319	1.699	3.293	0.722
IPI00005202	PGRMC2	PGRMC2 Membrane-associated progesterone receptor component 2		1337	26154	23	4	4	4	0.433	0.727	0.758	1.176	0.766	1.161	0.553	0.727
IPI00328243	PLD3	PLD3 Phospholipase D3		836	54671	31	4	3	3	0.708	0.878	0.99	1.179	0.939	1.117	0.666	0.731
IPI00221088	RPS9	RPS9 40S ribosomal protein S9		378	22578	31	4	5	5	0.798	0.891	0.769	0.777	1.113	1.214	0.993	0.736
IPI00008964	RAB1B	RAB1B Ras-related protein Rab-1B		2391	22157	59	4	6	5	0.402	0.723	0.624	1.094	0.546	0.988	0.646	0.737
IPI00410488	CD276	CD276 Isoform 1 of CD276 antigen		115	57199	2	1	2	2	0.434	0.633	0.735	1.078	0.58	0.857	0.567	0.737
IPI00002790	SEL1L	SEL1L Isoform 1 of Protein sel-1 homolog 1		164	88698	5	3	1	1	0.589	0.927	0.618	0.981	0.792	1.253	0.922	0.741
IPI00220835	SEC61B	SEC61B Protein transport protein Sec61 subunit beta		258	9968	11	3	2	2	0.622	0.762	0.922	0.897	0.838	1.029	0.858	0.741
IPI00008495	MT-ND4	MT-ND4 NADH-ubiquinone oxidoreductase chain 4		42	51677	1	1	1	1	0.516	0.488	9999	9999	0.688	0.654	-9999	0.746
IPI00029954	VEZT	VEZT Isoform 1 of Vezatin		47	88609	1	1	1	1	0.431	0.545	0.95	1.21	0.576	0.732	0.439	0.746
IPI00043598	IKIP	IKIP Isoform 4 of Inhibitor of nuclear factor kappa-B kinase-interacting protein		353	43057	7	1	3	3	0.686	0.68	0.701	0.7	0.914	0.868	0.947	0.747
IPI00013683	TUBB3	TUBB3 Tubulin beta-3 chain		6177	50400	1	1	1	1	-9999	0.741	NaN	9999	-9999	0.988	-9999	0.751
IPI00011253	RPS3	RPS3 40S ribosomal protein S3		559	26671	29	4	6	6	0.949	0.972	0.787	0.771	1.292	1.263	1.36	0.753
IPI00794169	ANO10	ANO10 Putative uncharacterized protein ANO10		204	76408	9	4	2	2	0.499	0.678	0.894	1.226	0.658	0.898	0.541	0.755
IPI00141318	CKAP4	CKAP4 Isoform 1 of Cytoskeleton-associated protein 4		9888	65983	212	4	31	23	0.627	0.726	1.189	1.405	0.843	0.997	0.533	0.763
IPI00003865	HSPA8	HSPA8 Isoform 1 of Heat shock cognate 71 kDa protein		4862	70854	103	4	15	11	0.827	0.971	0.81	0.947	1.083	1.268	0.998	0.765
IPI00412607	RPL35	RPL35 60S ribosomal protein L35		172	14543	7	4	1	1	0.722	0.587	9999	9999	0.94	0.768	-9999	0.765
IPI00008557	IGF2BP1	IGF2BP1 Insulin-like growth factor 2 mRNA-binding protein 1		162	63417	3	2	2	2	1.234	1.035	2.128	1.798	1.601	1.349	0.561	0.767
IPI00010153	RPL23	RPL23 60S ribosomal protein L23		544	14856	12	4	1	1	1.039	1.219	0.7	0.828	1.349	1.591	1.436	0.767
IPI00022143	ESYT1	ESYT1 Isoform 1 of Extended synaptotagmin-1		4924	122780	119	4	18	16	0.729	0.936	0.901	1.173	0.934	1.221	0.716	0.767
IPI00019770	FAU	FAU ubiquitin-like protein fubi and ribosomal protein S30 precursor		130	14381	3	1	1	1	1.592	1.835	1.139	1.325	2.049	2.375	1.352	0.773
IPI00012493	RPS20	RPS20 40S ribosomal protein S20		445	13364	20	4	3	2	1.254	1.673	0.83	1.121	1.361	2.002	1.459	0.776
IPI00902496	SEC63	SEC63 cDNA FLJ14468 fis, clone MAMMA1000734, highly similar to Translocation protein SEC63 homolog		741	47900	33	4	6	6	1.341	1.746	0.827	1.072	0.732	0.947	0.849	0.785
IPI00376798	RPL11	RPL11 Isoform 1 of 60S ribosomal protein L11		437	20240	8	3	2	2	1.044	0.841	0.69	0.56	1.313	1.088	1.466	0.787
IPI00031169	RAB2A	RAB2A Ras-related protein Rab-2A		1882	23531	41	4	7	6	0.708	0.762	1.19	1.29	0.891	0.968	0.576	0.788
IPI00218924	CHP	CHP Calcium-binding protein p22		207	22442	7	3	1	1	0.834	0.784	9999	9999	1.044	0.988	-9999	0.795
IPI00410034	SLC38A2	SLC38A2 Isoform 1 of Sodium-coupled neutral amino acid transporter 2		234	55990	7	3	2	2	0.641	0.907	1.621	1.827	1.204	1.131	0.383	0.8
IPI00023780	DNAJC5	DNAJC5 Isoform 2 of DnaJ homolog subfamily C member 5		221	18789	4	1	2	1	0.905	0.429	1.363	0.402	1.104	0.513	1.024	0.801
IPI00303726	IFITM3	IFITM3 Interferon-induced transmembrane protein 3		847	14622	18	4	4	2	0.369	0.499	0.657	0.742	0.422	0.612	0.607	0.805
IPI00010438	SNAP23	SNAP23 Isoform SNAP-23a of Synaptosomal-associated protein 23		774	23340	23	4	4	4	0.672	0.679	1.016	1.038	0.829	0.844	0.64	0.806
IPI00328170	MOGS	MOGS Mannosyl-oligosaccharide glucosidase		2221	91861	50	4	8	7	0.549	0.848	1.145	1.621	0.703	0.998	1.541	0.806
IPI00174794	PTK7	PTK7 Isoform 5 of Tyrosine-protein kinase-like 7		341	89707	11	3	2	2	0.617	0.761	0.939	1.168	0.759	0.942	0.636	0.808
IPI00296157	RETSAT	RETSAT Isoform 1 of All-trans-retinol 13,14-reductase		95	66777	3	2	2	2	0.702	0.807	1.441	1.672	0.862	0.997	0.47	0.81
IPI00005737	SURF4	SURF4 Isoform 1 of Surfeit locus protein 4		3061	30374	45	4	6	4	0.783	0.725	1.609	1.275	0.962	0.928	0.541	0.811
IPI00396321	LRRC59	LRRC59 Leucine-rich repeat-containing protein 59		2227	34909	66	4	8	5	1.11	1.482	1.065	1.397	0.888	1.163	1.026	0.813
IPI00411639	RPSA;RPSAP15	RPSA;RPSAP15 Laminin receptor-like protein LAMRL5		169	32975	4	1	2	2	1.366	1.016	0.453	0.327	1.668	1.248	3.033	0.815
IPI00329389	RPL6	RPL6 60S ribosomal protein L6		1546	32708	37	4	5	5	1.515	1.037	1.068	0.756	1.415	1.058	1.217	0.821
IPI00005181	PLSCR1	PLSCR1 Phospholipid scramblase 1		70	35026	2	2	1	1	0.733	0.49	1.179	0.794	0.884	0.594	0.602	0.826
IPI00007730	C14orf1	C14orf1 Probable ergosterol biosynthetic protein 28		285	15854	10	3	2	2	0.528	0.678	0.842	0.987	0.716	0.858	0.731	0.828
IPI00013485	RPS2	RPS2 40S ribosomal protein S2		569	31305	17	4	2	2	1.19	0.898	0.842	0.641	1.425	1.081	1.367	0.831
IPI00009896	EPHX1	EPHX1 Epoxide hydrolase 1		1642	52915	40	4	6	5	0.931	0.9	1.522	1.475	1.113	1.081	0.595	0.832
IPI00219155	RPL27	RPL27 60S ribosomal protein L27		313	15788	14	4	3	2	0.897	1.118	0.886	1.114	1.069	1.339	0.98	0.836
IPI00036552	ANTXR2	ANTXR2 Isoform 2 of Anthrax toxin receptor 2		63	42892	2	1	2	2	-9999	-9999	NaN	NaN	-9999	-9999	-9999	0.838
IPI00387077	SLC12A9	SLC12A9 Isoform 1 of Solute carrier family 12 member 9		91	96049	3	1	2	2	0.576	0.644	1	1.109	0.705	0.78	0.577	0.842
IPI00291695	GPX8	GPX8 Probable glutathione peroxidase 8		221	23894	14	3	3	3	0.709	0.823	0.728	0.851	0.837	0.974	0.952	0.844
IPI00217600	PNPLA6	PNPLA6 Isoform 2 of Neuropathy target esterase		231	146123	7	3	2	2	0.859	1.168	1.044	1.478	1.006	1.369	0.83	0.848
IPI00012486	SPNS1	SPNS1 61 kDa protein		64	61067	1	1	1	1	-9999	-9999	NaN	NaN	-9999	-9999	-9999	0.856
IPI00218200	BCAP31	BCAP31 B-cell receptor-associated protein 31		411	27974	18	4	3	3	0.784	0.921	0.676	0.829	0.903	1.066	1.153	0.865
IPI00183666	TRPV2	TRPV2 Transient receptor potential cation channel subfamily V member 2		155	85926	5	1	3	3	1.143	0.846	0.737	0.569	1.314	0.916	1.501	0.866
IPI00032825	TMED7;TMED7-TICAM2;TICAM2	TMED7;TMED7-TICAM2;TICAM2 Transmembrane emp24 domain-containing protein 7		250	25156	11	4	1	1	0.713	0.721	0.967	0.986	0.809	0.822	0.714	0.878
IPI00063544	YIF1B	YIF1B Isoform 3 of Protein YIF1B		363	33943	10	4	1	1	0.718	0.998	0.758	1.062	0.814	1.137	0.917	0.878
IPI00180675	TUBA1A	TUBA1A Tubulin alpha-1A chain		6379	50104	10	4	1	1	0.32	0.657	1.056	2.186	0.361	0.745	0.293	0.882
IPI00295098	SRPRB	SRPRB Signal recognition particle receptor subunit beta		1486	29684	39	4	7	7	0.69	0.86	1.31	1.718	0.776	0.976	0.716	0.884
IPI00306332	RPL24	RPL24 60S ribosomal protein L24		1095	17768	39	4	4	3	0.896	0.939	1.025	1.064	0.736	1.01	0.862	0.884
IPI00215997	CD9	CD9 CD9 antigen		127	25399	5	2	1	1	0.621	0.697	0.692	0.783	0.699	0.788	0.869	0.885
IPI00014577	RAB18	RAB18 Ras-related protein Rab-18		381	22963	15	4	3	3	0.863	0.959	1.209	1.354	0.964	1.075	0.689	0.89
IPI00218466	SEC61A1	SEC61A1 cDNA FLJ59739, highly similar to Protein transport protein Sec61 subunit alpha isoform 1		2026	52915	55	4	10	6	1.044	0.879	1.043	0.935	1.017	0.854	1.162	0.89
IPI00303476	ATP5B	ATP5B ATP synthase subunit beta, mitochondrial		1246	56525	31	3	10	10	2.64	1.437	0.176	0.099	2.709	1.534	14.659	0.891
IPI00019353	AGK	AGK Isoform 1 of Acylglycerol kinase, mitochondrial		339	47107	9	4	1	1	0.663	0.564	0.749	0.643	0.733	0.627	0.857	0.9
IPI00013296	RPS18;RPS18P9	RPS18;RPS18P9 40S ribosomal protein S18		1091	17708	43	4	10	8	0.686	0.864	0.89	1.132	0.749	0.909	0.744	0.902
IPI00007765	HSPA9	HSPA9 Stress-70 protein, mitochondrial		838	73635	27	4	7	7	4.096	1.526	0.487	0.406	2.631	1.743	3.754	0.905
IPI00003362	HSPA5	HSPA5 HSPA5 protein		6178	72377	160	4	23	20	1.454	1.285	0.756	0.681	1.525	1.394	1.885	0.908
IPI00554723	RPL10	RPL10 60S ribosomal protein L10		450	24588	16	3	3	3	1.041	1.059	0.826	0.844	1.14	1.162	1.219	0.909
IPI00152441	HM13	HM13 Isoform 1 of Minor histocompatibility antigen H13		463	41462	12	4	1	1	0.604	0.728	0.697	0.847	0.656	0.795	0.839	0.917
IPI00019359	KRT9	KRT9 Keratin, type I cytoskeletal 9		5102	62027	106	4	19	16	1.224	1.005	1.399	1.146	1.395	1.134	0.866	0.924
IPI00020472	TMEM111	TMEM111 Isoform 1 of Transmembrane protein 111		299	29932	10	3	3	3	0.771	0.907	1.231	1.456	0.805	0.944	0.598	0.937
IPI00304962	COL1A2	COL1A2 Collagen alpha-2(I) chain		73	129209	1	1	1	1	1.769	1.751	1.493	1.49	1.861	1.852	1.146	0.946
IPI00000948	TBL2	TBL2 Transducin beta-like protein 2		102	49766	2	1	1	1	0.767	1.088	1.313	1.878	0.798	1.138	0.565	0.957
IPI00017964	SNRPD3	SNRPD3 Small nuclear ribonucleoprotein Sm D3		127	13907	4	3	2	1	1.055	-9999	0.401	-9999	1.093	-9999	2.548	0.961
IPI00247583	RPL21P19;RPL21	RPL21P19;RPL21 60S ribosomal protein L21		670	18553	23	4	4	3	0.934	1.223	1.041	1.402	0.967	1.271	0.879	0.962
IPI00784376	MTP18	MTP18 Mitochondrial 18 kDa protein		46	17999	1	1	1	1	0.825	-9999	0.734	-9999	0.853	-9999	1.088	0.963
IPI00007940	ERLIN1	ERLIN1 ER lipid raft associated 1		904	39146	16	4	2	2	1.11	1.599	0.989	1.492	0.817	1.221	0.541	0.977
IPI00002236	MFGE8	MFGE8 Lactadherin		797	43095	24	4	4	3	1.416	1.493	1.2	1.369	1.327	1.507	0.856	0.979
IPI00029133	ATP5F1	ATP5F1 ATP synthase subunit b, mitochondrial		860	28890	27	4	9	8	0.863	0.85	0.768	0.741	0.793	0.748	0.876	0.982
IPI00028481	RAB8A	RAB8A Ras-related protein Rab-8A		1842	23653	10	4	2	2	0.713	0.74	0.697	0.725	0.721	0.749	0.989	0.984
IPI00787853	IMPAD1	IMPAD1 Inositol monophosphatase 3		53	38657	1	1	1	1	2.006	1.342	2.368	1.598	2.01	1.352	0.819	0.994
IPI00009890	SERPINE2	SERPINE2 Glia-derived nexin		224	43974	5	1	2	1	0.545	0.46	0.742	0.637	0.97	0.83	1.264	0.995
IPI00024933	RPL12	RPL12 Isoform 1 of 60S ribosomal protein L12		482	17808	19	4	2	2	1.056	1.069	0.952	0.973	1.055	1.075	1.072	0.996
IPI00784119	ATP6AP1	ATP6AP1 V-type proton ATPase subunit S1		184	51993	8	2	3	3	2.047	1.NaN	0.939	0.719	2.031	1.551	2.11	1.004
IPI00003635	ERGIC1	ERGIC1 cDNA FLJ56280, highly similar to Endoplasmic reticulum-Golgi intermediate compartment protein 1		291	26242	6	1	3	3	0.711	0.732	1.026	0.927	0.704	0.708	0.767	1.008
IPI00016513	RAB10	RAB10 Ras-related protein Rab-10		1791	22527	12	4	1	1	0.71	0.866	1.411	1.735	0.699	0.857	0.487	1.012
IPI00029750	RPS24	RPS24 Isoform 1 of 40S ribosomal protein S24		596	15413	18	4	3	2	0.917	0.867	1.392	1.221	1	0.856	0.637	1.015
IPI00790135	OSBPL8	OSBPL8 79 kDa protein		314	79160	11	4	2	2	0.532	0.823	0.65	1.01	0.83	1.638	0.802	1.019
IPI00016786	CDC42	CDC42 Isoform 2 of Cell division control protein 42 homolog		133	21245	4	1	2	1	0.891	0.646	1.116	1.547	0.87	0.634	0.58	1.02
IPI00216237	RPL36	RPL36 60S ribosomal protein L36		679	12246	29	4	4	3	0.887	1.247	0.961	1.262	1.003	1.304	0.872	1.021
IPI00645518	CDIPT	CDIPT Isoform 1 of CDP-diacylglycerol--inositol 3-phosphatidyltransferase		483	23523	16	4	3	3	0.738	0.925	0.725	0.947	0.755	0.907	0.905	1.022
IPI00020124	PI4K2A	PI4K2A Phosphatidylinositol 4-kinase type 2-alpha		221	53989	8	2	4	4	0.86	0.894	1.384	1.418	0.797	0.845	0.65	1.025
IPI00007166	IER3IP1	IER3IP1 Immediate early response 3-interacting protein 1		832	8963	13	4	2	2	1.417	1.225	1.146	1.211	1.417	0.908	1.188	1.026
IPI00328715	MTDH	MTDH Protein LYRIC		230	63799	9	4	3	2	0.927	1.222	1.038	1.06	0.909	0.96	0.865	1.032
IPI00009976	TMED1	TMED1 Transmembrane emp24 domain-containing protein 1		49	25190	1	1	1	1	1.506	1.845	1.102	1.361	1.447	1.783	1.323	1.036
IPI00009950	LMAN2	LMAN2 Vesicular integral-membrane protein VIP36		469	40203	14	3	3	3	1.296	1.45	0.717	0.918	0.913	0.953	0.92	1.04
IPI00013930	STX6	STX6 Syntaxin-6		128	29158	2	2	1	1	1.138	0.932	0.779	0.643	1.088	0.896	1.413	1.041
IPI00217030	RPS4X	RPS4X 40S ribosomal protein S4, X isoform		701	29579	23	4	5	5	0.99	0.89	0.82	0.768	0.951	0.877	1.125	1.041
IPI00025329	RPL19	RPL19 60S ribosomal protein L19		576	23451	13	4	3	3	1.264	1.324	0.805	0.849	1.196	1.257	1.516	1.055
IPI00013415	RPS7	RPS7 40S ribosomal protein S7		1196	22113	27	4	5	4	1.256	1.222	0.995	0.972	1.176	1.148	1.23	1.061
IPI00216587	RPS8	RPS8 40S ribosomal protein S8		1146	24190	26	4	4	4	0.909	0.68	0.919	0.821	0.869	0.774	0.972	1.064
IPI00221354	FUS	FUS Isoform Short of RNA-binding protein FUS		158	53323	4	1	2	2	0.243	1.03	0.303	1.272	0.227	0.968	0.79	1.065
IPI00001091	AFG3L2	AFG3L2 AFG3-like protein 2		247	88528	8	3	3	3	0.448	0.519	0.97	0.94	0.693	0.675	0.44	1.066
IPI00005068	SLC44A1	SLC44A1 Isoform 2 of Choline transporter-like protein 1		131	73247	7	4	1	1	-9999	-9999	NaN	NaN	-9999	-9999	-9999	1.066
IPI00220327	KRT1	KRT1 Keratin, type II cytoskeletal 1		7071	65999	195	4	22	20	0.968	0.816	0.916	0.781	0.89	0.755	1.023	1.069
IPI00290085	CDH2	CDH2 Cadherin-2		426	99747	12	2	4	4	1.257	0.795	1.172	1.319	1.116	1.002	1.097	1.081
IPI00026530	LMAN1	LMAN1 Protein ERGIC-53		1396	57513	44	4	8	6	0.535	0.95	0.852	1.409	0.7	1.044	0.852	1.087
IPI00549761	ALG1	ALG1 Chitobiosyldiphosphodolichol beta-mannosyltransferase		1089	52484	14	4	2	2	0.716	0.784	1.082	0.982	0.655	0.721	0.741	1.088
IPI00410079	FAM82A2	FAM82A2 Isoform 1 of Regulator of microtubule dynamics protein 3		55	52086	1	1	1	1	1.372	2.202	1.216	1.967	1.242	2.004	1.092	1.1
IPI00017767	MGST2	MGST2 Microsomal glutathione S-transferase 2		212	16610	5	3	1	1	2.784	1.926	3.981	2.777	2.518	1.751	0.677	1.101
IPI00011200	PHGDH	PHGDH D-3-phosphoglycerate dehydrogenase		504	56614	16	3	6	6	1.28	1.181	0.49	0.455	1.154	1.094	2.589	1.103
IPI00550021	RPL3	RPL3 60S ribosomal protein L3		682	46080	23	4	7	5	1.088	1.042	0.76	0.733	0.983	0.946	1.385	1.104
IPI00031131	C20orf3	C20orf3 Isoform 1 of Adipocyte plasma membrane-associated protein		1980	46451	81	4	12	8	0.818	1.191	0.985	1.453	0.753	1.063	0.751	1.112
IPI00013475	TUBB2A	TUBB2A Tubulin beta-2A chain		8046	49875	20	3	3	2	1.299	0.962	1.29	0.954	1.165	0.865	0.989	1.114
IPI00009346	TMEM14C	TMEM14C Transmembrane protein 14C		419	11557	13	4	3	2	1.364	1.839	1.506	2.155	1.214	1.647	0.961	1.117
IPI00291006	MDH2	MDH2 Malate dehydrogenase, mitochondrial		49	35481	2	1	1	1	1.541	1.507	0.224	0.221	1.37	1.347	6.648	1.12
IPI00294472	TMED5	TMED5 Transmembrane emp24 domain-containing protein 5		101	25988	6	3	1	1	0.811	0.957	9999	9999	0.72	0.855	-9999	1.121
IPI00171903	HNRNPM	HNRNPM Isoform 1 of Heterogeneous nuclear ribonucleoprotein M		134	77464	5	2	4	3	1.383	1.659	1.262	1.302	1.318	1.347	0.714	1.14
IPI00015102	ALCAM	ALCAM Isoform 1 of CD166 antigen		129	65061	6	1	3	3	1.02	1.165	0.847	0.976	0.935	1.074	1.165	1.155
IPI00646625	TAP1	TAP1 Antigen peptide transporter 1		68	87163	2	1	1	1	0.678	0.87	0.723	0.935	0.583	0.752	0.907	1.158
IPI00301202	MAGT1	MAGT1 magnesium transporter 1		81	41504	6	3	2	2	0.881	0.756	1.035	0.896	0.755	0.651	0.823	1.162
IPI00008338	ABCC1	ABCC1 Isoform 2 of Multidrug resistance-associated protein 1		80	164835	3	2	2	2	1.055	0.671	1.386	0.896	0.899	0.581	0.729	1.163
IPI00002070	LRRC8A	LRRC8A Leucine-rich repeat-containing protein 8A		252	94139	4	3	1	1	3.293	2.817	9999	9999	2.784	2.394	-9999	1.178
IPI00397526	MYH10	MYH10 Isoform 1 of Myosin-10		614	228858	6	1	2	2	1.858	1.178	1.004	0.745	1.363	1.008	1.NaN	1.179
IPI00793443	IPO5	IPO5 Isoform 1 of Importin-5		53	123550	1	1	1	1	2.54	1.081	1.757	0.754	2.127	0.91	1.399	1.189
IPI00031030	APLP2	APLP2 Isoform 1 of Amyloid-like protein 2		91	86900	1	1	1	1	3.499	4.378	9999	9999	2.917	3.668	-9999	1.194
IPI00016608	TMED2	TMED2 Transmembrane emp24 domain-containing protein 2		2397	22746	61	4	10	5	1.265	1.148	1.188	1.074	0.995	0.816	1.054	1.196
IPI00023135	GOSR2	GOSR2 Isoform A of Golgi SNAP receptor complex member 2		394	24760	10	4	1	1	1.61	1.859	1.059	1.233	1.333	1.548	1.471	1.202
IPI00006433	DNAJC16	DNAJC16 Isoform 1 of DnaJ homolog subfamily C member 16		289	90534	7	3	1	1	2.222	2.504	2.745	3.119	1.832	2.076	0.783	1.207
IPI00022018	DPM1	DPM1 Dolichol-phosphate mannosyltransferase		192	29616	6	2	2	2	1.24	1.163	1.271	1.167	1.005	0.956	1.015	1.21
IPI00030179	RPL7P32;RPL7	RPL7P32;RPL7 60S ribosomal protein L7		485	29207	22	3	6	5	0.947	0.944	0.916	0.921	0.779	0.779	0.999	1.211
IPI00028116	KDELR1	KDELR1 ER lumen protein retaining receptor 1		347	24526	9	3	3	3	0.996	0.813	2.167	1.784	0.875	0.584	0.444	1.219
IPI00013271	DERL1	DERL1 Derlin-1		128	28782	5	3	2	2	0.899	1.277	0.989	1.416	0.73	1.043	0.88	1.225
IPI00010491	RAB27B	RAB27B Ras-related protein Rab-27B		49	24592	1	1	1	1	1.084	1.072	0.951	0.948	0.878	0.873	1.103	1.23
IPI00177817	ATP2A2	ATP2A2 Isoform SERCA2A of Sarcoplasmic/endoplasmic reticulum calcium ATPase 2		8173	109620	193	4	30	20	0.965	1.139	0.975	1.255	0.734	0.906	0.889	1.234
IPI00218343	TUBA1C	TUBA1C Tubulin alpha-1C chain		6976	49863	139	4	15	11	0.763	1.157	0.705	1.08	0.618	0.936	1.044	1.235
IPI00550165	DHRS7B	DHRS7B Dehydrogenase/reductase SDR family member 7B		162	35097	4	3	2	2	2.174	2.07	3.881	4.709	1.733	1.691	0.449	1.238
IPI00554711	JUP	JUP Junction plakoglobin		311	81693	7	3	2	2	1.326	1.204	2.724	2.493	1.065	0.972	0.471	1.24
IPI00645667	MBOAT7	MBOAT7 Isoform 3 of Lysophospholipid acyltransferase 7		1216	38445	25	4	3	3	0.83	1.079	1.565	1.987	0.663	0.867	0.463	1.243
IPI00299573	RPL7A	RPL7A 60S ribosomal protein L7a		1435	29977	42	4	6	6	0.871	1.125	0.781	1.029	0.696	0.904	1.068	1.247
IPI00414676	HSP90AB1	HSP90AB1 Heat shock protein HSP 90-beta		2508	83212	52	4	11	9	1.717	1.337	0.704	0.547	1.38	1.083	2.383	1.25
IPI00031397	ACSL3	ACSL3 Long-chain-fatty-acid--CoA ligase 3		323	80368	7	2	3	3	0.69	0.834	0.511	0.655	0.551	0.668	1.305	1.257
IPI00555744	RPL14	RPL14 Ribosomal protein L14 variant		725	23772	15	4	2	2	1.066	1.393	0.959	1.264	0.787	1.034	1.076	1.258
IPI00100656	TECR	TECR Isoform 1 of Synaptic glycoprotein SC2		1059	36011	33	4	4	4	0.94	1.102	0.914	1.114	0.737	0.892	1.082	1.266
IPI00289819	IGF2R	IGF2R Cation-independent mannose-6-phosphate receptor		492	274100	16	4	2	2	0.998	1.266	0.794	1.016	0.784	0.999	1.216	1.268
IPI00021983	NCSTN	NCSTN Isoform 1 of Nicastrin		1021	78362	29	4	5	5	1.178	1.168	1.059	1.076	0.926	0.922	1.165	1.271
IPI00456758	RPL27A	RPL27A 60S ribosomal protein L27a		835	16551	19	4	2	2	1.017	1.246	0.9	1.241	0.718	0.987	1.059	1.281
IPI00022744	CSE1L	CSE1L Isoform 1 of Exportin-2		214	110346	7	2	2	2	2.008	1.7	3.154	2.802	1.647	1.449	0.798	1.282
IPI00020599	CALR	CALR Calreticulin		425	48112	11	2	3	3	1.093	1.143	0.295	0.31	3.809	0.902	3.146	1.285
IPI00470528	RPL15	RPL15 60S ribosomal protein L15		251	24131	11	2	3	3	1.712	1.731	0.826	0.722	1.319	1.341	1.981	1.292
IPI00465361	RPL13	RPL13 60S ribosomal protein L13		1389	24247	53	4	6	5	1.132	1.542	0.966	1.348	0.874	1.212	1.142	1.297
IPI00182469	CTNND1	CTNND1 Isoform 1AB of Catenin delta-1		1361	107283	40	4	7	4	1.12	0.997	0.882	0.789	0.879	0.783	1.221	1.298
IPI00026466	NIPBL	NIPBL Isoform 2 of Nipped-B-like protein		41	304154	1	1	1	1	0.947	1.376	1.02	1.496	0.724	1.059	0.898	1.301
IPI00018855	ATP6V0C	ATP6V0C V-type proton ATPase 16 kDa proteolipid subunit		64	15725	2	1	2	1	0.615	1.07	0.483	0.562	0.486	0.83	0.759	1.312
IPI00007061	GOLT1B	GOLT1B Vesicle transport protein GOT1B		780	15415	12	4	1	1	0.805	1.253	1.225	1.923	0.61	0.956	0.636	1.313
IPI00749429	TTYH3	TTYH3 Isoform 1 of Protein tweety homolog 3		587	57508	13	4	2	1	1.508	1.784	1.408	1.67	1.121	1.325	0.996	1.317
IPI00010697	ITGA6	ITGA6 Isoform Alpha-6X1X2B of Integrin alpha-6		638	126553	24	3	7	7	1.257	0.927	1.213	1.069	0.746	0.778	0.847	1.32
IPI00296259	TMED4	TMED4 Isoform 1 of Transmembrane emp24 domain-containing protein 4		190	25926	21	4	2	2	1.133	0.942	1.049	0.879	0.854	0.726	1.045	1.321
IPI00009225	STX8	STX8 Syntaxin-8		327	26890	5	2	1	1	1.552	-9999	0.733	-9999	1.166	-9999	2.047	1.325
IPI00172656	FAF2	FAF2 FAS-associated factor 2		808	52591	22	4	5	5	1.441	1.618	1.451	1.682	1.024	1.263	0.941	1.329
IPI00641829	BAT1	BAT1 Isoform 2 of Spliceosome RNA helicase BAT1		394	50647	11	3	2	2	1.577	1.048	0.73	0.491	1.147	0.769	2.044	1.333
IPI00017895	GPD2	GPD2 Isoform 1 of Glycerol-3-phosphate dehydrogenase, mitochondrial		637	80802	14	3	3	3	1.173	0.716	0.87	0.548	0.837	0.519	1.311	1.334
IPI00027078	CPD	CPD Carboxypeptidase D		418	152835	14	3	5	5	0.9	1.119	0.986	1.213	0.674	0.813	0.9	1.342
IPI00028055	TMED10	TMED10 Transmembrane emp24 domain-containing protein 10		3381	24960	90	4	9	5	1.028	1.171	1.123	1.291	0.77	0.87	0.901	1.342
IPI00027626	CCT6A	CCT6A T-complex protein 1 subunit zeta		398	57988	6	4	1	1	2.692	3.938	5.901	8.704	1.996	2.935	0.441	1.343
IPI00006211	VAPB	VAPB Isoform 1 of Vesicle-associated membrane protein-associated protein B/C		387	27211	15	4	3	3	0.99	1.23	1.247	1.16	0.764	0.895	1.218	1.354
IPI00021304	KRT2	KRT2 Keratin, type II cytoskeletal 2 epidermal		4356	65825	96	4	17	15	0.825	0.642	0.644	0.47	0.63	0.527	1.232	1.354
IPI00023542	TMED9	TMED9 Transmembrane emp24 domain-containing protein 9		1277	27260	48	4	5	4	1.141	1.267	1.013	1.107	0.832	0.931	1.087	1.367
IPI00329331	UGP2	UGP2 Isoform 1 of UTP--glucose-1-phosphate uridylyltransferase		79	56905	2	1	1	1	1.501	1.304	0.642	0.562	1.086	0.948	2.264	1.377
IPI00023030	SLC38A1	SLC38A1 Sodium-coupled neutral amino acid transporter 1		99	54012	3	1	1	1	1.004	0.996	0.691	0.691	0.724	0.721	1.406	1.382
IPI00395998	RPL32;SNORA7A	RPL32;SNORA7A 60S ribosomal protein L32		49	15850	1	1	1	1	1.12	1.494	0.861	1.159	0.799	1.073	1.258	1.394
IPI00941747	CANX	CANX Calnexin		7629	67526	177	4	22	14	1.162	1.59	0.996	1.353	0.824	1.085	1.122	1.399
IPI00401819	RPS26	RPS26 Similar to 40S ribosomal protein S26		198	12977	12	4	2	2	-9999	1.981	-9999	1.501	-9999	1.416	1.287	1.4
IPI00165651	ERGIC2	ERGIC2 Cd002 protein		48	43467	1	1	1	1	1.08	1.069	0.848	0.847	0.765	0.761	1.231	1.405
IPI00011654	TUBB	TUBB Tubulin beta chain		10541	49639	279	4	26	15	0.766	1.354	0.689	1.211	0.537	0.948	1.077	1.408
IPI00029741	ITGB5	ITGB5 Integrin beta-5		333	87996	8	3	3	3	3.294	1.733	2.611	2.256	2.284	1.222	0.666	1.419
IPI00412107	ANKRD26P1	ANKRD26P1 Ankyrin repeat domain-containing protein 26-like protein		0	102367	3	2	1	1	0.728	0.513	0.634	0.45	0.511	0.362	1.111	1.419
IPI00010740	SFPQ	SFPQ Isoform Long of Splicing factor, proline- and glutamine-rich		284	76102	6	3	2	2	1.741	1.587	0.503	0.432	1.291	1.112	3.24	1.424
IPI00472810	UBE3C	UBE3C Isoform 2 of Ubiquitin-protein ligase E3C		49	74748	3	2	1	1	1.599	1.93	1.398	1.701	1.111	1.348	1.107	1.434
IPI00009865	KRT10	KRT10 Keratin, type I cytoskeletal 10		9733	58818	198	4	31	22	0.895	0.696	0.7	0.56	0.63	0.5	1.257	1.436
IPI00024975	KIF15	KIF15 Isoform 1 of Kinesin-like protein KIF15		37	160061	1	1	1	1	0.815	-9999	0.675	-9999	0.562	-9999	1.168	1.445
IPI00003431	MAPK6	MAPK6 Mitogen-activated protein kinase 6		39	82629	4	2	1	1	1.406	1.362	1.053	1.028	0.968	0.943	1.293	1.446
IPI00026202	RPL18A	RPL18A 60S ribosomal protein L18a		65	20749	2	1	1	1	1.129	1.151	0.79	0.812	0.777	0.797	1.383	1.446
IPI00031691	RPL9	RPL9 60S ribosomal protein L9		600	21850	16	4	3	3	1.472	1.393	0.845	0.823	0.995	0.964	1.673	1.446
IPI00022462	TFRC	TFRC Transferrin receptor protein 1		3122	84818	110	4	17	16	1.003	0.971	0.749	0.724	0.692	0.672	1.338	1.453
IPI00002372	ABCD3	ABCD3 Isoform 1 of ATP-binding cassette sub-family D member 3		184	75428	9	4	2	2	1.381	1.917	1.435	1.909	0.934	1.297	0.826	1.459
IPI00220739	PGRMC1	PGRMC1 Membrane-associated progesterone receptor component 1		2361	21658	40	4	8	7	0.903	1.179	0.94	1.238	0.649	0.809	0.934	1.461
IPI00003985	BCS1L	BCS1L Mitochondrial chaperone BCS1		297	47504	8	4	1	1	1.532	0.759	2.855	1.426	1.04	0.518	0.519	1.466
IPI00337494	SLC25A24	SLC25A24 Isoform 1 of Calcium-binding mitochondrial carrier protein SCaMC-1		382	53320	11	4	3	3	3.326	0.828	1.126	0.762	0.714	0.491	0.889	1.478
IPI00025346	PEX14	PEX14 Isoform 1 of Peroxisomal membrane protein PEX14		157	41212	5	3	2	1	3.783	2.454	9999	9999	3.072	1.655	-9999	1.48
IPI00065486	ABCB6	ABCB6 Isoform 2 of ATP-binding cassette sub-family B member 6, mitochondrial		107	88543	2	1	1	1	1.363	1.406	1.169	1.215	0.912	0.945	1.128	1.489
IPI00465113	EXD2	EXD2 cDNA FLJ58573, highly similar to Exonuclease 3'-5' domain-like-containing protein 2		109	70308	4	3	1	1	-9999	1.171	-9999	0.858	-9999	0.785	1.331	1.494
IPI00743576	ATP6V0A1	ATP6V0A1 Isoform 2 of V-type proton ATPase 116 kDa subunit a isoform 1		190	95694	6	2	3	3	1.176	1.335	1.19	1.351	0.78	0.882	0.956	1.517
IPI00014236	SLC39A14	SLC39A14 Isoform 1 of Zinc transporter ZIP14		641	54161	14	4	2	2	1.232	1.268	0.785	0.813	0.803	0.829	1.525	1.527
IPI00006957	DHRS7	DHRS7 Isoform 1 of Dehydrogenase/reductase SDR family member 7		67	38274	2	1	2	2	0.771	0.725	0.565	0.536	0.502	0.475	1.319	1.528
IPI00304612	RPL13A	RPL13A 60S ribosomal protein L13a		342	23562	11	4	1	1	1.088	1.499	0.847	1.177	0.703	0.973	1.243	1.542
IPI00021267	EPHA2	EPHA2 Ephrin type-A receptor 2		390	108197	13	1	5	4	1.254	0.952	0.869	2.627	0.748	0.714	2.769	1.545
IPI00215719	RPL18	RPL18 60S ribosomal protein L18		1169	21621	27	4	4	4	1.466	1.267	0.733	0.649	1.256	1.053	1.908	1.56
IPI00020436	RAB11B	RAB11B Ras-related protein Rab-11B		1196	24473	40	4	7	7	1.63	1.8	1.135	1.266	1.01	1.183	1.364	1.565
IPI00025049	M6PR	M6PR Cation-dependent mannose-6-phosphate receptor		312	30973	5	2	1	1	1.737	1.211	1.448	1.018	1.088	0.763	1.161	1.59
IPI00152240	TMEM167A	TMEM167A Transmembrane protein 167A		241	8054	10	4	2	2	1.711	2.206	1.969	2.559	1.069	1.385	0.841	1.594
IPI00784154	HSPD1	HSPD1 60 kDa heat shock protein, mitochondrial		3635	61016	82	4	22	16	5.654	1.912	0.484	0.205	2.527	1.077	12.386	1.6
IPI00395894	SYS1	SYS1 Protein SYS1 homolog		54	17603	1	1	1	1	1.18	1.232	0.719	0.756	0.726	0.762	1.589	1.618
IPI00031522	HADHA	HADHA Trifunctional enzyme subunit alpha, mitochondrial		100	82947	2	1	2	2	1.309	2.077	0.448	0.716	0.675	1.501	2.781	1.621
IPI00016339	RAB5C	RAB5C Ras-related protein Rab-5C		1051	23468	32	4	6	5	0.422	0.762	0.513	0.734	0.399	0.611	0.989	1.623
IPI00006482	ATP1A1	ATP1A1 Isoform Long of Sodium/potassium-transporting ATPase subunit alpha-1		9279	112824	218	4	30	24	1.41	1.411	1.076	1.067	0.774	0.767	1.144	1.628
IPI00220578	GNAI3	GNAI3 Guanine nucleotide-binding protein G(k) subunit alpha		1591	40506	22	4	3	3	1.155	1.254	0.898	0.988	0.697	0.77	1.239	1.629
IPI00642244	KIAA0090	KIAA0090 Isoform 4 of Uncharacterized protein KIAA0090		2131	109352	51	4	10	10	1.943	1.748	0.829	0.691	1.207	1.016	2.222	1.635
IPI00019385	SSR4	SSR4 Translocon-associated protein subunit delta precursor		1892	20200	51	4	7	4	1.578	1.875	1.131	1.378	0.957	1.145	1.322	1.643
IPI00221091	RPS15A	RPS15A 40S ribosomal protein S15a		613	14830	27	4	4	3	1.12	1.237	1.009	1.086	0.777	0.909	1.179	1.68
IPI00333619	ALDH3A2	ALDH3A2 Isoform 1 of Fatty aldehyde dehydrogenase		1903	54813	67	3	9	8	1.347	1.918	1.361	1.776	0.837	1.08	0.923	1.703
IPI00107357	CLPTM1	CLPTM1 Isoform 2 of Cleft lip and palate transmembrane protein 1		81	77909	2	1	1	1	2.592	1.566	9999	9999	1.51	0.917	-9999	1.709
IPI00009407	DAD1	DAD1 Dolichyl-diphosphooligosaccharide--protein glycosyltransferase subunit DAD1		658	12489	22	4	2	2	1.325	1.631	0.938	1.165	0.766	0.948	1.366	1.722
IPI00024551	C15orf24	C15orf24 UPF0480 protein C15orf24		40	26454	1	1	1	1	1.959	2.742	1.009	1.424	1.123	1.58	1.878	1.737
IPI00184311	ENPP1	ENPP1 Ectonucleotide pyrophosphatase/phosphodiesterase family member 1		108	104857	2	1	1	1	1.982	2.335	2.267	2.692	1.127	1.335	0.846	1.751
IPI00146447	VMA21	VMA21 Vacuolar ATPase assembly integral membrane protein VMA21		102	11347	4	2	1	1	1.297	1.983	1.099	1.694	0.735	1.13	1.141	1.757
IPI00179964	PTBP1	PTBP1 Isoform 1 of Polypyrimidine tract-binding protein 1		422	57186	10	3	3	3	2.257	1.599	1.32	0.877	1.198	0.889	1.858	1.758
IPI00001159	GCN1L1	GCN1L1 Translational activator GCN1		79	292558	3	1	2	2	1.658	2.233	1.NaN	2.094	0.962	1.306	1.079	1.771
IPI00000115	CNIH4	CNIH4 Isoform 1 of Protein cornichon homolog 4		227	16082	8	2	2	1	0.857	1.339	0.604	0.946	0.464	0.724	2.196	1.774
IPI00306748	ABCB7	ABCB7 Isoform 1 of ATP-binding cassette sub-family B member 7, mitochondrial		104	82589	3	1	1	1	1.498	2.399	1.188	1.919	0.84	1.352	1.22	1.776
IPI00452747	LOC653566	LOC653566 Similar to Signal peptidase complex subunit 2		432	24960	16	4	4	4	1.435	1.217	0.562	0.477	0.809	0.807	1.736	1.779
IPI00294159	SLC25A1	SLC25A1 Tricarboxylate transport protein, mitochondrial		1920	33991	43	4	6	5	1.358	1.417	0.972	1.032	0.755	0.796	1.325	1.789
IPI00029046	MLEC	MLEC Malectin		878	32214	25	4	3	3	1.251	1.859	0.989	1.18	0.698	1.014	1.224	1.79
IPI00465308	PIGS	PIGS Isoform 1 of GPI transamidase component PIG-S		1032	61617	22	4	4	3	1.73	2.106	1.006	1.257	0.96	1.186	1.682	1.796
IPI00003802	MAN2A1	MAN2A1 Alpha-mannosidase 2		1748	131057	43	4	8	8	1.099	1.447	1.254	1.638	0.633	0.818	0.709	1.797
IPI00303954	CYB5B	CYB5B cytochrome b5 outer mitochondrial membrane precursor		879	16684	21	4	4	4	1.378	1.434	1.472	1.82	0.713	0.865	0.926	1.808
IPI00395887	TMX1	TMX1 Thioredoxin-related transmembrane protein 1		933	31771	25	4	4	4	1.167	1.518	0.947	1.291	0.667	0.885	1.121	1.831
IPI00339384	RDH11	RDH11 Isoform 1 of Retinol dehydrogenase 11		791	35363	21	4	4	4	1.841	2.108	0.883	1	0.97	1.097	1.993	1.866
IPI00471978	C2CD2	C2CD2 C2 domain-containing protein 2		99	75486	3	1	1	1	4.316	4.038	3.743	3.53	2.256	2.122	1.116	1.905
IPI00024266	MGST3	MGST3 Microsomal glutathione S-transferase 3		883	16506	17	4	2	2	1.835	2.192	0.995	1.196	0.952	1.141	1.786	1.919
IPI00000877	HYOU1	HYOU1 Hypoxia up-regulated protein 1		357	111266	11	2	6	6	2.83	1.983	0.459	0.371	1.271	0.841	5.988	1.924
IPI00006072	SEC61G	SEC61G Protein transport protein Sec61 subunit gamma		153	7736	10	4	1	1	1.496	2.087	0.989	1.391	0.768	1.077	1.464	1.939
IPI00008167	ATP1B3	ATP1B3 Sodium/potassium-transporting ATPase subunit beta-3		1915	31492	46	4	5	4	1.626	1.495	1.321	1.2	0.827	0.748	1.2	1.943
IPI00301021	SSR1	SSR1 Isoform 1 of Translocon-associated protein subunit alpha		881	32215	26	4	2	2	2.195	2.202	1.663	1.704	1.12	1.134	1.274	1.943
IPI00007309	LOC100287932;TIMM23	LOC100287932;TIMM23 Mitochondrial import inner membrane translocase subunit Tim23		250	21929	8	3	3	3	1.38	1.496	1.03	0.772	1.785	1.367	1.598	1.958
IPI00010746	PTDSS1	PTDSS1 Phosphatidylserine synthase 1		350	55491	12	4	2	2	1.585	2.007	0.996	1.587	0.802	1.012	1.695	1.967
IPI00013623	SLC27A3	SLC27A3 Isoform 1 of Long-chain fatty acid transport protein 3		357	87269	8	3	1	1	1.81	5.404	2.597	7.816	0.916	2.75	0.674	1.967
IPI00216049	HNRNPK	HNRNPK Isoform 1 of Heterogeneous nuclear ribonucleoprotein K		441	50944	12	3	2	2	2.749	2.432	0.666	0.59	1.401	1.244	4.138	1.967
IPI00215637	DDX3X	DDX3X ATP-dependent RNA helicase DDX3X		234	73198	3	3	2	2	2.197	1.996	0.79	0.721	1.096	1.001	2.675	1.973
IPI00300299	SPCS3	SPCS3 Signal peptidase complex subunit 3		635	20301	22	3	3	3	1.418	1.865	0.975	1.212	0.867	0.947	1.499	1.974
IPI00027180	ZMPSTE24	ZMPSTE24 CAAX prenyl protease 1 homolog		1235	54778	20	4	5	4	1.946	1.28	1.545	1.064	0.966	1.195	1.162	1.994
IPI00003918	RPL4	RPL4 60S ribosomal protein L4		912	47667	34	3	6	6	2.574	2.267	0.803	0.704	1.293	1.132	3.176	2.003
IPI00025874	RPN1	RPN1 Dolichyl-diphosphooligosaccharide--protein glycosyltransferase subunit 1 precursor		6264	72733	167	4	23	18	1.631	2.072	1.045	1.352	0.805	1.022	1.442	2.007
IPI00002520	SHMT2	SHMT2 Serine hydroxymethyltransferase, mitochondrial		163	55958	5	2	2	2	2.987	1.674	0.503	0.273	1.474	0.831	5.982	2.017
IPI00297492	STT3A	STT3A Dolichyl-diphosphooligosaccharide--protein glycosyltransferase subunit STT3A		1164	80477	46	4	8	8	1.511	2.075	1.048	1.425	0.745	1.023	1.408	2.037
IPI00019472	SLC1A5	SLC1A5 Neutral amino acid transporter B(0)		1909	56562	60	4	7	6	1.33	1.266	1.075	1.018	0.693	0.624	1.21	2.059
IPI00005745	SPTLC1	SPTLC1 Serine palmitoyltransferase 1		920	52710	20	4	4	3	0.809	1.018	1.115	1.619	0.816	1.01	1.476	2.075
IPI00019407	NSDHL	NSDHL Sterol-4-alpha-carboxylate 3-dehydrogenase, decarboxylating		1171	41874	32	4	8	5	1.982	2.408	1.276	1.579	0.974	1.157	1.501	2.08
IPI00027232	IGF1R	IGF1R Insulin-like growth factor 1 receptor		175	154693	3	2	1	1	1.859	1.62	1.087	0.955	0.887	0.777	1.654	2.086
IPI00024642	CCDC47	CCDC47 Isoform 1 of Coiled-coil domain-containing protein 47		1132	55838	39	3	8	8	1.875	2.408	0.551	0.745	0.824	1.103	3.877	2.088
IPI00009235	SSR3	SSR3 cDNA FLJ52061, highly similar to Translocon-associated protein subunit gamma		920	22596	15	4	1	1	2.183	2.12	1.198	1.172	1.028	1.003	1.764	2.114
IPI00018415	TM9SF2	TM9SF2 Transmembrane 9 superfamily member 2		520	75725	16	4	3	2	1.35	1.761	0.931	1.262	0.607	0.871	1.404	2.114
IPI00024757	UQCR	UQCR Cytochrome b-c1 complex subunit 10		37	6565	1	1	1	1	2.294	2.026	0.873	0.777	1.08	0.958	2.544	2.116
IPI00021147	DEGS1	DEGS1 Sphingolipid delta(4)-desaturase DES1		41	37841	1	1	1	1	1.327	1.953	9999	9999	0.622	0.92	-9999	2.125
IPI00297084	DDOST	DDOST Dolichyl-diphosphooligosaccharide--protein glycosyltransferase 48 kDa subunit		3807	50769	87	4	12	11	1.773	2.325	1.068	1.38	0.787	1.028	1.507	2.129
IPI00470467	POR	POR NADPH--cytochrome P450 reductase		3344	76641	69	4	12	10	1.635	2.376	1.085	1.559	0.735	1.05	1.478	2.148
IPI00063130	TMEM205	TMEM205 Transmembrane protein 205		291	21184	10	3	2	2	2.08	2.203	0.856	0.981	0.779	0.89	2.439	2.149
IPI00305383	UQCRC2	UQCRC2 Cytochrome b-c1 complex subunit 2, mitochondrial		362	48413	11	3	3	3	2.207	2.327	0.512	0.548	1.099	1.174	5.261	2.151
IPI00028635	RPN2	RPN2 Dolichyl-diphosphooligosaccharide--protein glycosyltransferase subunit 2		12468	69241	218	4	25	20	1.691	2.125	1.143	1.448	0.789	0.994	1.421	2.162
IPI00007676	HSD17B12	HSD17B12 Estradiol 17-beta-dehydrogenase 12		1719	34302	52	4	10	7	1.413	1.63	0.975	1.127	0.65	0.752	1.402	2.167
IPI00295772	CYP51A1;LOC401387	CYP51A1;LOC401387 cytochrome P450, family 51, subfamily A, polypeptide 1 isoform 1		820	57242	30	4	5	5	2.072	2.368	1.18	1.363	0.944	1.093	1.698	2.173
IPI00183786	FADS2	FADS2 Isoform 1 of Fatty acid desaturase 2		1187	52226	37	3	6	4	2.169	2.812	1.01	1.344	0.975	1.294	1.892	2.174
IPI00000138	MGAT1	MGAT1 Alpha-1,3-mannosyl-glycoprotein 2-beta-N-acetylglucosaminyltransferase		394	50830	12	4	2	2	1.709	2.348	0.962	1.332	0.775	1.07	1.719	2.189
IPI00554541	ILVBL	ILVBL Isoform 1 of Acetolactate synthase-like protein		1954	67825	42	4	9	4	1.62	2.197	0.969	1.307	0.726	0.998	1.619	2.208
IPI00021058	SLC4A7	SLC4A7 Solute carrier family 4 sodium bicarbonate cotransporter member 7		963	127278	23	4	4	4	1.18	0.96	0.789	0.647	0.531	0.428	1.445	2.22
IPI00003968	NDUFA9	NDUFA9 NADH dehydrogenase [ubiquinone] 1 alpha subcomplex subunit 9, mitochondrial		146	42483	5	3	3	3	2.486	2.105	0.461	0.415	0.917	0.825	4.392	2.224
IPI00164018	CYP2S1	CYP2S1 Isoform 2 of Cytochrome P450 2S1		3123	62192	82	3	18	11	1.48	2.046	1.147	1.773	0.67	0.966	2.002	2.228
IPI00793874	SFXN3	SFXN3 sideroflexin 3		302	35956	7	1	3	3	1.745	0.776	0.78	0.38	0.694	0.339	1.967	2.253
IPI00329352	NOMO3;NOMO1	NOMO3;NOMO1 Nodal modulator 1		942	134267	25	4	5	5	1.849	2.815	0.96	1.487	0.799	1.228	1.883	2.266
IPI00027194	STX18	STX18 Syntaxin-18		104	38650	3	2	2	2	2.739	2.584	NaN	3.068	1.203	1.376	0.627	2.267
IPI00104128	SEC11A	SEC11A Signal peptidase complex catalytic subunit SEC11A		1434	20612	39	4	4	3	1.845	2.491	1.156	1.582	0.787	1.079	1.513	2.284
IPI00151358	CLPTM1L	CLPTM1L Isoform 1 of Cleft lip and palate transmembrane protein 1-like protein		453	62189	10	4	1	1	1.501	2.52	1.91	3.233	0.653	1.102	0.76	2.288
IPI00017510	MT-CO2	MT-CO2 Cytochrome c oxidase subunit 2		1949	25548	49	4	8	4	1.361	1.649	0.569	0.648	0.64	0.749	3.515	2.309
IPI00022275	SACM1L	SACM1L Phosphatidylinositide phosphatase SAC1		1041	66924	28	4	5	5	2.005	2.12	1.086	1.158	0.884	0.927	1.784	2.357
IPI00032038	CPT1A	CPT1A Isoform 1 of Carnitine O-palmitoyltransferase 1, liver isoform		269	88311	8	3	2	1	1.327	1.539	1.207	1.28	0.633	0.668	0.968	2.358
IPI00100030	PIGT	PIGT Isoform 1 of GPI transamidase component PIG-T		386	65658	10	4	1	1	2.326	3.155	2.612	3.571	0.976	1.33	0.862	2.374
IPI00005751	SPTLC2	SPTLC2 Serine palmitoyltransferase 2		134	62884	5	4	1	1	1.614	2.08	0.69	0.897	0.671	0.87	2.262	2.394
IPI00028946	RTN3	RTN3 Isoform 3 of Reticulon-3		433	25593	17	4	3	2	1.991	2.989	0.986	1.476	0.822	1.227	1.958	2.41
IPI00641435	LASS2	LASS2 LAG1 homolog, ceramide synthase 2		369	15423	12	3	2	2	1.717	2.661	1.104	1.705	0.711	1.094	1.5	2.414
IPI00018246	HK1	HK1 Isoform 1 of Hexokinase-1		856	102420	25	4	7	6	0.279	1.23	0.255	0.316	0.605	0.648	1.483	2.417
IPI00021805	MGST1	MGST1 Microsomal glutathione S-transferase 1		1279	17587	30	4	7	3	1.355	1.819	0.926	1.241	0.553	0.933	1.427	2.436
IPI00019141	AGPAT1	AGPAT1 1-acyl-sn-glycerol-3-phosphate acyltransferase alpha		557	31696	11	3	2	1	4.473	4.127	1.458	1.706	1.767	2.069	2.862	2.444
IPI00027107	TUFM	TUFM Tu translation elongation factor, mitochondrial precursor		743	49843	23	3	5	5	3.966	2.011	0.651	0.316	1.57	0.817	6.377	2.454
IPI00013881	HNRNPH1	HNRNPH1 Heterogeneous nuclear ribonucleoprotein H		753	49198	14	3	2	2	2.537	3.029	0.463	0.NaN	1.029	1.233	5.301	2.457
IPI00299084	TMEM33	TMEM33 Transmembrane protein 33		622	27960	18	4	2	2	1.998	2.764	0.921	1.284	0.749	1.004	2.099	2.478
IPI00171626	LPCAT1	LPCAT1 Lysophosphatidylcholine acyltransferase 1		717	59113	25	3	5	5	1.509	2.257	0.836	1.153	0.622	0.865	4.004	2.484
IPI00334282	FAM3C	FAM3C Protein FAM3C		1278	24665	25	4	4	3	1.855	1.63	1.407	1.181	0.674	0.654	1.281	2.486
IPI00103940	MFSD10	MFSD10 Major facilitator superfamily domain-containing protein 10		158	48308	9	3	1	1	2.103	3.382	1.038	1.683	0.84	1.359	1.96	2.491
IPI00152377	STT3B	STT3B Dolichyl-diphosphooligosaccharide--protein glycosyltransferase subunit STT3B		1390	93614	37	4	6	5	1.661	2.511	1.267	1.612	0.81	1.018	1.393	2.517
IPI00029264	CYC1	CYC1 Cytochrome c1, heme protein, mitochondrial		702	35367	14	4	2	2	1.906	2.787	0.546	0.729	0.726	NaN	3.727	2.525
IPI00216308	VDAC1	VDAC1 Voltage-dependent anion-selective channel protein 1		2266	30754	62	4	5	5	1.796	1.931	0.754	0.823	0.701	0.763	2.288	2.546
IPI00000425	ATP6V0A2	ATP6V0A2 V-type proton ATPase 116 kDa subunit a isoform 2		151	98018	3	2	2	2	2.14	2.641	1.09	1.356	0.86	0.714	1.9	2.612
IPI00026044	PIGU	PIGU Isoform 1 of Phosphatidylinositol glycan anchor biosynthesis class U protein		74	50019	1	1	1	1	1.858	2.432	2.234	2.948	0.7	0.922	0.805	2.641
IPI00062469	TMEM49	TMEM49 Transmembrane protein 49		122	46208	2	2	1	1	2.672	3.419	1.025	1.323	1.005	1.293	2.521	2.647
IPI00022202	SLC25A3	SLC25A3 Isoform A of Phosphate carrier protein, mitochondrial		2222	40069	56	4	8	5	2.126	2.089	0.998	1.004	0.842	0.843	2.393	2.654
IPI00794229	SPCS1	SPCS1 9 kDa protein		38	8565	1	1	1	1	1.294	1.807	0.874	1.231	0.482	0.677	1.432	2.672
IPI00006579	COX4I1	COX4I1 Cytochrome c oxidase subunit 4 isoform 1, mitochondrial		575	19564	19	3	5	3	1.384	1.725	0.665	0.735	0.551	0.685	2.519	2.677
IPI00170692	VAPA	VAPA Vesicle-associated membrane protein-associated protein A		346	27875	2	2	2	2	1.219	0.616	1.459	0.638	0.469	0.165	0.803	2.7
IPI00334190	STOML2	STOML2 Stomatin-like protein 2		541	38510	13	4	3	3	2.597	2.093	0.894	0.723	0.96	0.777	2.869	2.708
IPI00023526	RAB6A	RAB6A Isoform 1 of Ras-related protein Rab-6A		1697	23578	26	4	3	3	1.918	2.426	0.839	0.948	0.726	0.904	1.767	2.725
IPI00305698	GGCX	GGCX Vitamin K-dependent gamma-carboxylase		49	87505	1	1	1	1	1.885	3.295	1.13	1.991	0.686	1.206	1.614	2.735
IPI00654820	MT-ATP6	MT-ATP6 ATP synthase subunit a		457	26032	12	4	1	1	1.984	2.315	0.719	0.846	0.719	0.844	2.67	2.747
IPI00032903	PTRH2	PTRH2 Peptidyl-tRNA hydrolase 2, mitochondrial		271	19181	10	4	2	2	0.626	3.306	0.103	0.853	0.652	0.714	3.778	2.762
IPI00220556	PBXIP1	PBXIP1 Isoform 3 of Pre-B-cell leukemia transcription factor-interacting protein 1		196	72876	7	2	3	3	0.783	1.232	0.804	1.155	0.28	0.601	1.043	2.783
IPI00291467	SLC25A6	SLC25A6 ADP/ATP translocase 3		2250	32845	101	4	13	11	1.888	1.99	0.78	0.846	0.672	0.733	2.36	2.786
IPI00329596	TMX2	TMX2 Putative uncharacterized protein TMX2		554	42444	14	4	2	2	4.437	6.184	3.111	4.371	1.107	1.511	1.38	2.807
IPI00300127	NAT10	NAT10 N-acetyltransferase 10		83	115631	2	1	1	1	5.475	3.516	2.694	1.744	1.921	1.24	1.966	2.838
IPI00023334	MRPL4	MRPL4 Isoform 1 of 39S ribosomal protein L4, mitochondrial		44	34897	1	1	1	1	4.111	3.114	0.836	0.638	1.361	1.037	4.76	3.007
IPI00296215	EPCAM	EPCAM Epithelial cell adhesion molecule		427	34910	6	2	1	1	1.394	1.529	0.639	0.706	0.459	0.506	2.113	3.024
IPI00013847	UQCRC1	UQCRC1 Cytochrome b-c1 complex subunit 1, mitochondrial		319	52612	9	3	3	3	3.35	3.056	0.531	0.488	1.079	0.99	6.108	3.09
IPI00219729	SLC25A11	SLC25A11 Mitochondrial 2-oxoglutarate/malate carrier protein		1015	34040	25	4	4	4	1.617	2.474	0.605	1.007	0.487	0.808	2.371	3.094
IPI00418497	TIMM50	TIMM50 Isoform 2 of Mitochondrial import inner membrane translocase subunit TIM50		89	50433	4	3	1	1	3.666	2.883	0.473	0.375	1.164	0.92	7.507	3.135
IPI00217007	KIAA2013	KIAA2013 Isoform 2 of Uncharacterized protein KIAA2013		338	72636	7	3	1	1	2.505	2.381	2.394	2.294	0.795	0.759	1.013	3.139
IPI00166079	VKORC1L1	VKORC1L1 Vitamin K epoxide reductase complex subunit 1-like protein 1		359	19823	12	4	2	2	2.045	2.054	1.487	1.505	0.685	0.808	1.331	3.161
IPI00395769	ATP5C1	ATP5C1 Isoform Heart of ATP synthase subunit gamma, mitochondrial		636	32860	19	4	2	2	1.217	2.456	0.395	0.45	0.715	0.773	3.063	3.178
IPI00025292	MPDU1	MPDU1 Mannose-P-dolichol utilization defect 1 protein		405	26620	11	4	1	1	1.885	2.601	1.147	1.595	0.589	0.817	1.591	3.187
IPI00005198	ILF2	ILF2 Interleukin enhancer-binding factor 2		643	43035	25	3	5	5	1.756	1.691	0.818	0.937	0.568	0.648	2.578	3.238
IPI00411937	NOP56	NOP56 Nucleolar protein 56		65	66009	1	1	1	1	0.9	2.22	0.144	0.358	0.277	0.686	6.049	3.239
IPI00024145	VDAC2	VDAC2 Isoform 2 of Voltage-dependent anion-selective channel protein 2		2053	30393	53	4	4	4	2.496	2.738	0.817	0.897	0.763	0.835	2.959	3.271
IPI00033217	AASS	AASS Alpha-aminoadipic semialdehyde synthase, mitochondrial		328	102066	8	2	4	4	5.227	3.858	0.513	0.354	1.591	0.917	13.738	3.298
IPI00008998	PTPLAD1	PTPLAD1 Protein tyrosine phosphatase-like protein PTPLAD1		2398	43132	64	4	8	6	2.576	3.64	1.151	1.603	0.784	1.087	2.247	3.31
IPI00020944	FDFT1	FDFT1 Squalene synthetase		4021	48084	84	3	14	9	2.948	2.729	1.187	1.375	0.864	1.013	1.689	3.439
IPI00012434	STARD3NL	STARD3NL Isoform 1 of MLN64 N-terminal domain homolog		115	26638	3	1	1	1	-9999	2.923	NaN	9999	-9999	0.847	-9999	3.454
IPI00019906	BSG	BSG Isoform 2 of Basigin		5143	29203	108	4	12	7	2.706	2.854	0.997	1.071	0.757	0.812	2.6	3.486
IPI00216592	HNRNPC	HNRNPC Isoform C1 of Heterogeneous nuclear ribonucleoproteins C1/C2		1405	32318	29	3	4	3	3.113	2.859	0.588	0.588	1.059	0.992	5.385	3.495
IPI00031821	ITM2B	ITM2B Integral membrane protein 2B		78	30318	3	3	2	2	2.037	2.81	2.35	3.267	0.556	0.805	0.839	3.496
IPI00016703	DHCR24	DHCR24 24-dehydrocholesterol reductase		1250	60062	36	4	6	5	4.539	5.145	1.363	1.514	1.342	1.511	3.062	3.507
IPI00307572	TMEM165	TMEM165 Transmembrane protein 165		711	34883	16	4	4	4	2.35	3.044	0.98	1.385	0.61	0.859	2.194	3.566
IPI00021985	TM9SF4	TM9SF4 Isoform 1 of Transmembrane 9 superfamily member 4		530	74470	18	4	4	3	1.808	2.946	1.061	1.407	0.62	0.827	2.166	3.57
IPI00644766	TOR1AIP1	TOR1AIP1 Torsin A interacting protein 1		187	47549	5	3	1	1	3.053	3.334	1.289	1.419	0.826	0.907	2.292	3.68
IPI00470924	TMTC3	TMTC3 Isoform 2 of Transmembrane and TPR repeat-containing protein 3		200	103814	9	4	1	1	3.248	4.459	1.29	1.786	0.874	1.206	2.436	3.7
IPI00099463	SGPL1	SGPL1 Sphingosine-1-phosphate lyase 1		1097	63483	27	3	5	5	2.896	3.545	1.678	2.042	0.848	1.279	1.952	3.714
IPI00032150	CDS2	CDS2 Isoform 1 of Phosphatidate cytidylyltransferase 2		451	51384	6	2	2	2	2.968	4.575	1.043	1.621	0.787	1.139	2.753	3.833
IPI00414717	GLG1	GLG1 Isoform 2 of Golgi apparatus protein 1		3318	137132	72	4	9	6	2.86	3.569	0.872	1.222	0.694	0.966	2.94	3.876
IPI00027252	PHB2	PHB2 Prohibitin-2		6186	33276	152	4	15	12	2.805	2.539	0.752	0.758	0.748	0.727	3.441	3.919
IPI00009368	SFXN1	SFXN1 Sideroflexin-1		1525	35596	33	4	5	5	3.465	4.058	0.925	1.047	0.895	1.029	3.505	4.051
IPI00747849	ATP1B1	ATP1B1 Isoform 1 of Sodium/potassium-transporting ATPase subunit beta-1		148	35039	5	3	1	1	3.605	3.779	1.08	1.141	0.878	0.925	3.231	4.088
IPI00026111	TMCO1	TMCO1 Isoform 1 of Transmembrane and coiled-coil domain-containing protein 1		728	21161	17	4	2	1	3.22	4.218	1.445	1.913	0.778	1.025	2.163	4.128
IPI00017334	PHB	PHB Prohibitin		4966	29786	120	4	16	12	2.322	2.993	0.82	0.899	0.76	0.823	3.715	4.258
IPI00027493	LOC442497;SLC3A2	LOC442497;SLC3A2 Isoform 2 of 4F2 cell-surface antigen heavy chain		8334	57909	212	4	24	20	4.49	4.337	1.511	1.444	1.017	0.952	2.898	4.426
IPI00910210	ATAD1	ATAD1 cDNA FLJ54240, highly similar to ATPase family AAA domain-containing protein 1		260	30615	7	4	1	1	5.396	5.783	3.349	3.618	1.179	1.27	1.559	4.557
IPI00030847	TM9SF3	TM9SF3 Transmembrane 9 superfamily member 3		1274	67843	29	4	5	3	2.754	3.815	1.088	1.506	0.586	0.814	2.074	4.582
IPI00171573	CCDC109A	CCDC109A Isoform 1 of Coiled-coil domain-containing protein 109A		255	39842	6	2	2	2	2.275	2.569	0.46	0.523	0.494	0.56	4.789	4.589
IPI00016405	OCIAD1	OCIAD1 Isoform 1 of OCIA domain-containing protein 1		196	27609	7	2	3	3	1.603	1.268	1.262	0.938	1.156	0.796	1.413	4.668
IPI00007084	SLC25A13	SLC25A13 Calcium-binding mitochondrial carrier protein Aralar2		3311	74129	80	4	15	14	4.669	3.731	0.979	0.961	0.864	0.814	4.662	4.811
IPI00295992	ATAD3A	ATAD3A Isoform 2 of ATPase family AAA domain-containing protein 3A		1171	66177	34	4	5	5	5.901	4.824	0.793	0.698	0.665	0.59	1.144	4.825
IPI00386427	SMPDL3B	SMPDL3B Isoform 2 of Acid sphingomyelinase-like phosphodiesterase 3b		391	41663	12	3	3	3	2.403	2.456	0.973	1.009	0.571	0.395	2.482	4.998
IPI00003833	MTCH2	MTCH2 Mitochondrial carrier homolog 2		224	33309	7	4	1	1	7.426	4.531	3.128	1.924	1.479	0.907	2.297	5.001
IPI00300384	ERBB2	ERBB2 Receptor tyrosine-protein kinase erbB-2		56	137821	1	1	1	1	3.946	4.701	0.815	0.979	0.78	0.935	4.682	5.035
IPI00218487	GJA1	GJA1 Gap junction alpha-1 protein		861	42981	25	3	6	4	4.417	5.201	1.799	2.074	0.949	1.057	2.412	5.043
IPI00295542	NUCB1	NUCB1 Nucleobindin-1		127	53846	3	1	2	2	5.513	3.373	0.597	0.29	1.231	0.656	3.301	5.102
IPI00063903	USMG5	USMG5 Up-regulated during skeletal muscle growth protein 5		623	6453	12	4	1	1	4.056	4.078	0.739	0.749	0.764	0.772	5.314	5.29
IPI00008708	RSL1D1	RSL1D1 Ribosomal L1 domain-containing protein 1		568	54939	10	3	3	3	4.639	5.199	0.634	0.591	0.829	0.762	9.177	5.299
IPI00024650	SLC16A1	SLC16A1 Monocarboxylate transporter 1		2574	53923	58	4	10	6	3.903	3.957	0.992	0.94	0.693	0.672	3.786	5.354
IPI00027448	ATP5L	ATP5L ATP synthase subunit g, mitochondrial		726	11421	21	4	4	3	2.806	4.415	0.887	0.816	0.558	0.79	3.383	5.363
IPI00298947	MEST	MEST Isoform 1 of Mesoderm-specific transcript homolog protein		856	38806	19	4	2	2	2.922	5.82	1.506	3.024	0.5	1.315	1.877	5.424
IPI00292135	LBR	LBR Lamin-B receptor		615	70658	12	3	2	2	3.146	3.116	1.167	1.165	0.562	0.559	2.608	5.576
IPI00017297	MATR3	MATR3 Matrin-3		49	94565	1	1	1	1	8.968	6.316	1.942	1.379	1.601	1.133	4.468	5.577
IPI00219291	ATP5J2	ATP5J2 Isoform 2 of ATP synthase subunit f, mitochondrial		1209	11357	37	4	3	2	4.343	4.136	0.802	0.793	0.729	0.719	5.597	5.646
IPI00014053	TOMM40	TOMM40 Isoform 1 of Mitochondrial import receptor subunit TOM40 homolog		1251	37869	36	4	7	6	6.571	5.442	1.295	1.18	0.969	0.927	2.357	5.82
IPI00844578	DHX9	DHX9 ATP-dependent RNA helicase A		832	140869	31	3	6	5	7.603	7.429	1.213	1.274	1.239	1.27	3.688	6.013
IPI00220194	SLC2A1	SLC2A1 Solute carrier family 2, facilitated glucose transporter member 1		1901	54049	56	4	8	7	4.038	4.186	0.748	0.786	0.662	0.707	5.268	6.116
IPI00296190	C10orf58	C10orf58 Uncharacterized protein C10orf58		698	25747	23	3	4	4	8.587	9.521	1.854	2.333	1.098	1.427	4.217	6.519
IPI00001754	F11R	F11R Junctional adhesion molecule A		271	32562	9	3	2	2	4.784	4.232	1.478	1.407	0.657	0.621	4.25	6.728
IPI00295698	SLC7A3	SLC7A3 Cationic amino acid transporter 3		447	67125	13	3	3	3	4.432	5.649	1.772	1.656	0.808	0.684	0.775	6.909
IPI00329410	DOLPP1	DOLPP1 Dolichyldiphosphatase 1		181	27013	6	3	1	1	7.372	10.505	1.603	2.303	1.036	1.484	4.45	7.086
IPI00220487	ATP5H	ATP5H Isoform 1 of ATP synthase subunit d, mitochondrial		737	18480	25	4	4	4	7.206	4.714	0.669	0.536	0.821	0.659	12.804	7.275
IPI00063784	VTI1B	VTI1B Isoform Long of Vesicle transport through interaction with t-SNAREs homolog 1B		189	26672	3	1	2	1	-9999	-9999	NaN	NaN	-9999	-9999	-9999	7.436
IPI00166865	CISD2	CISD2 CDGSH iron sulfur domain-containing protein 2		211	15268	9	3	1	1	4.925	7.285	0.955	1.424	0.626	0.93	4.99	7.84
IPI00219685	NDUFA13;YJEFN3	NDUFA13;YJEFN3 NADH dehydrogenase (ubiquinone) 1 alpha subcomplex, 13		365	25804	18	4	3	3	6.215	5.763	0.73	0.742	0.705	0.715	7.247	8.801
IPI00016014	ITM2C	ITM2C Isoform 1 of Integral membrane protein 2C		178	30204	5	3	1	1	10.378	8.214	0.95	0.758	1.14	0.907	10.57	9.067
IPI00026942	ERLIN2	ERLIN2 Isoform 1 of Erlin-2		2215	37815	50	4	7	6	1.042	1.334	1.128	1.468	0.131	0.185	0.894	9.109
IPI00554701	UCRC	UCRC Cytochrome b-c1 complex subunit 9		348	7304	7	3	2	1	4.48	5.033	0.716	0.811	0.471	0.532	1.881	9.467
IPI00298237	TPP1	TPP1 cDNA FLJ56402, highly similar to Tripeptidyl-peptidase 1		131	62173	2	1	1	1	5.829	5.565	1.516	1.459	0.539	0.517	3.721	10.765
IPI00293946	UBXN4	UBXN4 UBX domain-containing protein 4		85	56743	1	1	1	1	9.359	11.342	0.82	1.002	0.857	1.044	11.042	10.877
IPI00302850	SNRPD1	SNRPD1 Small nuclear ribonucleoprotein Sm D1		299	13273	6	3	1	1	10.909	12.07	0.971	1.083	0.975	1.084	10.87	11.142
IPI00479217	HNRNPU	HNRNPU Isoform Short of Heterogeneous nuclear ribonucleoprotein U		1110	88924	28	3	6	6	9.75	7.816	0.726	0.833	0.814	0.728	6.659	11.659
IPI00294501	DHCR7	DHCR7 7-dehydrocholesterol reductase		931	54454	20	3	3	3	11.76	14.957	1.51	1.936	0.947	1.173	7.536	12.667
IPI00299116	PODXL	PODXL Podocalyxin-like protein 1 precursor		2392	NaN36	46	3	9	7	3.993	6.297	0.796	0.841	0.744	0.806	1.977	13.361
IPI00003909	SLC2A3	SLC2A3 Solute carrier family 2, facilitated glucose transporter member 3		2630	53889	66	3	11	6	22.664	15.451	2.05	1.544	1.438	1.079	9.774	14.383
IPI00060523	TLCD1	TLCD1 TLC domain-containing protein 1		138	28529	3	2	1	1	13.708	19.188	5.599	7.902	0.54	0.759	2.369	25.289
IPI00011084	CLDN6	CLDN6 Claudin-6		955	23276	23	3	3	3	22.114	20.844	0.914	0.94	0.593	0.621	24.822	39.09
IPI00000024	PCDH1	PCDH1 Isoform 1 of Protocadherin-1		42	114673	1	1	1	1	9999	9999	9999	9999	0.891	0.689	NaN	9999
IPI00001587	KIR2DS5	KIR2DS5 Killer cell immunoglobulin-like receptor 2DS5		43	33623	1	1	1	1	9999	9999	9999	9999	0.83	0.948	NaN	9999
IPI00002225	LASS4	LASS4 LAG1 longevity assurance homolog 4		169	46369	5	3	3	1	9999	9999	9999	9999	0.99	0.913	NaN	9999
IPI00003926	CLN8	CLN8 Protein CLN8		40	32766	1	1	1	1	9999	9999	3.902	4.529	1.417	1.64	9999	9999
IPI00004450	RBMXL2	RBMXL2 RNA-binding motif protein, X-linked-like-2		248	42788	9	3	1	1	NaN	9999	-9999	0.343	-9999	1.255	9999	9999
IPI00004454	DPM3	DPM3 Isoform 1 of Dolichol-phosphate mannosyltransferase subunit 3		119	10087	6	3	1	1	9999	9999	9999	9999	0.593	0.671	NaN	9999
IPI00004669	GALNT2	GALNT2 Polypeptide N-acetylgalactosaminyltransferase 2		78	64691	2	1	2	2	NaN	9999	NaN	9999	-9999	0.999	NaN	9999
IPI00005024	MYBBP1A	MYBBP1A Isoform 1 of Myb-binding protein 1A		246	148762	7	3	3	3	9999	9999	1.395	1.371	1.256	0.858	9999	9999
IPI00006702	PELP1	PELP1 cDNA FLJ56414, highly similar to Homo sapiens proline-, glutamic acid-, leucine-rich protein 1 (PELP1), mRNA		118	124789	3	2	1	1	9999	9999	1.296	0.861	0.832	0.551	9999	9999
IPI00007144	RPL26L1	RPL26L1 60S ribosomal protein L26-like 1		124	17246	7	3	3	3	9999	9999	1.016	1.092	1.132	1.214	9999	9999
IPI00007188	SLC25A5	SLC25A5 ADP/ATP translocase 2		2070	32874	18	4	3	3	9999	9999	0.763	0.762	0.782	0.813	9999	9999
IPI00008403	CHST7	CHST7 Carbohydrate sulfotransferase 7		70	54232	1	1	1	1	9999	9999	9999	9999	1.082	1.897	NaN	9999
IPI00008433	RPS5	RPS5 40S ribosomal protein S5		101	22862	5	3	1	1	NaN	NaN	-9999	-9999	-9999	-9999	9999	9999
IPI00008986	SLC7A5	SLC7A5 Large neutral amino acids transporter small subunit 1		1200	54974	18	4	2	2	9999	9999	1.369	1.128	0.952	0.781	9999	9999
IPI00009904	PDIA4	PDIA4 Protein disulfide-isomerase A4		41	72887	1	1	1	1	NaN	NaN	-9999	-9999	-9999	-9999	9999	9999
IPI00009960	IMMT	IMMT Isoform 1 of Mitochondrial inner membrane protein		401	83626	14	4	3	3	9999	9999	0.559	0.373	1.026	0.577	9999	9999
IPI00010427	TMEM93	TMEM93 Transmembrane protein 93		67	12010	2	1	1	1	9999	9999	9999	9999	0.591	1.129	NaN	9999
IPI00010951	EPPK1	EPPK1 epiplakin 1		192	NaN279	4	2	1	1	9999	9999	4.004	11.33	3.118	8.797	9999	9999
IPI00011913	HNRNPA0	HNRNPA0 Heterogeneous nuclear ribonucleoprotein A0		43	30822	1	1	1	1	9999	9999	0.549	0.84	1.077	1.644	9999	9999
IPI00011970	HSD17B7	HSD17B7 Isoform 1 of 3-keto-steroid reductase		174	38182	4	2	1	1	9999	9999	1.001	1.097	0.891	0.974	9999	9999
IPI00013293	TMEM147	TMEM147 Transmembrane protein 147		39	25244	1	1	1	1	NaN	NaN	NaN	NaN	-9999	-9999	NaN	9999
IPI00015473	SLC1A3	SLC1A3 Excitatory amino acid transporter 1		202	59534	3	1	1	1	9999	9999	1.01	1.001	0.673	0.666	9999	9999
IPI00015602	TOMM70A	TOMM70A Mitochondrial import receptor subunit TOM70		61	67412	1	1	1	1	9999	9999	0.731	0.549	0.811	0.608	9999	9999
IPI00015833	CHCHD3	CHCHD3 Coiled-coil-helix-coiled-coil-helix domain-containing protein 3, mitochondrial		238	26136	10	4	2	2	9999	9999	0.596	0.506	0.801	0.679	9999	9999
IPI00015920	SLC25A10	SLC25A10 Isoform 1 of Mitochondrial dicarboxylate carrier		94	31262	1	1	1	1	9999	9999	1.447	1.07	0.68	0.502	9999	9999
IPI00016373	RAB13	RAB13 Ras-related protein Rab-13		557	22760	1	1	1	1	9999	9999	0.806	0.836	1.563	1.617	9999	9999
IPI00016597	CLN6	CLN6 Ceroid-lipofuscinosis neuronal protein 6		39	35896	1	1	1	1	NaN	9999	NaN	9999	-9999	1.171	NaN	9999
IPI00017592	LETM1	LETM1 Isoform 1 of LETM1 and EF-hand domain-containing protein 1, mitochondrial		137	83302	5	1	2	2	9999	9999	0.704	0.831	1.28	1.42	9999	9999
IPI00018034	SURF1	SURF1 Isoform 1 of Surfeit locus protein 1		51	33310	1	1	1	1	9999	9999	9999	9999	1.008	0.923	NaN	9999
IPI00018140	SYNCRIP	SYNCRIP Isoform 1 of Heterogeneous nuclear ribonucleoprotein Q		136	69560	4	2	2	2	9999	9999	0.876	0.251	0.91	0.21	9999	9999
IPI00019004	SEC62	SEC62 Translocation protein SEC62		192	45833	8	3	1	1	NaN	9999	NaN	9999	-9999	0.704	NaN	9999
IPI00019018	TM7SF2	TM7SF2 Isoform 1 of Delta(14)-sterol reductase		38	46375	1	1	1	1	9999	9999	9999	9999	6.109	4.657	NaN	9999
IPI00019146	CXADR	CXADR Isoform 1 of Coxsackievirus and adenovirus receptor		344	40004	9	3	2	2	9999	9999	1.339	1.654	0.878	1.075	9999	9999
IPI00019899	SC4MOL	SC4MOL C-4 methylsterol oxidase		329	35193	7	3	1	1	9999	9999	1.225	1.765	0.733	1.053	9999	9999
IPI00020004	TMEM97	TMEM97 Transmembrane protein 97		87	20834	4	2	1	1	9999	9999	1.131	1.694	0.707	1.055	9999	9999
IPI00020005	ARSE	ARSE cDNA FLJ50239, highly similar to Arylsulfatase E		321	68113	8	3	1	1	9999	9999	3.294	3.34	1.138	1.15	9999	9999
IPI00022543	PIGK	PIGK GPI-anchor transamidase		323	45223	10	4	1	1	9999	9999	1.359	1.542	0.845	0.956	9999	9999
IPI00022891	SLC25A4	SLC25A4 ADP/ATP translocase 1		1887	33043	11	4	1	1	9999	9999	1.025	1.035	0.901	0.907	9999	9999
IPI00024279	HEATR1	HEATR1 HEAT repeat-containing protein 1		45	242215	1	1	1	1	9999	9999	0.61	0.401	0.54	0.354	9999	9999
IPI00024976	TOMM22	TOMM22 Mitochondrial import receptor subunit TOM22 homolog		131	15512	4	2	2	2	9999	9999	0.698	0.598	1.115	0.96	9999	9999
IPI00025366	CS	CS Citrate synthase, mitochondrial		52	51680	1	1	1	1	9999	NaN	1.542	-9999	1.419	-9999	9999	9999
IPI00026241	BST2	BST2 Bone marrow stromal antigen 2		207	19756	5	2	1	1	NaN	NaN	NaN	NaN	-9999	-9999	NaN	9999
IPI00026570	COX7A2	COX7A2 Cytochrome c oxidase polypeptide 7A2, mitochondrial		54	12836	2	1	1	1	NaN	9999	NaN	9999	-9999	0.693	NaN	9999
IPI00026964	UQCRFS1	UQCRFS1 Cytochrome b-c1 complex subunit Rieske, mitochondrial		84	29649	2	2	1	1	9999	9999	0.566	0.324	1.115	0.636	9999	9999
IPI00027728	SLC7A1	SLC7A1 High affinity cationic amino acid transporter 1		346	67594	11	3	3	3	9999	9999	1.432	1.209	1.463	1.23	9999	9999
IPI00028077	PSEN1	PSEN1 Isoform 1 of Presenilin-1		40	52634	1	1	1	1	9999	9999	9999	9999	1.168	2.163	NaN	9999
IPI00028338	SELI	SELI Ethanolaminephosphotransferase 1		85	45152	2	2	1	1	9999	9999	2.135	3.028	1.219	1.724	9999	9999
IPI00028931	DSG2	DSG2 Desmoglein-2		107	122218	3	2	1	1	9999	9999	0.903	1.005	0.725	0.804	9999	9999
IPI00029731	RPL35A	RPL35A 60S ribosomal protein L35a		51	12530	1	1	1	1	9999	9999	9999	9999	1.038	1.326	NaN	9999
IPI00031458	ICMT	ICMT Protein-S-isoprenylcysteine O-methyltransferase		205	31917	4	2	1	1	9999	9999	9999	9999	0.763	0.789	NaN	9999
IPI00034277	ATP13A1	ATP13A1 Isoform A of Probable cation-transporting ATPase 13A1		48	132870	1	1	1	1	NaN	9999	NaN	9999	-9999	1.199	NaN	9999
IPI00042580	APOO	APOO Isoform 1 of Apolipoprotein O		44	22271	1	1	1	1	9999	9999	0.532	0.528	0.522	0.516	9999	9999
IPI00056414	MAL2	MAL2 Protein MAL2		92	19113	3	1	1	1	9999	9999	0.786	0.645	0.606	0.496	9999	9999
IPI00060569	ABHD12	ABHD12 Isoform 2 of Monoacylglycerol lipase ABHD12		227	45529	6	3	1	1	9999	9999	1.125	1.499	0.813	1.08	9999	9999
IPI00074330	TMEM48	TMEM48 Isoform 3 of Nucleoporin NDC1		87	63531	2	1	2	1	9999	9999	9999	9999	1.537	2.397	NaN	9999
IPI00106966	TMEM70	TMEM70 Isoform 1 of Transmembrane protein 70, mitochondrial		45	28951	1	1	1	1	9999	9999	0.443	0.455	0.45	0.461	9999	9999
IPI00165665	C3orf21	C3orf21 Isoform 2 of Uncharacterized protein C3orf21		349	22290	7	3	1	1	NaN	9999	NaN	9999	-9999	1.769	NaN	9999
IPI00166483	C17orf61	C17orf61 UPF0451 protein C17orf61		38	11734	1	1	1	1	NaN	9999	-9999	0.603	-9999	0.579	9999	9999
IPI00167232	CASC4	CASC4 cDNA FLJ40946 fis, clone UTERU2009435		61	15502	1	1	1	1	9999	9999	1.448	0.772	1.403	0.746	9999	9999
IPI00168336	LEMD2	LEMD2 LEM domain-containing protein 2		87	56940	3	1	1	1	NaN	9999	NaN	9999	-9999	0.895	NaN	9999
IPI00168848	B3GNT7	B3GNT7 UDP-GlcNAc:betaGal beta-1,3-N-acetylglucosaminyltransferase 7		159	45958	3	1	1	1	9999	9999	1.677	4.856	0.607	1.753	9999	9999
IPI00176824	-	- 10 kDa protein		67	10097	1	1	1	1	9999	9999	2.528	1.652	1.361	0.887	9999	9999
IPI00178667	TOP2A	TOP2A 183 kDa protein		43	183009	1	1	1	1	9999	9999	0.663	0.7	1.081	1.139	9999	9999
IPI00182313	SEC61A2	SEC61A2 Sec61 alpha form 2 isoform b		1144	49561	3	2	2	2	9999	9999	3.96	1.423	6.393	2.291	9999	9999
IPI00217536	RHOT1	RHOT1 Isoform 3 of Mitochondrial Rho GTPase 1		106	79496	1	1	1	1	9999	9999	2.033	2.907	1.402	2	9999	9999
IPI00217975	LMNB1	LMNB1 Lamin-B1		180	66368	4	2	2	2	9999	9999	1.269	1.417	1.622	1.562	9999	9999
IPI00218565	GPR143	GPR143 G protein-coupled receptor 143		214	46020	3	1	1	1	9999	9999	1.406	1.65	0.295	0.345	9999	9999
IPI00219330	ILF3	ILF3 Isoform 5 of Interleukin enhancer-binding factor 3		133	74560	3	3	1	1	9999	9999	0.685	0.602	0.722	0.632	9999	9999
IPI00219383	NDUFB3	NDUFB3 NADH dehydrogenase [ubiquinone] 1 beta subcomplex subunit 3		38	11395	1	1	1	1	9999	9999	1.92	2.502	2.397	3.114	9999	9999
IPI00220834	XRCC5	XRCC5 ATP-dependent DNA helicase 2 subunit 2		45	82652	1	1	1	1	9999	9999	9999	9999	0.753	0.912	NaN	9999
IPI00232571	GPC4	GPC4 Glypican-4		267	62372	2	1	1	1	9999	NaN	0.75	-9999	0.591	-9999	9999	9999
IPI00237446	ATP11C	ATP11C Isoform 2 of Probable phospholipid-transporting ATPase IG		69	126629	2	1	1	1	NaN	NaN	NaN	NaN	-9999	-9999	NaN	9999
IPI00291755	NUP210	NUP210 Isoform 1 of Nuclear pore membrane glycoprotein 210		131	204983	3	1	2	2	9999	9999	0.711	1.018	0.505	0.722	9999	9999
IPI00294455	UGT8	UGT8 2-hydroxyacylsphingosine 1-beta-galactosyltransferase		185	61416	5	2	1	1	9999	9999	2.598	5.224	0.462	0.926	9999	9999
IPI00294755	CLDN7	CLDN7 Isoform 1 of Claudin-7		48	22375	1	1	1	1	9999	9999	9999	9999	0.468	0.419	NaN	9999
IPI00299468	SCD	SCD Acyl-CoA desaturase		270	41496	9	3	1	1	9999	9999	9999	9999	0.807	1.061	NaN	9999
IPI00301323	DDX18	DDX18 ATP-dependent RNA helicase DDX18		90	75359	3	2	1	1	9999	9999	3.115	1.74	1.459	0.812	9999	9999
IPI00301841	TMEM161A	TMEM161A Transmembrane protein 161A		382	53567	10	4	1	1	9999	9999	1.523	2.376	0.628	0.976	9999	9999
IPI00304967	CYP26A1	CYP26A1 Cytochrome P450 26A1		165	56162	6	2	2	2	9999	9999	9999	9999	1.963	2.561	NaN	9999
IPI00306382	SCAMP3	SCAMP3 Isoform 1 of Secretory carrier-associated membrane protein 3		387	38262	7	3	1	1	NaN	9999	-9999	1.177	-9999	1.049	9999	9999
IPI00328391	GALNT7	GALNT7 N-acetylgalactosaminyltransferase 7		206	75341	6	3	3	2	9999	9999	0.999	1.321	1.182	1.558	9999	9999
IPI00328840	THOC4	THOC4 THO complex 4		38	27541	1	1	1	1	NaN	NaN	-9999	-9999	-9999	-9999	9999	9999
IPI00376686	AMFR	AMFR 42 kDa protein		62	42402	1	1	1	1	9999	9999	9999	9999	2.487	1.994	NaN	9999
IPI00377017	PKMYT1	PKMYT1 protein kinase Myt1 isoform 2		55	52113	2	2	1	1	9999	9999	0.906	0.952	0.792	0.83	9999	9999
IPI00386258	MTCH1	MTCH1 Isoform 1 of Mitochondrial carrier homolog 1		487	41517	14	4	2	1	NaN	NaN	-9999	-9999	-9999	-9999	9999	9999
IPI00396435	DHX15	DHX15 Putative pre-mRNA-splicing factor ATP-dependent RNA helicase DHX15		80	90875	2	1	1	1	9999	9999	0.407	0.262	1.36	0.874	9999	9999
IPI00412713	SAMM50	SAMM50 Sorting and assembly machinery component 50 homolog		65	51943	2	1	1	1	9999	9999	0.815	0.646	0.946	0.748	9999	9999
IPI00413784	SEPN1	SEPN1 Isoform 1 of Selenoprotein N		274	65907	6	3	1	1	9999	9999	9999	9999	1.367	1.271	NaN	9999
IPI00414320	ANXA11	ANXA11 cDNA FLJ55482, highly similar to Annexin A11		160	6NaN5	5	1	3	3	9999	9999	0.973	0.751	0.839	0.646	9999	9999
IPI00420014	SNRNP200	SNRNP200 Isoform 1 of U5 small nuclear ribonucleoprotein 200 kDa helicase		316	244353	5	2	2	2	9999	9999	0.486	0.374	0.982	0.711	9999	9999
IPI00445690	PHLDB2	PHLDB2 cDNA FLJ43567 fis, clone PUAEN2007785		39	43398	1	1	1	1	NaN	9999	NaN	9999	-9999	0.762	NaN	9999
IPI00455473	MIA3	MIA3 Isoform 1 of Melanoma inhibitory activity protein 3		64	213570	3	2	3	3	9999	9999	9999	9999	0.937	NaN	NaN	9999
IPI00470360	KIRREL	KIRREL Isoform 1 of Kin of IRRE-like protein 1		86	83484	2	1	1	1	9999	9999	9999	9999	0.885	0.177	NaN	9999
IPI00479357	BSCL2	BSCL2 Seipin		178	51255	2	1	1	1	9999	9999	2.687	3.183	1.404	1.659	9999	9999
IPI00555902	OCIAD2	OCIAD2 Isoform 1 of OCIA domain-containing protein 2		568	16943	14	4	3	3	9999	9999	0.994	0.77	1.054	0.815	9999	9999
IPI00645966	NONO	NONO 24 kDa protein		473	23658	8	2	2	2	9999	9999	2.304	1.219	4.08	2.153	9999	9999
IPI00646426	MRS2	MRS2 Isoform 2 of Magnesium transporter MRS2 homolog, mitochondrial		151	46461	6	3	2	2	9999	9999	0.909	0.868	0.575	0.599	9999	9999
IPI00646963	REEP6	REEP6 Receptor accessory protein 6, isoform CRA_a		279	23403	7	3	1	1	9999	9999	2.387	4.335	0.827	1.498	9999	9999
IPI00783698	TMEM87A	TMEM87A Isoform 1 of Transmembrane protein 87A		197	63389	7	4	2	1	9999	9999	2.534	1.768	0.797	0.554	9999	9999
IPI00788072	STX5	STX5 Protein		75	17601	2	1	2	1	NaN	9999	NaN	9999	-9999	1.364	NaN	9999
IPI00790232	FOXP1	FOXP1 18 kDa protein		70	18173	3	2	1	1	9999	NaN	9999	NaN	2.178	-9999	NaN	9999
IPI00848226	GNB2L1	GNB2L1 Guanine nucleotide-binding protein subunit beta-2-like 1		65	35055	3	2	1	1	9999	9999	0.638	0.621	1.272	1.234	9999	9999
IPI00902680	SAMM50	SAMM50 cDNA FLJ39696 fis, clone SMINT2011033, highly similar to Sorting and assembly machinery component 50 homolog		65	30193	2	2	1	1	NaN	NaN	NaN	NaN	-9999	-9999	NaN	9999
IPI00936742	LOC100293491	LOC100293491 similar to golgi membrane protein 1		55	14512	2	2	1	1	9999	9999	1.4	1.148	0.753	0.616	9999	9999
IPI00016342	RAB7A	RAB7A Ras-related protein Rab-7a		3033	23475	78	4	10	9	0.525	0.565	0.989	1.087	0.981	1.08	0.486	0.NaN
IPI00007928	PRPF8	PRPF8 Pre-mRNA-processing-splicing factor 8		412	273427	11	3	3	3	5.202	5.752	0.875	0.933	0.757	0.791	5.629	7.NaN
IPI00000015	SFRS4	SFRS4 Splicing factor, arginine/serine-rich 4		45	56645	2	1	1	1	NaN	NaN	NaN	NaN	NaN	NaN	NaN	NaN
IPI00000513	CDH1	CDH1 Cadherin 1, type 1, E-cadherin (Epithelial), isoform CRA_c		486	90886	14	3	3	3	NaN	0.631	0.442	0.409	0.724	0.69	1.594	NaN
IPI00000874	PRDX1	PRDX1 Peroxiredoxin-1		79	22096	3	1	1	1	NaN	NaN	NaN	NaN	NaN	NaN	NaN	NaN
IPI00001895	PCDH8	PCDH8 Isoform 1 of Protocadherin-8		38	112949	1	1	1	1	9999	NaN	0.572	-9999	9999	NaN	9999	NaN
IPI00003377	SFRS7	SFRS7 Isoform 1 of Splicing factor, arginine/serine-rich 7		92	27350	2	1	1	1	9999	NaN	0.369	-9999	9999	NaN	9999	NaN
IPI00007611	ATP5O	ATP5O ATP synthase subunit O, mitochondrial		94	23263	2	2	1	1	9999	9999	0.203	0.128	9999	9999	9999	NaN
IPI00007866	RAB17	RAB17 Ras-related protein Rab-17		59	23476	2	1	1	1	9999	9999	9999	9999	9999	9999	NaN	NaN
IPI00008239	GPRC5B	GPRC5B cDNA FLJ55176, highly similar to G-protein coupled receptor family C group 5 member B		163	47664	3	1	1	1	9999	9999	1.795	0.655	9999	9999	9999	NaN
IPI00008982	ALDH18A1	ALDH18A1 Isoform Long of Delta-1-pyrroline-5-carboxylate synthetase		124	87248	3	2	1	1	9999	9999	2.221	1.686	9999	9999	9999	NaN
IPI00009634	SQRDL	SQRDL Sulfide:quinone oxidoreductase, mitochondrial		146	49929	3	1	1	1	9999	NaN	9999	NaN	9999	NaN	NaN	NaN
IPI00009885	FKBP11	FKBP11 FK506-binding protein 11		0	22166	1	1	1	1	NaN	NaN	NaN	NaN	NaN	NaN	NaN	NaN
IPI00010270	RAC2	RAC2 Ras-related C3 botulinum toxin substrate 2		151	21415	8	4	2	2	NaN	NaN	9999	9999	1.032	1.363	-9999	NaN
IPI00010896	CLIC1	CLIC1 Chloride intracellular channel protein 1		43	26906	1	1	1	1	NaN	NaN	NaN	NaN	NaN	NaN	NaN	NaN
IPI00013676	SQSTM1	SQSTM1 Phosphotyrosine independent ligand p62B for the Lck SH2 domain B-cell isoform (Fragment)		91	45693	2	1	1	1	NaN	NaN	NaN	NaN	NaN	NaN	NaN	NaN
IPI00014232	ARL6IP1	ARL6IP1 ADP-ribosylation factor-like protein 6-interacting protein 1		435	23347	8	4	3	1	2.359	2.249	2.898	7.215	1.754	4.993	NaN	NaN
IPI00014376	RAB31	RAB31 RAB31, member RAS oncogene family		166	21686	5	1	2	2	NaN	-9999	NaN	-9999	1.433	-9999	0.608	NaN
IPI00016334	MCAM	MCAM Isoform 1 of Cell surface glycoprotein MUC18		171	71563	4	1	2	2	NaN	NaN	NaN	NaN	NaN	NaN	NaN	NaN
IPI00024046	CDH13	CDH13 cDNA FLJ52398, highly similar to Cadherin-13		70	83356	2	1	1	1	NaN	NaN	NaN	NaN	NaN	NaN	NaN	NaN
IPI00024670	REEP5	REEP5 Receptor expression-enhancing protein 5		53	21479	1	1	1	1	NaN	NaN	NaN	NaN	NaN	NaN	NaN	NaN
IPI00026089	SF3B1	SF3B1 Splicing factor 3B subunit 1		38	145723	1	1	1	1	9999	NaN	9999	NaN	9999	NaN	NaN	NaN
IPI00026271	RPS14	RPS14 40S ribosomal protein S14		403	16263	12	4	1	1	9999	NaN	0.544	-9999	9999	NaN	9999	NaN
IPI00026994	PRAF2;WDR45	PRAF2;WDR45 PRA1 family protein 2		101	19246	3	1	1	1	NaN	NaN	NaN	NaN	NaN	NaN	NaN	NaN
IPI00028588	ProSAPiP1	ProSAPiP1 Uncharacterized protein KIAA0552		0	71747	1	1	1	1	NaN	NaN	NaN	NaN	NaN	NaN	NaN	NaN
IPI00030275	TRAP1	TRAP1 Heat shock protein 75 kDa, mitochondrial		750	80060	1	1	1	1	9999	9999	0.688	0.465	9999	9999	9999	NaN
IPI00031822	SLC5A6	SLC5A6 Sodium-dependent multivitamin transporter		84	68596	2	1	1	1	NaN	NaN	NaN	NaN	NaN	NaN	NaN	NaN
IPI00032003	EMD	EMD Emerin		136	28976	5	3	1	1	NaN	NaN	NaN	NaN	NaN	NaN	NaN	NaN
IPI00056310	SCAMP4	SCAMP4 Isoform 1 of Secretory carrier-associated membrane protein 4		48	25711	2	1	1	1	NaN	NaN	NaN	NaN	NaN	NaN	NaN	NaN
IPI00060546	C10orf35	C10orf35 Uncharacterized protein C10orf35		151	13230	3	2	1	1	9999	9999	9999	9999	9999	9999	NaN	NaN
IPI00060990	UGT3A1	UGT3A1 UDP-glucuronosyltransferase 3A1		37	59113	1	1	1	1	NaN	NaN	-9999	-9999	NaN	NaN	9999	NaN
IPI00063334	TMEM41A	TMEM41A Transmembrane protein 41A		40	29646	1	1	1	1	9999	9999	9999	9999	9999	9999	NaN	NaN
IPI00152959	MFSD1	MFSD1 Putative uncharacterized protein MFSD1		158	51433	3	1	1	1	NaN	NaN	NaN	NaN	NaN	NaN	NaN	NaN
IPI00167261	C2orf61	C2orf61 Uncharacterized protein C2orf61		43	19910	1	1	1	1	NaN	NaN	NaN	NaN	NaN	NaN	NaN	NaN
IPI00179713	IGF2BP2	IGF2BP2 Isoform 1 of Insulin-like growth factor 2 mRNA-binding protein 2		44	66081	1	1	1	1	NaN	9999	-9999	1.002	NaN	9999	9999	NaN
IPI00218606	RPS23	RPS23 40S ribosomal protein S23		479	15798	12	4	1	1	NaN	NaN	-9999	-9999	NaN	NaN	9999	NaN
IPI00220473	ATP2C1	ATP2C1 Isoform 2 of Calcium-transporting ATPase type 2C member 1		65	96897	2	1	1	1	9999	9999	9999	9999	9999	9999	NaN	NaN
IPI00290544	GDAP1	GDAP1 Ganglioside-induced differentiation-associated protein 1		73	41226	2	2	1	1	NaN	NaN	NaN	NaN	NaN	NaN	NaN	NaN
IPI00295774	SLC23A2	SLC23A2 Solute carrier family 23 member 2		41	70291	1	1	1	1	NaN	NaN	NaN	NaN	NaN	NaN	NaN	NaN
IPI00299719	TCIRG1	TCIRG1 Isoform Long of V-type proton ATPase 116 kDa subunit a isoform 3		1042	92908	24	1	9	7	2.304	2.207	1.002	0.661	1.459	0.662	1.547	NaN
IPI00301263	CAD	CAD CAD protein		86	242829	1	1	1	1	9999	9999	0.601	1.351	9999	9999	9999	NaN
IPI00302605	SLC30A7	SLC30A7 Zinc transporter 7		46	41599	1	1	1	1	NaN	NaN	NaN	NaN	NaN	NaN	NaN	NaN
IPI00329025	JAGN1	JAGN1 Protein jagunal homolog 1		57	21111	2	1	1	1	NaN	NaN	NaN	NaN	NaN	NaN	NaN	NaN
IPI00384280	PCYOX1	PCYOX1 Prenylcysteine oxidase 1		81	56604	2	2	1	1	NaN	NaN	NaN	NaN	NaN	NaN	NaN	NaN
IPI00395808	SLC17A5	SLC17A5 Sialin		40	58683	1	1	1	1	NaN	NaN	NaN	NaN	NaN	NaN	NaN	NaN
IPI00399320	TMEM59	TMEM59 Transmembrane protein 59		109	36200	3	1	1	1	9999	NaN	9999	NaN	9999	NaN	NaN	NaN
IPI00412579	RPL10A	RPL10A 60S ribosomal protein L10a		75	24816	2	2	1	1	NaN	NaN	-9999	-9999	NaN	NaN	9999	NaN
IPI00414231	LRP10	LRP10 Isoform 1 of Low-density lipoprotein receptor-related protein 10		113	76145	3	1	2	2	9999	NaN	0.723	-9999	9999	NaN	9999	NaN
IPI00470674	CYB5R1	CYB5R1 NADH-cytochrome b5 reductase 1		73	34073	2	1	1	1	NaN	NaN	NaN	NaN	NaN	NaN	NaN	NaN
IPI00555703	TMEM41B	TMEM41B Isoform 1 of Transmembrane protein 41B		39	32492	1	1	1	1	NaN	9999	NaN	9999	NaN	9999	NaN	NaN
IPI00747078	GANAB	GANAB GANAB protein (Fragment)		391	34558	3	1	1	1	NaN	NaN	NaN	NaN	NaN	NaN	NaN	NaN
IPI00783271	LRPPRC	LRPPRC Leucine-rich PPR motif-containing protein, mitochondrial		636	157805	14	3	5	5	0.632	0.423	0.634	0.312	2.079	0.846	1.332	NaN
IPI00892737	-	- Major histocompatibility complex, class I, C		1100	38307	1	1	1	1	NaN	NaN	NaN	NaN	NaN	NaN	NaN	NaN
IPI00908672	HGSNAT	HGSNAT heparan-alpha-glucosaminide N-acetyltransferase		42	70451	1	1	1	1	NaN	NaN	NaN	NaN	NaN	NaN	NaN	NaN
