# Supplementary material for: Combining membrane proteomics and computational three-way pathway analysis revealed signalling pathways preferentially regulated in human iPSCs and human ESCs
Source: Sci Rep. 2017 Nov 8;7:15055. doi: 10.1038/s41598-017-15347-z (PMC5678157; doi:10.1038/s41598-017-15347-z)
Supplement: Supplementary file 3 — Supplementary Tables S2 [file 41598_2017_15347_MOESM3_ESM.xls]

## Sheet: integrated protein datasets
Table S2: The integrated datasets for the comparison of hiPSCs/HFF, hESCs/HFF, and hiPSCs/hESCs.
Integrated dataset hiPSCs/HFF				Integrated dataset hESCs/HFF				Integrated dataset hiPSCs/hESCs
IPI	Gene Symbol	log2 ratio		IPI	Gene Symbol	log2 ratio		IPI	Gene Symbol	log2 ratio
IPI00000105	MVP	-0.974488		IPI00000115	CNIH4	1.04907		IPI00000115	CNIH4	-0.424106
IPI00000115	CNIH4	0.492216		IPI00000138	MGAT1	0.850099		IPI00000138	MGAT1	0.0548878
IPI00000138	MGAT1	0.932865		IPI00000190	CD81	-2.82942		IPI00000190	CD81	-0.921864
IPI00000190	CD81	-3.73093		IPI00000425	ATP6V0A2	1.17593		IPI00000425	ATP6V0A2	-0.0639724
IPI00000425	ATP6V0A2	1.18652		IPI00000513	CDH1	0.0265047		IPI00000513	CDH1	-0.279636
IPI00000513	CDH1	-0.0123241		IPI00000875	TUT1;EEF1G	-0.714147		IPI00000875	TUT1;EEF1G	-0.037464
IPI00000643	BAG2	-1.77812		IPI00000877	HYOU1	1.76309		IPI00000877	HYOU1	-0.61445
IPI00000816	YWHAE	-1.79322		IPI00000948	TBL2	-0.317329		IPI00000948	TBL2	0.182173
IPI00000875	TUT1;EEF1G	-0.728634		IPI00000980	TOMM7	1.67611		IPI00000980	TOMM7	-0.191715
IPI00000877	HYOU1	1.24424		IPI00001091	AFG3L2	-0.172985		IPI00001091	AFG3L2	-0.320116
IPI00000948	TBL2	-0.113996		IPI00001159	GCN1L1	0.00377693		IPI00001159	GCN1L1	0.295279
IPI00000980	TOMM7	1.50504		IPI00001578	C17orf62	-0.299878		IPI00001578	C17orf62	0.422462
IPI00001091	AFG3L2	-1.05231		IPI00001639	KPNB1	-1.28821		IPI00001639	KPNB1	0.0171975
IPI00001159	GCN1L1	0.356948		IPI00001754	F11R	2.09695		IPI00001754	F11R	-0.17491
IPI00001578	C17orf62	0.142701		IPI00001755	GPC6	-0.837311		IPI00001755	GPC6	-0.976156
IPI00001639	KPNB1	-1.26853		IPI00002230	NCEH1	-1.09039		IPI00002070	LRRC8A	0.847775
IPI00001754	F11R	1.84959		IPI00002236	MFGE8	-0.135193		IPI00002225	LASS4	-0.348598
IPI00001755	GPC6	-0.543255		IPI00002307	NLGN3	-1.13295		IPI00002230	NCEH1	0.093274
IPI00001891	AUP1	-0.491249		IPI00002372	ABCD3	-0.403877		IPI00002236	MFGE8	0.394575
IPI00002070	LRRC8A	1.60678		IPI00002459	ANXA6	-1.27825		IPI00002307	NLGN3	-0.422352
IPI00002149	SAR1B	-0.702653		IPI00002478	ECE1	-1.70226		IPI00002372	ABCD3	0.387392
IPI00002230	NCEH1	-0.989088		IPI00002506	ALG5	-0.634843		IPI00002406	BCAM	0.00503519
IPI00002236	MFGE8	0.400915		IPI00002520	SHMT2	0.864946		IPI00002459	ANXA6	-0.309852
IPI00002307	NLGN3	-1.53419		IPI00002732	EXTL2	0.453446		IPI00002478	ECE1	0.295162
IPI00002372	ABCD3	0.0784164		IPI00002790	SEL1L	-0.564609		IPI00002506	ALG5	0.285439
IPI00002459	ANXA6	-1.57126		IPI00002948	LIN28	0.808884		IPI00002520	SHMT2	-0.102832
IPI00002478	ECE1	-1.4162		IPI00003348	GNB2	-0.854383		IPI00002732	EXTL2	0.229036
IPI00002506	ALG5	-0.0364508		IPI00003362	HSPA5	0.0298467		IPI00002790	SEL1L	0.128022
IPI00002520	SHMT2	0.766175		IPI00003411	PTGIS	-2.69416		IPI00002948	LIN28	0.121853
IPI00002732	EXTL2	0.702633		IPI00003431	MAPK6	0.451395		IPI00003348	GNB2	0.014216
IPI00002790	SEL1L	-0.344999		IPI00003635	ERGIC1	-0.48387		IPI00003362	HSPA5	0.249159
IPI00002948	LIN28	0.95138		IPI00003802	MAN2A1	0.462529		IPI00003431	MAPK6	-0.00431142
IPI00003348	GNB2	-0.819017		IPI00003831	ATP2B3	-0.665559		IPI00003635	ERGIC1	-0.0753974
IPI00003362	HSPA5	0.285361		IPI00003833	MTCH2	1.53817		IPI00003802	MAN2A1	0.189288
IPI00003411	PTGIS	-3.09474		IPI00003865	HSPA8	-0.0721953		IPI00003831	ATP2B3	-0.499447
IPI00003431	MAPK6	0.468662		IPI00003909	SLC2A3	3.3262		IPI00003833	MTCH2	0.333011
IPI00003635	ERGIC1	-0.555612		IPI00003918	RPL4	0.881649		IPI00003865	HSPA8	0.210728
IPI00003802	MAN2A1	0.595197		IPI00003925	PDHB	0.477976		IPI00003909	SLC2A3	0.302067
IPI00003831	ATP2B3	-1.14444		IPI00003926	CLN8	1.01766		IPI00003918	RPL4	-0.0530102
IPI00003833	MTCH2	1.90091		IPI00003935	HIST2H2BE	-0.545889		IPI00003935	HIST2H2BE	0.252101
IPI00003865	HSPA8	0.19077		IPI00003968	NDUFA9	1.21597		IPI00003968	NDUFA9	-0.427402
IPI00003909	SLC2A3	3.67109		IPI00003985	BCS1L	-0.197154		IPI00003985	BCS1L	0.283268
IPI00003918	RPL4	0.859262		IPI00004669	GALNT2	0.0992615		IPI00004669	GALNT2	0.450566
IPI00003926	CLN8	0.832692		IPI00004671	GOLGB1	0.876766		IPI00004671	GOLGB1	-0.0200353
IPI00003935	HIST2H2BE	-0.227612		IPI00004962	GOLIM4	-0.48612		IPI00004962	GOLIM4	0.548042
IPI00003968	NDUFA9	0.918384		IPI00005024	MYBBP1A	0.122383		IPI00005024	MYBBP1A	-0.324027
IPI00003985	BCS1L	0.108794		IPI00005068	SLC44A1	-0.279678		IPI00005068	SLC44A1	0.518891
IPI00004669	GALNT2	0.635354		IPI00005181	PLSCR1	-0.905518		IPI00005107	NPC1	-0.543474
IPI00004671	GOLGB1	0.880627		IPI00005198	ILF2	1.53068		IPI00005181	PLSCR1	-0.0441053
IPI00004672	HLA-H	-2.49035		IPI00005202	PGRMC2	-0.327334		IPI00005198	ILF2	-0.456419
IPI00004962	GOLIM4	-0.0231785		IPI00005719	RAB1A	-1.10922		IPI00005202	PGRMC2	-0.0379835
IPI00005024	MYBBP1A	-0.767277		IPI00005728	RER1	-0.268834		IPI00005707	MRC2	-1.95933
IPI00005068	SLC44A1	0.240004		IPI00005737	SURF4	-0.562917		IPI00005719	RAB1A	-0.490603
IPI00005107	NPC1	-0.788572		IPI00005745	SPTLC1	0.783785		IPI00005728	RER1	0.252137
IPI00005181	PLSCR1	-0.928132		IPI00005751	SPTLC2	0.807215		IPI00005737	SURF4	0.0490636
IPI00005198	ILF2	0.785085		IPI00006072	SEC61G	0.316422		IPI00005745	SPTLC1	0.185032
IPI00005202	PGRMC2	-0.402781		IPI00006205	SLC33A1	-0.289172		IPI00005751	SPTLC2	0.0130559
IPI00005707	MRC2	-2.71819		IPI00006211	VAPB	-0.0744127		IPI00006072	SEC61G	0.23882
IPI00005719	RAB1A	-1.5786		IPI00006250	DHRS3	-2.04365		IPI00006205	SLC33A1	-1.13953
IPI00005728	RER1	0.00320575		IPI00006379	NOP58	-0.612201		IPI00006211	VAPB	0.30313
IPI00005737	SURF4	-0.513182		IPI00006433	DNAJC16	0.160459		IPI00006250	DHRS3	-0.659955
IPI00005745	SPTLC1	0.446587		IPI00006482	ATP1A1	0.77249		IPI00006379	NOP58	0.0698122
IPI00005751	SPTLC2	0.875062		IPI00006579	COX4I1	1.79427		IPI00006433	DNAJC16	0.842835
IPI00006072	SEC61G	0.576659		IPI00006657	FAM20B	0.00167735		IPI00006482	ATP1A1	-0.1165
IPI00006205	SLC33A1	-1.40802		IPI00006666	SLC16A3	-1.11965		IPI00006579	COX4I1	-0.428618
IPI00006211	VAPB	0.454833		IPI00006721	OPA1	4.2487		IPI00006657	FAM20B	0.404655
IPI00006250	DHRS3	-2.68288		IPI00006865	SEC22B	-1.59128		IPI00006666	SLC16A3	-0.0475318
IPI00006379	NOP58	-0.52212		IPI00006957	DHRS7	-0.11687		IPI00006702	PELP1	-0.241767
IPI00006433	DNAJC16	1.02484		IPI00007061	GOLT1B	-0.473058		IPI00006721	OPA1	0.175718
IPI00006482	ATP1A1	0.752172		IPI00007084	SLC25A13	2.43997		IPI00006865	SEC22B	-0.00902812
IPI00006579	COX4I1	1.29887		IPI00007165	DOLK	-0.588942		IPI00006957	DHRS7	-0.500505
IPI00006657	FAM20B	0.426622		IPI00007166	IER3IP1	0.236924		IPI00007034	UBAC2	0.245473
IPI00006666	SLC16A3	-0.794139		IPI00007183	ATL2	1.79231		IPI00007061	GOLT1B	0.29789
IPI00006721	OPA1	4.7319		IPI00007188	SLC25A5	2.17143		IPI00007084	SLC25A13	-0.133158
IPI00006865	SEC22B	-1.72384		IPI00007309	LOC100287932;TIMM23	1.30643		IPI00007144	RPL26L1	0.152129
IPI00006957	DHRS7	-0.696652		IPI00007426	ARL6IP5	-1.5848		IPI00007165	DOLK	0.142097
IPI00007061	GOLT1B	-0.154275		IPI00007676	HSD17B12	0.616608		IPI00007166	IER3IP1	0.0148507
IPI00007068	ACTR3B	-1.49597		IPI00007730	C14orf1	-0.362177		IPI00007183	ATL2	-0.106533
IPI00007084	SLC25A13	2.2671		IPI00007752	TUBB2C	-0.494884		IPI00007188	SLC25A5	-0.206685
IPI00007165	DOLK	-0.442324		IPI00007765	HSPA9	0.576389		IPI00007309	LOC100287932;TIMM23	0.0388088
IPI00007166	IER3IP1	0.284911		IPI00007928	PRPF8	2.6652		IPI00007676	HSD17B12	-0.0116846
IPI00007183	ATL2	1.70643		IPI00007940	ERLIN1	-0.528673		IPI00007730	C14orf1	-0.355448
IPI00007188	SLC25A5	2.07771		IPI00007961	MT-ND1	0.841563		IPI00007752	TUBB2C	-0.078896
IPI00007309	LOC100287932;TIMM23	0.794325		IPI00007979	MT-ND2	1.42345		IPI00007765	HSPA9	0.16301
IPI00007426	ARL6IP5	-1.53813		IPI00008167	ATP1B3	0.675779		IPI00007928	PRPF8	-0.155947
IPI00007676	HSD17B12	0.622005		IPI00008207	MAN1B1	-0.202516		IPI00007940	ERLIN1	0.0874881
IPI00007730	C14orf1	-0.741016		IPI00008274	CAP1	-0.684986		IPI00007961	MT-ND1	-0.253294
IPI00007752	TUBB2C	-0.458226		IPI00008338	ABCC1	0.234217		IPI00007979	MT-ND2	0.0643507
IPI00007765	HSPA9	0.951751		IPI00008438	RPS10	0.119248		IPI00008167	ATP1B3	-0.034849
IPI00007928	PRPF8	2.46935		IPI00008495	MT-ND4	-0.482072		IPI00008207	MAN1B1	0.329653
IPI00007940	ERLIN1	-0.14332		IPI00008511	MT-ND5	0.777284		IPI00008274	CAP1	-0.140068
IPI00007961	MT-ND1	0.596995		IPI00008530	RPLP0	-0.328768		IPI00008438	RPS10	0.0835062
IPI00007979	MT-ND2	1.53092		IPI00008557	IGF2BP1	-0.608314		IPI00008495	MT-ND4	-0.0181775
IPI00008167	ATP1B3	0.701276		IPI00008599	EBP	2.04338		IPI00008511	MT-ND5	-0.378687
IPI00008207	MAN1B1	0.140122		IPI00008708	RSL1D1	1.59291		IPI00008530	RPLP0	-0.0951844
IPI00008274	CAP1	-1.58192		IPI00008964	RAB1B	-0.754674		IPI00008557	IGF2BP1	0.761689
IPI00008318	EPHA4	-0.548996		IPI00008986	SLC7A5	3.59667		IPI00008599	EBP	-0.0902878
IPI00008338	ABCC1	-0.0839574		IPI00008998	PTPLAD1	1.40384		IPI00008708	RSL1D1	-0.54597
IPI00008438	RPS10	0.224276		IPI00009030	LAMP2	-2.88434		IPI00008732	TRABD	-2.11337
IPI00008495	MT-ND4	-0.648054		IPI00009111	TPBG	-2.16786		IPI00008964	RAB1B	-0.100347
IPI00008511	MT-ND5	0.4192		IPI00009145	MAN1A2	-0.296112		IPI00008986	SLC7A5	-0.00954964
IPI00008530	RPLP0	-0.40236		IPI00009225	STX8	0.494974		IPI00008998	PTPLAD1	0.125444
IPI00008557	IGF2BP1	0.176487		IPI00009235	SSR3	0.723263		IPI00009030	LAMP2	-0.0820805
IPI00008599	EBP	1.98463		IPI00009236	CAV1	-3.46118		IPI00009111	TPBG	0.184569
IPI00008732	TRABD	-1.04108		IPI00009253	NAPA	-0.0158536		IPI00009145	MAN1A2	0.451174
IPI00008964	RAB1B	-0.852658		IPI00009276	PROCR	-1.36152		IPI00009225	STX8	0.106032
IPI00008982	ALDH18A1	-0.580865		IPI00009328	EIF4A3	-0.792199		IPI00009235	SSR3	0.0568725
IPI00008986	SLC7A5	3.43376		IPI00009342	IQGAP1	-0.658803		IPI00009236	CAV1	0.194629
IPI00008998	PTPLAD1	1.53739		IPI00009346	TMEM14C	0.136895		IPI00009253	NAPA	-0.575252
IPI00009030	LAMP2	-2.7468		IPI00009364	ORMDL1	1.03254		IPI00009276	PROCR	-0.632209
IPI00009111	TPBG	-2.01789		IPI00009368	SFXN1	1.65224		IPI00009342	IQGAP1	0.283907
IPI00009145	MAN1A2	0.175018		IPI00009407	DAD1	0.431997		IPI00009346	TMEM14C	0.355474
IPI00009225	STX8	0.507405		IPI00009456	NT5E	-1.65802		IPI00009364	ORMDL1	-0.233993
IPI00009235	SSR3	0.801739		IPI00009865	KRT10	0.556747		IPI00009368	SFXN1	-0.0260236
IPI00009236	CAV1	-3.11274		IPI00009896	EPHX1	-0.442986		IPI00009407	DAD1	0.0596291
IPI00009253	NAPA	-0.54826		IPI00009922	C14orf156	0.354068		IPI00009456	NT5E	-0.32524
IPI00009276	PROCR	-1.77054		IPI00009950	LMAN2	-0.49572		IPI00009865	KRT10	-0.436229
IPI00009342	IQGAP1	-0.369952		IPI00009960	IMMT	1.42875		IPI00009890	SERPINE2	-0.369809
IPI00009346	TMEM14C	0.470924		IPI00009976	TMED1	0.227419		IPI00009896	EPHX1	0.220157
IPI00009364	ORMDL1	0.819384		IPI00010153	RPL23	-0.117071		IPI00009922	C14orf156	0.126515
IPI00009368	SFXN1	1.62925		IPI00010218	CYP20A1	-0.264038		IPI00009950	LMAN2	0.200701
IPI00009407	DAD1	0.515721		IPI00010255	RHBDD2	0.889605		IPI00009960	IMMT	-0.415197
IPI00009456	NT5E	-1.7598		IPI00010271	RAC1	-0.224414		IPI00009976	TMED1	0.488041
IPI00009865	KRT10	0.108389		IPI00010418	MYO1C	-2.12626		IPI00010153	RPL23	0.183055
IPI00009890	SERPINE2	-2.21739		IPI00010438	SNAP23	-0.634526		IPI00010218	CYP20A1	-0.0366554
IPI00009896	EPHX1	-0.206087		IPI00010491	RAB27B	-0.445513		IPI00010255	RHBDD2	0.765942
IPI00009922	C14orf156	0.560762		IPI00010697	ITGA6	-0.259242		IPI00010271	RAC1	0.192436
IPI00009950	LMAN2	0.130063		IPI00010740	SFPQ	1.10297		IPI00010418	MYO1C	-0.19692
IPI00009960	IMMT	1.38458		IPI00010746	PTDSS1	0.759848		IPI00010438	SNAP23	-0.0058691
IPI00009976	TMED1	0.737171		IPI00010796	P4HB	-1.19212		IPI00010440	HAX1	-1.28206
IPI00010153	RPL23	0.0877365		IPI00011084	CLDN6	4.96114		IPI00010491	RAB27B	-0.362436
IPI00010218	CYP20A1	-0.280516		IPI00011229	CTSD	-2.39971		IPI00010697	ITGA6	-0.0332607
IPI00010255	RHBDD2	1.67582		IPI00011253	RPS3	-0.34446		IPI00010740	SFPQ	-0.420155
IPI00010271	RAC1	0.0662687		IPI00011284	COMT	-1.72751		IPI00010746	PTDSS1	0.0211386
IPI00010418	MYO1C	-2.3188		IPI00011416	ECH1	-0.350769		IPI00010796	P4HB	-0.382426
IPI00010438	SNAP23	-0.663486		IPI00011578	NPTN	-1.42058		IPI00010951	EPPK1	2.57029
IPI00010697	ITGA6	-0.272398		IPI00011654	TUBB	0.263436		IPI00011084	CLDN6	-0.187802
IPI00010740	SFPQ	0.733109		IPI00011694	PRSS1	-0.250993		IPI00011200	PHGDH	-0.268243
IPI00010746	PTDSS1	0.72859		IPI00011770	NDUFA4	2.22325		IPI00011229	CTSD	0.329084
IPI00010796	P4HB	-0.641856		IPI00012011	CFL1	-1.39833		IPI00011253	RPS3	-0.00357525
IPI00011084	CLDN6	4.42422		IPI00012048	NME1	-0.686183		IPI00011284	COMT	0.474171
IPI00011200	PHGDH	-0.41481		IPI00012486	SPNS1	-0.832959		IPI00011416	ECH1	-0.344793
IPI00011229	CTSD	-1.90885		IPI00012490	ATP2B4	-3.06498		IPI00011454	GANAB	0.170105
IPI00011253	RPS3	-0.0582459		IPI00012493	RPS20	0.0895542		IPI00011578	NPTN	-0.095155
IPI00011284	COMT	-1.51567		IPI00012503	PSAP	-3.87858		IPI00011654	TUBB	-0.181629
IPI00011416	ECH1	-0.674688		IPI00012512	RRAS2	-1.29008		IPI00011694	PRSS1	0.185626
IPI00011578	NPTN	-1.32885		IPI00012750	RPS25	-0.240357		IPI00011770	NDUFA4	-0.123645
IPI00011654	TUBB	0.14367		IPI00012772	RPL8	0.0674191		IPI00011913	HNRNPA0	-0.073108
IPI00011694	PRSS1	-0.0451319		IPI00013271	DERL1	0.11622		IPI00011970	HSD17B7	-0.0173759
IPI00011770	NDUFA4	2.12046		IPI00013296	RPS18;RPS18P9	-0.277494		IPI00012011	CFL1	-0.469334
IPI00012011	CFL1	-2.08661		IPI00013415	RPS7	-0.244726		IPI00012486	SPNS1	-0.0596928
IPI00012048	NME1	-0.68811		IPI00013421	GPM6B	1.04905		IPI00012490	ATP2B4	-0.0195796
IPI00012486	SPNS1	-1.0397		IPI00013485	RPS2	-0.0226367		IPI00012493	RPS20	0.33552
IPI00012490	ATP2B4	-2.48798		IPI00013508	ACTN1	-2.69625		IPI00012503	PSAP	0.80133
IPI00012493	RPS20	0.534487		IPI00013683	TUBB3	-0.273611		IPI00012512	RRAS2	0.0951747
IPI00012503	PSAP	-2.89199		IPI00013881	HNRNPH1	1.85158		IPI00012540	PROM1	0.145782
IPI00012511	RHOQ	-2.46113		IPI00013895	S100A11	-1.58963		IPI00012750	RPS25	0.142819
IPI00012512	RRAS2	-1.17398		IPI00013897	ADAM10	-0.621598		IPI00012772	RPL8	-0.0965528
IPI00012728	ACSL1	-0.388967		IPI00013930	STX6	0.143045		IPI00013271	DERL1	0.020739
IPI00012750	RPS25	-0.0423991		IPI00014053	TOMM40	1.9569		IPI00013296	RPS18;RPS18P9	-0.0171754
IPI00013271	DERL1	0.0558518		IPI00014232	ARL6IP1	0.882619		IPI00013415	RPS7	0.0937608
IPI00013296	RPS18;RPS18P9	-0.228771		IPI00014236	SLC39A14	0.609755		IPI00013421	GPM6B	-0.62342
IPI00013415	RPS7	-0.129004		IPI00014377	RAB32	-1.30122		IPI00013459	NDUFB5	0.479083
IPI00013421	GPM6B	0.446356		IPI00014577	RAB18	-0.0681757		IPI00013475	TUBB2A	-0.0288443
IPI00013485	RPS2	-0.0923238		IPI00014812	MRPS21	-0.97634		IPI00013485	RPS2	-0.0912696
IPI00013508	ACTN1	-2.25148		IPI00015102	ALCAM	-0.306428		IPI00013508	ACTN1	0.355272
IPI00013683	TUBB3	0.112497		IPI00015148	RAP1B	-2.04393		IPI00013623	SLC27A3	0.879637
IPI00013881	HNRNPH1	1.47098		IPI00015602	TOMM70A	2.19725		IPI00013683	TUBB3	0.293622
IPI00013895	S100A11	-2.09485		IPI00015833	CHCHD3	2.09928		IPI00013744	ITGA2	-0.0596787
IPI00013897	ADAM10	-0.836593		IPI00015902	PDGFRB	-0.680032		IPI00013847	UQCRC1	-0.250076
IPI00013930	STX6	0.258915		IPI00015920	SLC25A10	1.23808		IPI00013895	S100A11	-0.578962
IPI00014053	TOMM40	2.20061		IPI00015972	COX6C	-2.52906		IPI00013897	ADAM10	-0.235844
IPI00014236	SLC39A14	0.321779		IPI00016014	ITM2C	2.57785		IPI00013930	STX6	0.0938445
IPI00014377	RAB32	-0.814081		IPI00016339	RAB5C	0.337099		IPI00014053	TOMM40	0.0503864
IPI00014577	RAB18	0.115603		IPI00016342	RAB7A	-1.79407		IPI00014236	SLC39A14	-0.308748
IPI00014812	MRPS21	-0.606016		IPI00016372	RAB9A	-0.824484		IPI00014377	RAB32	0.148344
IPI00015102	ALCAM	-0.18061		IPI00016405	OCIAD1	1.37387		IPI00014577	RAB18	-0.018215
IPI00015148	RAP1B	-1.63189		IPI00016513	RAB10	-0.48376		IPI00014812	MRPS21	0.349464
IPI00015602	TOMM70A	2.27486		IPI00016608	TMED2	0.181813		IPI00015102	ALCAM	-0.0177418
IPI00015833	CHCHD3	2.05144		IPI00016670	C11orf59	-1.04419		IPI00015148	RAP1B	0.394299
IPI00015902	PDGFRB	-0.750926		IPI00016703	DHCR24	1.7018		IPI00015473	SLC1A3	-0.285483
IPI00015920	SLC25A10	1.16099		IPI00016786	CDC42	-0.884061		IPI00015602	TOMM70A	-0.356693
IPI00015972	COX6C	-1.43506		IPI00017292	CTNNB1	-0.312745		IPI00015833	CHCHD3	-0.392412
IPI00016014	ITM2C	2.61112		IPI00017297	MATR3	2.31956		IPI00015902	PDGFRB	-0.0110631
IPI00016249	FXR1	2.12974		IPI00017334	PHB	2.13606		IPI00015920	SLC25A10	-0.0535772
IPI00016339	RAB5C	-0.60632		IPI00017344	RAB5B	-2.11274		IPI00015972	COX6C	0.590749
IPI00016342	RAB7A	-0.92267		IPI00017510	MT-CO2	1.29345		IPI00016014	ITM2C	0.0134484
IPI00016372	RAB9A	-1.69783		IPI00017533	MT-ATP6;MT-CO3	2.90797		IPI00016339	RAB5C	-0.710006
IPI00016405	OCIAD1	0.675826		IPI00017567	ENG	-2.26904		IPI00016342	RAB7A	0.0979306
IPI00016513	RAB10	-0.395772		IPI00017592	LETM1	1.79725		IPI00016373	RAB13	0.192016
IPI00016608	TMED2	0.207566		IPI00017617	DDX5	-0.40975		IPI00016405	OCIAD1	0.0239398
IPI00016670	C11orf59	-1.21652		IPI00017767	MGST2	-0.0739583		IPI00016513	RAB10	0.0673971
IPI00016703	DHCR24	2.2294		IPI00017895	GPD2	0.789688		IPI00016597	CLN6	0.177934
IPI00016786	CDC42	-0.783896		IPI00017964	SNRPD3	0.645987		IPI00016608	TMED2	-0.0261118
IPI00016968	SDHC	1.41995		IPI00018146	YWHAQ	-2.93577		IPI00016670	C11orf59	0.0569052
IPI00017292	CTNNB1	0.16593		IPI00018246	HK1	0.413095		IPI00016676	TOMM20	-0.981075
IPI00017297	MATR3	2.9119		IPI00018248	KDELR2	-1.36177		IPI00016703	DHCR24	0.530348
IPI00017334	PHB	1.75388		IPI00018274	EGFR	-0.475879		IPI00016786	CDC42	0.0746739
IPI00017344	RAB5B	-2.01084		IPI00018364	RAP2B	-1.09272		IPI00016968	SDHC	-0.387122
IPI00017510	MT-CO2	0.845066		IPI00018415	TM9SF2	0.483584		IPI00017292	CTNNB1	0.255664
IPI00017533	MT-ATP6;MT-CO3	3.14516		IPI00018855	ATP6V0C	-0.108886		IPI00017297	MATR3	0.276725
IPI00017567	ENG	-1.23195		IPI00018871	ARL8B	-1.68756		IPI00017334	PHB	-0.313755
IPI00017592	LETM1	1.87755		IPI00018953	DPP4	-3.81733		IPI00017344	RAB5B	0.0804423
IPI00017617	DDX5	-0.658093		IPI00019018	TM7SF2	-0.0294108		IPI00017510	MT-CO2	-0.283661
IPI00017767	MGST2	1.02899		IPI00019141	AGPAT1	1.02954		IPI00017533	MT-ATP6;MT-CO3	0.216402
IPI00017895	GPD2	0.59854		IPI00019146	CXADR	4.70819		IPI00017592	LETM1	0.00957892
IPI00018146	YWHAQ	-2.40397		IPI00019353	AGK	0.513933		IPI00017617	DDX5	-0.250376
IPI00018248	KDELR2	-1.4588		IPI00019359	KRT9	0.306654		IPI00017767	MGST2	1.08193
IPI00018274	EGFR	-0.954655		IPI00019385	SSR4	0.228143		IPI00017895	GPD2	-0.269862
IPI00018364	RAP2B	-1.29605		IPI00019407	NSDHL	0.301721		IPI00018140	SYNCRIP	-1.14321
IPI00018415	TM9SF2	0.636684		IPI00019472	SLC1A5	0.530611		IPI00018146	YWHAQ	0.508484
IPI00018855	ATP6V0C	-0.371858		IPI00019502	MYH9	-1.54655		IPI00018248	KDELR2	-0.124114
IPI00018871	ARL8B	-1.59668		IPI00019770	FAU	0.0318177		IPI00018364	RAP2B	-0.225753
IPI00018953	DPP4	-4.20142		IPI00019899	SC4MOL	1.05747		IPI00018415	TM9SF2	0.130387
IPI00019018	TM7SF2	-0.223096		IPI00019906	BSG	1.75451		IPI00018855	ATP6V0C	-0.521987
IPI00019141	AGPAT1	1.57365		IPI00019912	HSD17B4	0.60649		IPI00018871	ARL8B	0.0800026
IPI00019146	CXADR	4.82043		IPI00020005	ARSE	0.997359		IPI00019141	AGPAT1	0.585923
IPI00019353	AGK	0.215184		IPI00020042	PSMC4	-2.65929		IPI00019146	CXADR	0.181611
IPI00019359	KRT9	0.384619		IPI00020124	PI4K2A	-0.959942		IPI00019353	AGK	-0.319953
IPI00019385	SSR4	0.443963		IPI00020418	RRAS	-1.80932		IPI00019359	KRT9	0.0841011
IPI00019407	NSDHL	0.580004		IPI00020436	RAB11B	0.226091		IPI00019385	SSR4	0.185505
IPI00019472	SLC1A5	0.287616		IPI00020470	GLT8D1	-0.77346		IPI00019407	NSDHL	0.263177
IPI00019502	MYH9	-1.40516		IPI00020472	TMEM111	-0.138802		IPI00019472	SLC1A5	-0.247877
IPI00019770	FAU	0.77331		IPI00020510	CISD1	1.7439		IPI00019502	MYH9	0.175327
IPI00019899	SC4MOL	1.07071		IPI00020557	LRP1	-1.17423		IPI00019770	FAU	0.719152
IPI00019906	BSG	1.62172		IPI00021048	MYOF	-1.52402		IPI00019899	SC4MOL	0.17072
IPI00019912	HSD17B4	0.105543		IPI00021147	DEGS1	1.11171		IPI00019906	BSG	-0.163883
IPI00020005	ARSE	1.15478		IPI00021263	YWHAZ	-1.8575		IPI00019912	HSD17B4	-0.424099
IPI00020042	PSMC4	-2.56929		IPI00021267	EPHA2	0.270826		IPI00020004	TMEM97	0.128764
IPI00020124	PI4K2A	-1.02656		IPI00021304	KRT2	0.173073		IPI00020042	PSMC4	0.0754662
IPI00020418	RRAS	-1.70104		IPI00021338	DLAT	-0.101797		IPI00020124	PI4K2A	-0.0785854
IPI00020436	RAB11B	0.430853		IPI00021428	ACTA1	-0.900646		IPI00020418	RRAS	0.0765738
IPI00020470	GLT8D1	-0.857089		IPI00021439	ACTB	-1.00815		IPI00020436	RAB11B	0.272112
IPI00020472	TMEM111	-0.0355572		IPI00021453	PPAP2B	-0.901999		IPI00020470	GLT8D1	-0.104541
IPI00020510	CISD1	1.8052		IPI00021695	ATP2B1	-0.927256		IPI00020472	TMEM111	0.0687302
IPI00020557	LRP1	-1.02049		IPI00021805	MGST1	0.722095		IPI00020510	CISD1	0.0410282
IPI00020599	CALR	-0.326314		IPI00021840	RPS6	-0.102118		IPI00020557	LRP1	0.161791
IPI00020850	PPP2R2B	-1.49343		IPI00021983	NCSTN	0.0660245		IPI00020944	FDFT1	0.218089
IPI00020944	FDFT1	0.746498		IPI00021985	TM9SF4	1.26528		IPI00021048	MYOF	0.0725756
IPI00021048	MYOF	-1.9509		IPI00022018	DPM1	-0.19241		IPI00021147	DEGS1	0.0809185
IPI00021058	SLC4A7	-0.153102		IPI00022048	PTGFRN	-1.33382		IPI00021263	YWHAZ	-0.102306
IPI00021147	DEGS1	0.482497		IPI00022143	ESYT1	-0.373393		IPI00021267	EPHA2	0.0547992
IPI00021263	YWHAZ	-1.70715		IPI00022202	SLC25A3	1.33349		IPI00021304	KRT2	-0.489386
IPI00021267	EPHA2	-0.159501		IPI00022275	SACM1L	1.23816		IPI00021338	DLAT	0.101603
IPI00021304	KRT2	-0.281766		IPI00022418	FN1	-1.9918		IPI00021428	ACTA1	-0.142127
IPI00021428	ACTA1	-1.00026		IPI00022462	TFRC	0.393184		IPI00021439	ACTB	-0.212568
IPI00021439	ACTB	-1.19643		IPI00022585	AKAP1	2.14991		IPI00021453	PPAP2B	-0.620567
IPI00021453	PPAP2B	-1.50273		IPI00022744	CSE1L	0.298041		IPI00021695	ATP2B1	0.0302632
IPI00021695	ATP2B1	-0.647704		IPI00022774	VCP	-0.456218		IPI00021793	COX6A1;COX6A1P2	-0.243515
IPI00021805	MGST1	0.636382		IPI00022892	THY1	-2.02713		IPI00021805	MGST1	-0.0629247
IPI00021812	AHNAK	-1.62618		IPI00023001	FAM162A	3.44934		IPI00021840	RPS6	-0.0695571
IPI00021840	RPS6	-0.10327		IPI00023030	SLC38A1	0.479177		IPI00021842	APOE	0.114289
IPI00021983	NCSTN	-0.0371705		IPI00023064	NDUFAF4	1.13257		IPI00021983	NCSTN	-0.072222
IPI00021985	TM9SF4	1.1271		IPI00023135	GOSR2	-0.0597515		IPI00021985	TM9SF4	-0.0971251
IPI00022018	DPM1	-0.367729		IPI00023334	MRPL4	3.23879		IPI00022018	DPM1	-0.182724
IPI00022048	PTGFRN	-1.02628		IPI00023406	HCCS	2.46991		IPI00022048	PTGFRN	0.286394
IPI00022143	ESYT1	-0.178232		IPI00023500	DPAGT1	0.366708		IPI00022143	ESYT1	0.14893
IPI00022202	SLC25A3	1.07548		IPI00023526	RAB6A	0.868793		IPI00022202	SLC25A3	-0.122908
IPI00022275	SACM1L	1.08305		IPI00023542	TMED9	0.345654		IPI00022275	SACM1L	0.0340294
IPI00022300	METTL7A	-0.405673		IPI00023780	DNAJC5	-0.0914804		IPI00022277	CCDC56	-0.336935
IPI00022418	FN1	-1.6224		IPI00023860	NAP1L1	-0.733057		IPI00022418	FN1	0.350337
IPI00022462	TFRC	0.0492785		IPI00023958	MPV17	-1.05288		IPI00022462	TFRC	-0.366822
IPI00022543	PIGK	0.571281		IPI00024067	CLTC	-1.18914		IPI00022543	PIGK	0.143488
IPI00022585	AKAP1	0.177395		IPI00024145	VDAC2	1.6788		IPI00022585	AKAP1	-1.99389
IPI00022608	SORL1	0.997919		IPI00024266	MGST3	0.46837		IPI00022774	VCP	0.0796313
IPI00022744	CSE1L	0.64567		IPI00024282	RAB8B	-0.54472		IPI00022891	SLC25A4	-0.0991969
IPI00022774	VCP	-0.355458		IPI00024551	C15orf24	0.852897		IPI00022892	THY1	-0.287423
IPI00022891	SLC25A4	3.20444		IPI00024642	CCDC47	0.947054		IPI00023001	FAM162A	-0.20957
IPI00022892	THY1	-2.31621		IPI00024650	SLC16A1	2.29368		IPI00023030	SLC38A1	-0.36103
IPI00023001	FAM162A	3.22339		IPI00024742	UQCRQ	2.6716		IPI00023064	NDUFAF4	-0.413207
IPI00023030	SLC38A1	-1.15e-05		IPI00024757	UQCR	1.01471		IPI00023135	GOSR2	0.21431
IPI00023064	NDUFAF4	0.739691		IPI00024919	PRDX3	0.671009		IPI00023334	MRPL4	0.0500349
IPI00023135	GOSR2	0.121721		IPI00024933	RPL12	-0.229201		IPI00023406	HCCS	-0.0922331
IPI00023334	MRPL4	3.30988		IPI00024975	KIF15	0.377555		IPI00023526	RAB6A	0.0451378
IPI00023406	HCCS	2.39832		IPI00024976	TOMM22	1.82002		IPI00023542	TMED9	0.0133092
IPI00023526	RAB6A	0.961117		IPI00025049	M6PR	0.504785		IPI00023780	DNAJC5	-0.159456
IPI00023542	TMED9	0.382031		IPI00025292	MPDU1	0.938496		IPI00023860	NAP1L1	0.549607
IPI00023780	DNAJC5	-0.298483		IPI00025329	RPL19	0.430738		IPI00023958	MPV17	-0.0535016
IPI00023860	NAP1L1	-0.161215		IPI00025491	EIF4A1;SNORA67	-0.360573		IPI00024067	CLTC	-0.00788736
IPI00023958	MPV17	-1.08452		IPI00025512	HSPB1	-2.43125		IPI00024143	AAAS	-0.068986
IPI00024067	CLTC	-1.14927		IPI00025729	CAMLG	-0.229038		IPI00024145	VDAC2	-0.121631
IPI00024143	AAAS	0.493506		IPI00025874	RPN1	0.410344		IPI00024266	MGST3	0.336821
IPI00024145	VDAC2	1.55527		IPI00026044	PIGU	0.544072		IPI00024279	HEATR1	-1.10465
IPI00024266	MGST3	0.832705		IPI00026111	TMCO1	1.11884		IPI00024282	RAB8B	-0.164082
IPI00024282	RAB8B	-0.68848		IPI00026202	RPL18A	0.674405		IPI00024551	C15orf24	0.337539
IPI00024466	UGGT1	1.19711		IPI00026240	BST1	0.0101049		IPI00024627	MFF	0.344126
IPI00024551	C15orf24	1.21267		IPI00026272	HIST1H2AE;HIST1H2AB;HIST1H2AG;HIST1H2AK;HIST1H2AI;HIST1H2AM;HIST1H2AL;HIST1H2AJ;HIST1H2AD	-0.634426		IPI00024642	CCDC47	0.0691401
IPI00024642	CCDC47	0.983638		IPI00026302	RPL31	-0.448166		IPI00024650	SLC16A1	-0.22284
IPI00024650	SLC16A1	2.14718		IPI00026466	NIPBL	0.112204		IPI00024742	UQCRQ	-0.57749
IPI00024742	UQCRQ	2.11514		IPI00026530	LMAN1	-0.0760976		IPI00024757	UQCR	0.0911281
IPI00024757	UQCR	1.0883		IPI00026569	HLA-A	-1.63084		IPI00024919	PRDX3	0.168755
IPI00024919	PRDX3	0.860347		IPI00026781	FASN	-0.972451		IPI00024933	RPL12	0.163705
IPI00024933	RPL12	-0.0327105		IPI00026824	HMOX2	0.974674		IPI00024976	TOMM22	-0.203079
IPI00024976	TOMM22	1.93389		IPI00026942	ERLIN2	0.971943		IPI00025049	M6PR	0.0164844
IPI00025049	M6PR	0.542334		IPI00026964	UQCRFS1	2.34944		IPI00025086	COX5A	-0.187014
IPI00025086	COX5A	1.11273		IPI00026994	PRAF2;WDR45	-2.16212		IPI00025252	PDIA3	0.0447049
IPI00025292	MPDU1	0.877897		IPI00027078	CPD	0.136191		IPI00025292	MPDU1	-0.0795015
IPI00025329	RPL19	0.529177		IPI00027107	TUFM	1.28126		IPI00025329	RPL19	0.0765946
IPI00025366	CS	-0.652805		IPI00027180	ZMPSTE24	0.631429		IPI00025491	EIF4A1;SNORA67	-0.0851841
IPI00025416	ACTG2	-0.744013		IPI00027194	STX18	0.253661		IPI00025729	CAMLG	0.412276
IPI00025491	EIF4A1;SNORA67	-0.40648		IPI00027232	IGF1R	0.893349		IPI00025818	GALNT1	0.033908
IPI00025729	CAMLG	0.226809		IPI00027252	PHB2	2.02618		IPI00025874	RPN1	0.13619
IPI00025818	GALNT1	0.238191		IPI00027434	RHOC	0.66009		IPI00026044	PIGU	0.521908
IPI00025874	RPN1	0.601386		IPI00027438	FLOT1	-0.700128		IPI00026111	TMCO1	0.12006
IPI00026044	PIGU	1.08795		IPI00027448	ATP5L	1.91722		IPI00026202	RPL18A	-0.144165
IPI00026111	TMCO1	1.25751		IPI00027493	LOC442497;SLC3A2	1.85562		IPI00026240	BST1	-0.388304
IPI00026154	PRKCSH	0.207272		IPI00027497	GPI	-1.85327		IPI00026272	HIST1H2AE;HIST1H2AB;HIST1H2AG;HIST1H2AK;HIST1H2AI;HIST1H2AM;HIST1H2AL;HIST1H2AJ;HIST1H2AD	0.0624062
IPI00026202	RPL18A	0.549961		IPI00027626	CCT6A	-0.410459		IPI00026302	RPL31	-0.0911344
IPI00026272	HIST1H2AE;HIST1H2AB;HIST1H2AG;HIST1H2AK;HIST1H2AI;HIST1H2AM;HIST1H2AL;HIST1H2AJ;HIST1H2AD	-0.502554		IPI00027728	SLC7A1	-0.55679		IPI00026466	NIPBL	0.0566109
IPI00026302	RPL31	-0.435971		IPI00028055	TMED10	0.141519		IPI00026530	LMAN1	0.0729602
IPI00026466	NIPBL	0.190958		IPI00028116	KDELR1	-0.27739		IPI00026569	HLA-A	0.846942
IPI00026530	LMAN1	-0.172424		IPI00028387	DDRGK1	-1.43591		IPI00026824	HMOX2	-0.0858973
IPI00026569	HLA-A	-1.52401		IPI00028481	RAB8A	-0.391475		IPI00026964	UQCRFS1	-0.500726
IPI00026781	FASN	0.218395		IPI00028491	AGPAT5	2.23931		IPI00026994	PRAF2;WDR45	0.0136208
IPI00026824	HMOX2	0.859584		IPI00028513	ADCY3	-3.0597		IPI00027078	CPD	-0.152403
IPI00026942	ERLIN2	0.420571		IPI00028635	RPN2	0.394055		IPI00027107	TUFM	-0.389962
IPI00026964	UQCRFS1	1.79289		IPI00028911	DAG1	-0.609729		IPI00027180	ZMPSTE24	0.0783077
IPI00026994	PRAF2;WDR45	-2.12891		IPI00028946	RTN3	1.15288		IPI00027230	HSP90B1	-0.091875
IPI00027078	CPD	0.00510347		IPI00029046	MLEC	0.661353		IPI00027232	IGF1R	-0.120771
IPI00027107	TUFM	0.898901		IPI00029133	ATP5F1	0.734092		IPI00027233	SCO1	-0.597246
IPI00027180	ZMPSTE24	0.591822		IPI00029264	CYC1	1.57608		IPI00027252	PHB2	-0.261873
IPI00027194	STX18	1.13186		IPI00029266	SNRPE	-0.881081		IPI00027434	RHOC	-0.149722
IPI00027230	HSP90B1	-0.0113478		IPI00029558	NDUFC2	1.82487		IPI00027438	FLOT1	-0.0580938
IPI00027232	IGF1R	0.79526		IPI00029741	ITGB5	0.301301		IPI00027448	ATP5L	-0.328504
IPI00027252	PHB2	1.75173		IPI00029744	SSBP1	-1.21979		IPI00027493	LOC442497;SLC3A2	0.0475423
IPI00027434	RHOC	0.656103		IPI00029750	RPS24	-0.152845		IPI00027728	SLC7A1	0.374921
IPI00027438	FLOT1	-0.67109		IPI00029954	VEZT	-0.80523		IPI00028055	TMED10	0.0184809
IPI00027448	ATP5L	1.49779		IPI00030179	RPL7P32;RPL7	0.215868		IPI00028116	KDELR1	0.0222381
IPI00027493	LOC442497;SLC3A2	1.90947		IPI00030431	ANTXR1	-1.81909		IPI00028338	SELI	0.941015
IPI00027497	GPI	-1.40435		IPI00030634	GGT7	-0.264262		IPI00028387	DDRGK1	0.924729
IPI00027728	SLC7A1	-0.156925		IPI00030820	MRPL47	-1.17701		IPI00028481	RAB8A	-0.131319
IPI00028055	TMED10	0.172698		IPI00030847	TM9SF3	1.20492		IPI00028491	AGPAT5	-1.10082
IPI00028116	KDELR1	-0.222017		IPI00031064	TMEM126A	1.35445		IPI00028513	ADCY3	0.375874
IPI00028387	DDRGK1	0.164181		IPI00031131	C20orf3	-0.0411287		IPI00028635	RPN2	0.170978
IPI00028481	RAB8A	-0.415939		IPI00031169	RAB2A	-0.596274		IPI00028911	DAG1	0.128659
IPI00028491	AGPAT5	1.159		IPI00031397	ACSL3	0.328101		IPI00028931	DSG2	-0.383781
IPI00028513	ADCY3	-2.66438		IPI00031458	ICMT	1.038		IPI00028946	RTN3	0.127567
IPI00028635	RPN2	0.585068		IPI00031461	GDI2	-2.32678		IPI00029046	MLEC	0.0615601
IPI00028911	DAG1	-0.460785		IPI00031583	USO1	-2.36167		IPI00029133	ATP5F1	-0.234597
IPI00028946	RTN3	1.30514		IPI00031691	RPL9	-0.118265		IPI00029264	CYC1	-0.577639
IPI00029046	MLEC	0.793126		IPI00031697	TMEM109	-0.976365		IPI00029266	SNRPE	-0.582364
IPI00029133	ATP5F1	0.649843		IPI00031821	ITM2B	0.512826		IPI00029558	NDUFC2	-0.117875
IPI00029264	CYC1	0.813448		IPI00032038	CPT1A	0.49955		IPI00029744	SSBP1	0.0995614
IPI00029266	SNRPE	-1.44016		IPI00032150	CDS2	1.23716		IPI00029750	RPS24	0.0710704
IPI00029468	ACTR1A	-2.36273		IPI00032230	EPB41L3	0.273995		IPI00029954	VEZT	-0.261234
IPI00029558	NDUFC2	1.72775		IPI00032825	TMED7;TMED7-TICAM2;TICAM2	0.370437		IPI00030179	RPL7P32;RPL7	-0.181989
IPI00029744	SSBP1	-1.10007		IPI00032903	PTRH2	1.36481		IPI00030634	GGT7	-0.193586
IPI00029750	RPS24	-0.0621675		IPI00033217	AASS	2.11192		IPI00030820	MRPL47	0.356149
IPI00029954	VEZT	-1.04496		IPI00033349	PREB	-0.0844944		IPI00030847	TM9SF3	-0.0516291
IPI00030106	TPST1	0.785341		IPI00034277	ATP13A1	0.0689157		IPI00030911	VAMP8	-0.256634
IPI00030179	RPL7P32;RPL7	0.0755495		IPI00036552	ANTXR2	-0.320113		IPI00031064	TMEM126A	-0.329666
IPI00030363	ACAT1	-1.96297		IPI00042580	APOO	1.66635		IPI00031131	C20orf3	0.0453124
IPI00030634	GGT7	-0.436524		IPI00043564	SFXN2	0.514427		IPI00031169	RAB2A	0.16206
IPI00030820	MRPL47	-0.800746		IPI00043598	IKIP	-0.577528		IPI00031397	ACSL3	-0.670798
IPI00030847	TM9SF3	1.25586		IPI00045921	ATAD3B	-0.968185		IPI00031458	ICMT	-0.0786085
IPI00030906	PHF7	-0.653367		IPI00059368	RFT1	-0.422651		IPI00031461	GDI2	0.123868
IPI00031030	APLP2	1.96861		IPI00060523	TLCD1	2.95236		IPI00031522	HADHA	-0.178178
IPI00031064	TMEM126A	1.04548		IPI00060569	ABHD12	0.817855		IPI00031583	USO1	-0.317786
IPI00031131	C20orf3	0.0420717		IPI00062469	TMEM49	1.12612		IPI00031691	RPL9	-0.202524
IPI00031169	RAB2A	-0.424657		IPI00063130	TMEM205	1.26484		IPI00031697	TMEM109	0.0373276
IPI00031397	ACSL3	-0.304557		IPI00063544	YIF1B	0.120942		IPI00031804	VDAC3	-0.221418
IPI00031458	ICMT	0.980222		IPI00063903	USMG5	2.45703		IPI00031822	SLC5A6	-0.0953849
IPI00031461	GDI2	-2.18115		IPI00064193	TMX3	-1.53804		IPI00032038	CPT1A	-0.155341
IPI00031583	USO1	-2.65923		IPI00065486	ABCB6	0.374055		IPI00032140	SERPINH1	-0.178635
IPI00031691	RPL9	-0.297444		IPI00065510	TMEM68	-1.26013		IPI00032150	CDS2	0.138412
IPI00031697	TMEM109	-0.918157		IPI00069693	RPL14	-0.772081		IPI00032230	EPB41L3	0.00766897
IPI00031821	ITM2B	1.21599		IPI00072917	COL6A3	-1.6275		IPI00032491	LEMD3	-0.388102
IPI00032038	CPT1A	0.192271		IPI00074330	TMEM48	1.68751		IPI00032825	TMED7;TMED7-TICAM2;TICAM2	-0.204995
IPI00032140	SERPINH1	-1.14783		IPI00074489	NDUFB10	1.40289		IPI00032903	PTRH2	-0.70173
IPI00032150	CDS2	1.44406		IPI00095891	GNAS	-2.77674		IPI00033217	AASS	-0.106045
IPI00032230	EPB41L3	0.301982		IPI00099463	SGPL1	1.09387		IPI00033349	PREB	-0.0899907
IPI00032825	TMED7;TMED7-TICAM2;TICAM2	0.176634		IPI00100030	PIGT	0.0993889		IPI00034277	ATP13A1	0.248353
IPI00032903	PTRH2	0.666575		IPI00100160	CAND1	-1.17276		IPI00036552	ANTXR2	-0.104307
IPI00033217	AASS	1.9235		IPI00100247	TMX4	0.0432411		IPI00042580	APOO	-0.79898
IPI00034277	ATP13A1	0.313557		IPI00100656	TECR	0.847642		IPI00043564	SFXN2	-0.885713
IPI00036552	ANTXR2	-0.475477		IPI00100980	EHD2	-1.83767		IPI00043598	IKIP	-0.0851651
IPI00037619	RPL39P5	0.45621		IPI00101651	ABHD8	0.624213		IPI00045921	ATAD3B	-1.0036
IPI00043564	SFXN2	-0.351471		IPI00101952	SLC35E1	0.146967		IPI00045946	YME1L1	-0.080351
IPI00043598	IKIP	-0.644859		IPI00102685	MYADM	-1.30021		IPI00056414	MAL2	-0.329448
IPI00045921	ATAD3B	-1.95373		IPI00103530	ATL1	-1.61832		IPI00059368	RFT1	0.663364
IPI00045946	YME1L1	-0.455476		IPI00103940	MFSD10	0.761239		IPI00060523	TLCD1	1.04515
IPI00059368	RFT1	0.260124		IPI00104128	SEC11A	0.54368		IPI00060569	ABHD12	0.245708
IPI00060523	TLCD1	4.01954		IPI00107357	CLPTM1	1.09735		IPI00062206	DDX39	0.253918
IPI00060569	ABHD12	1.20805		IPI00141318	CKAP4	-0.913594		IPI00062469	TMEM49	0.0879533
IPI00062151	=-	1.89802		IPI00146447	VMA21	0.703951		IPI00063130	TMEM205	-0.0707106
IPI00062469	TMEM49	1.23519		IPI00149849	COG4	-0.403804		IPI00063544	YIF1B	0.114941
IPI00063130	TMEM205	1.25258		IPI00151358	CLPTM1L	0.502285		IPI00063903	USMG5	-0.201354
IPI00063544	YIF1B	0.257277		IPI00151710	ANO6	-1.90577		IPI00064193	TMX3	-0.13979
IPI00063903	USMG5	2.29068		IPI00152240	TMEM167A	0.0713374		IPI00065486	ABCB6	0.0729308
IPI00064193	TMX3	-1.66114		IPI00152377	STT3B	0.777107		IPI00065510	TMEM68	-0.594813
IPI00065486	ABCB6	0.469191		IPI00152441	HM13	0.104314		IPI00069693	RPL14	0.597647
IPI00065510	TMEM68	-1.83582		IPI00152938	TOMM40L	1.95284		IPI00072917	COL6A3	-0.699129
IPI00069693	RPL14	-0.153679		IPI00156689	VAT1	-2.40195		IPI00074330	TMEM48	0.349027
IPI00072917	COL6A3	-2.33645		IPI00157790	KIAA0368	-0.13348		IPI00074489	NDUFB10	-0.0286934
IPI00074330	TMEM48	1.74951		IPI00164018	CYP2S1	1.0786		IPI00099463	SGPL1	0.337268
IPI00074489	NDUFB10	1.31915		IPI00165651	ERGIC2	-0.0997886		IPI00100030	PIGT	0.488582
IPI00095891	GNAS	-2.12584		IPI00166079	VKORC1L1	0.917391		IPI00100160	CAND1	-0.148451
IPI00099463	SGPL1	1.42955		IPI00166444	SFT2D3	-0.240604		IPI00100247	TMX4	-0.180771
IPI00100030	PIGT	0.608826		IPI00166785	MMGT1	2.33176		IPI00100656	TECR	0.148256
IPI00100160	CAND1	-0.998539		IPI00166865	CISD2	2.17189		IPI00100980	EHD2	-1.2518
IPI00100247	TMX4	-0.116503		IPI00166891	TMEM135	0.26398		IPI00101651	ABHD8	-0.32318
IPI00100656	TECR	0.990449		IPI00168184	PPP2R1A	-1.22982		IPI00101952	SLC35E1	-0.115405
IPI00100980	EHD2	-2.36514		IPI00168813	PTK7	-0.396228		IPI00102685	MYADM	-0.310549
IPI00101651	ABHD8	0.321653		IPI00170934	STK11IP	-1.39176		IPI00103530	ATL1	-2.14188
IPI00101952	SLC35E1	0.0521053		IPI00171411	GOLM1	1.96288		IPI00103940	MFSD10	0.287951
IPI00102685	MYADM	-1.56979		IPI00171438	MUTED;TXNDC5	-0.762348		IPI00104128	SEC11A	0.160518
IPI00103530	ATL1	-3.73658		IPI00171445	ATAD1	1.82229		IPI00106966	TMEM70	-1.14496
IPI00103940	MFSD10	1.05631		IPI00171459	HSDL1	2.28295		IPI00107357	CLPTM1	-1.11338
IPI00104128	SEC11A	0.737754		IPI00171542	NUP85	2.46711		IPI00141318	CKAP4	0.124422
IPI00141318	CKAP4	-0.806704		IPI00171573	CCDC109A	1.87722		IPI00146447	VMA21	-0.0214096
IPI00146447	VMA21	0.706762		IPI00171626	LPCAT1	1.33024		IPI00149849	COG4	-0.20407
IPI00149849	COG4	-0.585017		IPI00171701	ORMDL2	0.734793		IPI00151358	CLPTM1L	0.324663
IPI00151358	CLPTM1L	0.847243		IPI00171705	NLGN4Y	-2.45473		IPI00151710	ANO6	-0.297889
IPI00151710	ANO6	-2.18225		IPI00171903	HNRNPM	-0.945332		IPI00152240	TMEM167A	0.479439
IPI00152240	TMEM167A	0.572398		IPI00172656	FAF2	0.0519916		IPI00152377	STT3B	0.156613
IPI00152377	STT3B	0.912334		IPI00174794	PTK7	-0.480237		IPI00152441	HM13	-0.200379
IPI00152441	HM13	-0.0762367		IPI00176692	-	-0.884087		IPI00152938	TOMM40L	-0.87738
IPI00152938	TOMM40L	1.09671		IPI00176824	-	2.0592		IPI00156689	VAT1	0.670596
IPI00156689	VAT1	-1.69951		IPI00177817	ATP2A2	0.186001		IPI00157790	KIAA0368	-0.214323
IPI00157790	KIAA0368	-0.326805		IPI00179964	PTBP1	0.853843		IPI00164018	CYP2S1	0.0990965
IPI00163644	OSBPL8	-0.0387884		IPI00180675	TUBA1A	-1.11803		IPI00165651	ERGIC2	-0.315865
IPI00164018	CYP2S1	0.799202		IPI00182469	CTNND1	0.280596		IPI00165665	C3orf21	0.155039
IPI00165651	ERGIC2	-0.393441		IPI00182933	CYB5A	-0.487993		IPI00166079	VKORC1L1	-0.0976348
IPI00166079	VKORC1L1	0.790718		IPI00183666	TRPV2	0.189181		IPI00166444	SFT2D3	0.815884
IPI00166444	SFT2D3	0.597044		IPI00183786	FADS2	1.26271		IPI00166483	C17orf61	-0.805462
IPI00166785	MMGT1	1.62958		IPI00184311	ENPP1	0.114772		IPI00166704	TOMM5	-0.387253
IPI00166860	DHRSX	0.381279		IPI00185146	IPO9	-0.518148		IPI00166785	MMGT1	-0.722514
IPI00166865	CISD2	1.75047		IPI00186290	EEF2	-1.82395		IPI00166860	DHRSX	0.311979
IPI00166891	TMEM135	-0.189662		IPI00215637	DDX3X	0.754893		IPI00166865	CISD2	-0.0231812
IPI00168184	PPP2R1A	-1.17923		IPI00215719	RPL18	0.540092		IPI00166891	TMEM135	-0.474546
IPI00168813	PTK7	-0.623634		IPI00215767	B4GALT1	-1.5466		IPI00167232	CASC4	0.0566242
IPI00168921	WBSCR17	1.11829		IPI00215780	RPS19	0.163167		IPI00168184	PPP2R1A	0.026645
IPI00170692	VAPA	-0.234938		IPI00215893	HMOX1	-1.87296		IPI00168813	PTK7	0.086092
IPI00171411	GOLM1	2.2642		IPI00215914	ARF1	-1.8138		IPI00170692	VAPA	-0.321535
IPI00171438	MUTED;TXNDC5	-2.07025		IPI00215948	CTNNA1	-0.948136		IPI00171411	GOLM1	0.296105
IPI00171445	ATAD1	1.4788		IPI00215997	CD9	-0.0253091		IPI00171445	ATAD1	-0.364035
IPI00171459	HSDL1	1.62193		IPI00215998	CD63	-2.08582		IPI00171459	HSDL1	-0.681427
IPI00171542	NUP85	1.40634		IPI00216049	HNRNPK	1.28025		IPI00171542	NUP85	-1.08221
IPI00171573	CCDC109A	1.38913		IPI00216127	PLSCR3	-2.12742		IPI00171573	CCDC109A	-0.499595
IPI00171626	LPCAT1	0.946483		IPI00216237	RPL36	-0.00563687		IPI00171626	LPCAT1	-0.0556473
IPI00171701	ORMDL2	0.534906		IPI00216308	VDAC1	1.28046		IPI00171701	ORMDL2	-0.220533
IPI00171705	NLGN4Y	-3.17577		IPI00216514	CD47	-0.104197		IPI00171705	NLGN4Y	-0.848559
IPI00172656	FAF2	0.306024		IPI00216587	RPS8	0.816466		IPI00171903	HNRNPM	0.337067
IPI00174794	PTK7	-0.545345		IPI00216620	PPAP2C	0.976363		IPI00172656	FAF2	0.234877
IPI00176692	-	-1.39813		IPI00217007	KIAA2013	0.761599		IPI00174794	PTK7	-0.087698
IPI00176824	-	0.526632		IPI00217030	RPS4X	0.134207		IPI00176692	-	-0.467766
IPI00177817	ATP2A2	0.25985		IPI00217081	FUNDC1	-0.471439		IPI00177817	ATP2A2	0.0206622
IPI00178352	FLNC	-2.63824		IPI00217169	ATP2B4	-2.78529		IPI00178667	TOP2A	-0.20184
IPI00179964	PTBP1	0.925788		IPI00217465	HIST1H1C	-0.207106		IPI00178700	ALG3	0.00913345
IPI00180675	TUBA1A	-1.36988		IPI00217468	HIST1H1B	-1.40526		IPI00179964	PTBP1	0.0755175
IPI00182469	CTNND1	0.0433856		IPI00217490	FNDC3B	-1.47724		IPI00180675	TUBA1A	-0.273058
IPI00182933	CYB5A	-0.183326		IPI00217519	RALA	-0.503542		IPI00182469	CTNND1	-0.236041
IPI00183666	TRPV2	-0.0242225		IPI00217563	ITGB1	-1.17354		IPI00182933	CYB5A	0.288865
IPI00183786	FADS2	1.4792		IPI00217600	PNPLA6	-0.094989		IPI00183666	TRPV2	-0.246595
IPI00184311	ENPP1	0.62035		IPI00217683	AKAP12	-0.882644		IPI00183786	FADS2	0.206667
IPI00185146	IPO9	-1.05658		IPI00217766	SCARB2	-1.93618		IPI00184311	ENPP1	0.480789
IPI00186290	EEF2	-1.2607		IPI00217966	LDHA	-0.859308		IPI00184708	SLC25A29	-0.761986
IPI00215637	DDX3X	0.529493		IPI00218200	BCAP31	0.295764		IPI00185146	IPO9	-0.559762
IPI00215719	RPL18	0.372902		IPI00218343	TUBA1C	0.128502		IPI00186290	EEF2	0.0286883
IPI00215767	B4GALT1	-0.138103		IPI00218398	MMP14	-0.576712		IPI00215637	DDX3X	-0.245964
IPI00215780	RPS19	0.686325		IPI00218463	Magmas	2.83252		IPI00215719	RPL18	-0.0908414
IPI00215893	HMOX1	-1.36548		IPI00218466	SEC61A1	0.281383		IPI00215767	B4GALT1	1.38719
IPI00215914	ARF1	-1.39793		IPI00218487	GJA1	1.87426		IPI00215780	RPS19	0.462379
IPI00215918	ARF4	-0.586541		IPI00218565	GPR143	2.93901		IPI00215893	HMOX1	0.261702
IPI00215948	CTNNA1	-0.10903		IPI00218848	ATP5I	1.58784		IPI00215914	ARF1	0.304756
IPI00215997	CD9	-0.803706		IPI00218914	ALDH1A1	0.0327069		IPI00215918	ARF4	-0.451279
IPI00215998	CD63	-2.23645		IPI00218918	ANXA1	-1.52842		IPI00215948	CTNNA1	0.875114
IPI00216049	HNRNPK	0.924013		IPI00218922	SEC63	0.534788		IPI00215997	CD9	-0.798905
IPI00216127	PLSCR3	-2.59194		IPI00218924	CHP	-0.58592		IPI00215998	CD63	-0.225176
IPI00216237	RPL36	0.107307		IPI00219018	GAPDH	-1.71582		IPI00216049	HNRNPK	-0.33129
IPI00216308	VDAC1	1.09505		IPI00219111	TRAM1	-1.01342		IPI00216127	PLSCR3	-0.388873
IPI00216514	CD47	0.0982371		IPI00219155	RPL27	0.0265798		IPI00216237	RPL36	0.151729
IPI00216620	PPAP2C	0.374483		IPI00219217	LDHB	-0.522664		IPI00216308	VDAC1	-0.201372
IPI00217007	KIAA2013	0.942536		IPI00219219	LGALS1	-2.83466		IPI00216514	CD47	0.0584205
IPI00217030	RPS4X	0.237676		IPI00219291	ATP5J2	2.08898		IPI00216587	RPS8	-0.0867809
IPI00217081	FUNDC1	-0.0987487		IPI00219365	MSN	-1.49747		IPI00216592	HNRNPC	-0.265752
IPI00217169	ATP2B4	-2.71898		IPI00219385	NDUFB6	2.22319		IPI00216620	PPAP2C	-0.623331
IPI00217465	HIST1H1C	-0.41542		IPI00219682	STOM	-2.15077		IPI00217007	KIAA2013	0.134782
IPI00217468	HIST1H1B	-1.36402		IPI00219685	NDUFA13;YJEFN3	2.13564		IPI00217030	RPS4X	-0.0669613
IPI00217519	RALA	-0.532972		IPI00219729	SLC25A11	1.53674		IPI00217081	FUNDC1	0.352999
IPI00217563	ITGB1	-1.12236		IPI00220194	SLC2A1	2.37882		IPI00217143	SDHA	0.0467997
IPI00217600	PNPLA6	0.263602		IPI00220281	GNAO1	1.73796		IPI00217169	ATP2B4	-0.0958456
IPI00217683	AKAP12	-0.819004		IPI00220327	KRT1	0.290975		IPI00217465	HIST1H1C	-0.229967
IPI00217766	SCARB2	-2.15223		IPI00220487	ATP5H	2.60275		IPI00217468	HIST1H1B	0.0188949
IPI00217966	LDHA	-1.41236		IPI00220556	PBXIP1	0.76869		IPI00217519	RALA	-0.121211
IPI00218200	BCAP31	0.17286		IPI00220578	GNAI3	0.45026		IPI00217536	RHOT1	0.504736
IPI00218343	TUBA1C	-0.0379165		IPI00220739	PGRMC1	0.628888		IPI00217557	NRM	-0.023491
IPI00218398	MMP14	-1.13482		IPI00220740	NPM1	-0.474622		IPI00217563	ITGB1	0.00184802
IPI00218463	Magmas	2.8005		IPI00220835	SEC61B	-0.103158		IPI00217600	PNPLA6	0.387211
IPI00218466	SEC61A1	0.179595		IPI00220993	CNP	-1.68139		IPI00217683	AKAP12	0.0420296
IPI00218487	GJA1	2.4012		IPI00221088	RPS9	-0.141149		IPI00217766	SCARB2	-0.115438
IPI00218565	GPR143	2.80095		IPI00221089	RPS13	-0.679528		IPI00217966	LDHA	-0.468529
IPI00218848	ATP5I	1.59557		IPI00221091	RPS15A	0.21559		IPI00217975	LMNB1	0.220558
IPI00218914	ALDH1A1	0.255451		IPI00221092	RPS16	-0.17918		IPI00218200	BCAP31	-0.0163366
IPI00218918	ANXA1	-1.39546		IPI00221224	ANPEP	-3.35375		IPI00218343	TUBA1C	-0.182393
IPI00218922	SEC63	0.616926		IPI00221232	GNG12	-3.65723		IPI00218398	MMP14	-0.650184
IPI00218924	CHP	-0.479981		IPI00221240	LNPEP	-2.77065		IPI00218463	Magmas	-0.0528039
IPI00219018	GAPDH	-2.10061		IPI00221354	FUS	-0.124611		IPI00218466	SEC61A1	-0.0993159
IPI00219111	TRAM1	-1.05883		IPI00232571	GPC4	1.97093		IPI00218487	GJA1	0.582836
IPI00219155	RPL27	0.113675		IPI00242630	HEATR2	-2.27204		IPI00218565	GPR143	-0.339461
IPI00219217	LDHB	-0.727799		IPI00246058	PDCD6IP	-2.36045		IPI00218848	ATP5I	-0.00762703
IPI00219219	LGALS1	-2.73504		IPI00247063	MME	-3.89569		IPI00218914	ALDH1A1	0.120618
IPI00219291	ATP5J2	1.80364		IPI00247583	RPL21P19;RPL21	0.102612		IPI00218918	ANXA1	0.00932158
IPI00219365	MSN	-1.92989		IPI00248911	GNAT3	1.20683		IPI00218922	SEC63	0.00343245
IPI00219385	NDUFB6	2.02441		IPI00257903	ERMP1	0.616532		IPI00218924	CHP	0.00886641
IPI00219518	ARL1	-0.220521		IPI00288947	GNAQ	-1.0479		IPI00219018	GAPDH	-0.401515
IPI00219682	STOM	-2.14584		IPI00289819	IGF2R	0.0102726		IPI00219111	TRAM1	-0.065389
IPI00219685	NDUFA13;YJEFN3	1.8508		IPI00289876	STX7	-1.95694		IPI00219155	RPL27	0.0661529
IPI00219729	SLC25A11	1.18846		IPI00289983	ACPP	0.79858		IPI00219217	LDHB	-0.225886
IPI00220194	SLC2A1	2.07927		IPI00290085	CDH2	-0.37846		IPI00219219	LGALS1	0.0796269
IPI00220281	GNAO1	1.5999		IPI00290799	C18orf19	1.37685		IPI00219291	ATP5J2	-0.282803
IPI00220327	KRT1	0.154424		IPI00290928	GNA13	-0.68876		IPI00219330	ILF3	-0.60248
IPI00220402	PPP1R2	-0.686963		IPI00290945	PON2	-0.185414		IPI00219365	MSN	-0.457066
IPI00220473	ATP2C1	0.396652		IPI00291006	MDH2	1.07996		IPI00219385	NDUFB6	-0.221434
IPI00220487	ATP5H	2.19499		IPI00291175	VCL	-2.3709		IPI00219682	STOM	-0.15305
IPI00220556	PBXIP1	-0.0259568		IPI00291417	DCAKD	0.663768		IPI00219685	NDUFA13;YJEFN3	-0.309425
IPI00220578	GNAI3	0.252142		IPI00291467	SLC25A6	1.42331		IPI00219729	SLC25A11	-0.385004
IPI00220739	PGRMC1	0.590978		IPI00291695	GPX8	-0.175364		IPI00220059	NDUFB4	-0.226737
IPI00220740	NPM1	-0.273156		IPI00291755	NUP210	1.00603		IPI00220194	SLC2A1	-0.275075
IPI00220835	SEC61B	-0.125319		IPI00292135	LBR	1.92418		IPI00220281	GNAO1	-0.15861
IPI00220993	CNP	-1.45875		IPI00293476	MRPL23	1.90808		IPI00220327	KRT1	-0.215893
IPI00221088	RPS9	0.0300215		IPI00294159	SLC25A1	0.945352		IPI00220473	ATP2C1	0.199629
IPI00221089	RPS13	-0.487805		IPI00294250	EPHA1	1.14878		IPI00220487	ATP5H	-0.361319
IPI00221091	RPS15A	0.282749		IPI00294472	TMED5	-0.219027		IPI00220556	PBXIP1	-0.669476
IPI00221092	RPS16	-0.046298		IPI00294501	DHCR7	2.45587		IPI00220578	GNAI3	-0.215129
IPI00221093	RPS17	-0.383112		IPI00294755	CLDN7	-1.02768		IPI00220739	PGRMC1	-0.0782183
IPI00221224	ANPEP	-3.14666		IPI00294834	ASPH	-2.82265		IPI00220740	NPM1	0.238195
IPI00221232	GNG12	-3.31066		IPI00295098	SRPRB	-0.165382		IPI00220835	SEC61B	0.0222999
IPI00221240	LNPEP	-2.01128		IPI00295461	FAP	-1.24226		IPI00220993	CNP	0.203031
IPI00221354	FUS	-0.999164		IPI00295772	CYP51A1;LOC401387	0.796123		IPI00221088	RPS9	0.00986533
IPI00232571	GPC4	1.07524		IPI00295851	COPB1	-1.16775		IPI00221089	RPS13	0.170468
IPI00242630	HEATR2	-2.37424		IPI00295992	ATAD3A	1.51791		IPI00221091	RPS15A	0.0238744
IPI00246058	PDCD6IP	-0.676507		IPI00296099	THBS1	-0.595393		IPI00221092	RPS16	0.111597
IPI00247063	MME	-3.61621		IPI00296147	TMEM119	-1.30964		IPI00221093	RPS17	-0.20945
IPI00247583	RPL21P19;RPL21	0.288854		IPI00296157	RETSAT	-1.20054		IPI00221224	ANPEP	-0.0121752
IPI00248911	GNAT3	1.56271		IPI00296190	C10orf58	2.95945		IPI00221232	GNG12	0.187833
IPI00257903	ERMP1	0.722384		IPI00296215	EPCAM	1.05836		IPI00221354	FUS	-0.890417
IPI00288947	GNAQ	-1.08167		IPI00296259	TMED4	0.441522		IPI00232571	GPC4	-0.642652
IPI00289819	IGF2R	0.32909		IPI00297037	PPAP2A	-0.378147		IPI00242630	HEATR2	-0.123592
IPI00289876	STX7	-1.65252		IPI00297084	DDOST	0.539388		IPI00247063	MME	0.0188384
IPI00289983	ACPP	0.739992		IPI00297492	STT3A	0.513496		IPI00247583	RPL21P19;RPL21	0.123311
IPI00290085	CDH2	-0.482254		IPI00297646	COL1A1	-1.80855		IPI00248911	GNAT3	0.335095
IPI00290799	C18orf19	0.366168		IPI00298237	TPP1	1.83313		IPI00257903	ERMP1	0.0846025
IPI00290928	GNA13	-1.08637		IPI00298289	RTN4	-0.879509		IPI00288947	GNAQ	-0.0556196
IPI00290945	PON2	0.0110269		IPI00298851	CD151	-1.61039		IPI00289819	IGF2R	-0.0271757
IPI00291006	MDH2	0.821309		IPI00298947	MEST	1.16485		IPI00289876	STX7	0.320889
IPI00291175	VCL	-1.64733		IPI00298994	TLN1	-3.73986		IPI00289983	ACPP	-0.0788169
IPI00291467	SLC25A6	1.19169		IPI00299084	TMEM33	1.10163		IPI00290085	CDH2	0.0460542
IPI00291695	GPX8	-0.429809		IPI00299116	PODXL	2.94727		IPI00290544	GDAP1	0.158285
IPI00291755	NUP210	1.5913		IPI00299468	SCD	-0.508478		IPI00290799	C18orf19	-1.03256
IPI00291928	RAB14	-1.22496		IPI00299573	RPL7A	0.161771		IPI00290928	GNA13	-0.417515
IPI00292135	LBR	1.64315		IPI00299719	TCIRG1	-0.19567		IPI00290945	PON2	0.168598
IPI00293476	MRPL23	2.02094		IPI00300127	NAT10	1.24007		IPI00291175	VCL	0.646742
IPI00294159	SLC25A1	0.761238		IPI00300299	SPCS3	0.848867		IPI00291417	DCAKD	-0.510874
IPI00294242	MRPS31	-0.733296		IPI00300384	ERBB2	2.27956		IPI00291467	SLC25A6	-0.200273
IPI00294250	EPHA1	1.17506		IPI00300562	RAB3B	-2.39464		IPI00291695	GPX8	-0.27622
IPI00294472	TMED5	-0.159875		IPI00300744	TMEM14B	-1.18466		IPI00291755	NUP210	-0.238398
IPI00294501	DHCR7	2.79361		IPI00300971	ALG6	1.64417		IPI00292135	LBR	-0.305095
IPI00294755	CLDN7	-0.413219		IPI00301021	SSR1	0.347842		IPI00293476	MRPL23	0.0925146
IPI00294834	ASPH	-2.22247		IPI00301202	MAGT1	0.548879		IPI00294159	SLC25A1	-0.206131
IPI00295098	SRPRB	-0.10851		IPI00301280	TMEM43	-1.26912		IPI00294250	EPHA1	0.00540932
IPI00295461	FAP	-2.64595		IPI00301494	CHST4	0.709091		IPI00294455	UGT8	0.421994
IPI00295698	SLC7A3	2.52125		IPI00301554	MFSD5	-0.282463		IPI00294472	TMED5	0.059351
IPI00295772	CYP51A1;LOC401387	1.09702		IPI00301841	TMEM161A	0.707276		IPI00294501	DHCR7	0.310489
IPI00295851	COPB1	-1.14118		IPI00302592	FLNA	-2.53186		IPI00294755	CLDN7	0.157524
IPI00295992	ATAD3A	2.03925		IPI00302850	SNRPD1	2.56209		IPI00294834	ASPH	-0.0366338
IPI00296157	RETSAT	-0.846778		IPI00302927	CCT4;ILK-2	-0.331044		IPI00295098	SRPRB	0.164386
IPI00296190	C10orf58	3.38281		IPI00303283	ITGB3	-0.574824		IPI00295598	CBARA1	-0.153007
IPI00296215	EPCAM	0.314038		IPI00303726	IFITM3	-0.478595		IPI00295698	SLC7A3	0.073021
IPI00296259	TMED4	0.0969117		IPI00303954	CYB5B	0.86567		IPI00295772	CYP51A1;LOC401387	0.240678
IPI00297037	PPAP2A	-0.48657		IPI00304331	B3GAT3	-0.308091		IPI00295851	COPB1	0.00451251
IPI00297084	DDOST	0.714948		IPI00304612	RPL13A	0.469315		IPI00295992	ATAD3A	-0.359654
IPI00297160	CD44	-3.5714		IPI00304962	COL1A2	-0.741274		IPI00296099	THBS1	0.242729
IPI00297492	STT3A	0.577811		IPI00305304	LASS2	0.552043		IPI00296157	RETSAT	0.330557
IPI00297646	COL1A1	-1.83337		IPI00305383	UQCRC2	1.60036		IPI00296190	C10orf58	0.379987
IPI00298237	TPP1	1.93717		IPI00305551	GNA11	-1.60866		IPI00296215	EPCAM	-0.765304
IPI00298289	RTN4	-0.560439		IPI00305698	GGCX	1.07109		IPI00296259	TMED4	-0.362128
IPI00298851	CD151	-1.35514		IPI00306332	RPL24	-0.0662173		IPI00297037	PPAP2A	-0.128533
IPI00298947	MEST	1.39927		IPI00306516	TIMM44	0.432274		IPI00297084	DDOST	0.107221
IPI00298994	TLN1	-2.63772		IPI00306604	ITGA5	-2.48958		IPI00297492	STT3A	0.0497885
IPI00299084	TMEM33	1.16711		IPI00306748	ABCB7	0.162392		IPI00298289	RTN4	0.191131
IPI00299116	PODXL	2.79613		IPI00307572	TMEM165	1.10842		IPI00298851	CD151	0.0390871
IPI00299468	SCD	-0.063785		IPI00328112	TAP2	-0.162049		IPI00298947	MEST	0.13308
IPI00299573	RPL7A	0.0986351		IPI00328161	FKBP8	-0.467446		IPI00299084	TMEM33	-0.053517
IPI00300127	NAT10	2.1334		IPI00328170	MOGS	0.347512		IPI00299116	PODXL	-0.276348
IPI00300299	SPCS3	0.909856		IPI00328180	RAB34	-1.66583		IPI00299468	SCD	0.319369
IPI00300384	ERBB2	2.10668		IPI00328243	PLD3	-0.186649		IPI00299571	PDIA6	0.11269
IPI00300562	RAB3B	-1.76079		IPI00328391	GALNT7	0.392746		IPI00299573	RPL7A	-0.0862025
IPI00300744	TMEM14B	-1.32643		IPI00328715	MTDH	-0.943726		IPI00299719	TCIRG1	0.001807
IPI00300971	ALG6	1.56746		IPI00329331	UGP2	0.586195		IPI00300127	NAT10	0.871087
IPI00301021	SSR1	0.558283		IPI00329332	STX12	-2.09646		IPI00300299	SPCS3	0.0742422
IPI00301202	MAGT1	0.323795		IPI00329352	NOMO3;NOMO1	0.673517		IPI00300384	ERBB2	-0.115828
IPI00301280	TMEM43	-1.16203		IPI00329389	RPL6	-0.323694		IPI00300744	TMEM14B	-0.162668
IPI00301494	CHST4	0.532124		IPI00329410	DOLPP1	2.02623		IPI00300971	ALG6	0.098907
IPI00301554	MFSD5	-0.027687		IPI00329596	TMX2	0.796734		IPI00301021	SSR1	0.219004
IPI00301841	TMEM161A	0.629724		IPI00329598	HSD17B11	-3.6147		IPI00301202	MAGT1	-0.247448
IPI00302592	FLNA	-2.01871		IPI00329600	SCCPDH	-0.852758		IPI00301280	TMEM43	0.105797
IPI00302850	SNRPD1	2.26279		IPI00329801	ANXA5	-1.00146		IPI00301323	DDX18	0.670713
IPI00302927	CCT4;ILK-2	-0.358613		IPI00332106	PBXIP1	-0.409972		IPI00301494	CHST4	-0.196908
IPI00303283	ITGB3	-0.0547486		IPI00333016	DNAJC11	-0.0611938		IPI00301554	MFSD5	0.233522
IPI00303726	IFITM3	-0.876056		IPI00333619	ALDH3A2	0.508159		IPI00301841	TMEM161A	0.0944806
IPI00303954	CYB5B	0.885681		IPI00334190	STOML2	1.26715		IPI00302592	FLNA	0.0962167
IPI00304331	B3GAT3	-0.304254		IPI00334282	FAM3C	0.679021		IPI00302850	SNRPD1	-0.320629
IPI00304612	RPL13A	0.352839		IPI00335168	MYL6B;MYL6	-2.74834		IPI00302927	CCT4;ILK-2	-0.159299
IPI00305304	LASS2	0.489248		IPI00337415	GNAI1	-1.5714		IPI00303283	ITGB3	0.499742
IPI00305383	UQCRC2	1.3707		IPI00337494	SLC25A24	0.393337		IPI00303726	IFITM3	-0.394349
IPI00305551	GNA11	-1.75754		IPI00339384	RDH11	1.00546		IPI00303954	CYB5B	0.0401271
IPI00305698	GGCX	1.31742		IPI00374076	FITM2	-0.162128		IPI00304331	B3GAT3	-0.0173062
IPI00306048	ATAD3B	0.885082		IPI00374975	PGAM4	0.188672		IPI00304612	RPL13A	-0.138086
IPI00306332	RPL24	-0.0124922		IPI00376394	QSOX2	-0.608219		IPI00304962	COL1A2	0.338777
IPI00306419	LPCAT3	0.956724		IPI00376798	RPL11	0.10316		IPI00305258	MOSC1	-0.237838
IPI00306516	TIMM44	0.325265		IPI00377145	KCNN2	0.812604		IPI00305304	LASS2	-0.0515048
IPI00306604	ITGA5	-2.05403		IPI00383730	CACNA2D1	-0.913444		IPI00305383	UQCRC2	-0.149075
IPI00306748	ABCB7	0.494124		IPI00384016	DLSTP;DLST	-0.573507		IPI00305551	GNA11	-0.141564
IPI00307572	TMEM165	1.33153		IPI00384280	PCYOX1	-1.58158		IPI00305698	GGCX	0.224082
IPI00328112	TAP2	-0.274506		IPI00385267	SRPR	-0.35027		IPI00306332	RPL24	-0.030008
IPI00328161	FKBP8	-0.128914		IPI00385495	LMF2	-1.68522		IPI00306516	TIMM44	-0.209203
IPI00328170	MOGS	-0.0660859		IPI00386139	FAR1	-2.35109		IPI00306748	ABCB7	0.264752
IPI00328180	RAB34	-0.860296		IPI00386199	C19orf6	-0.796904		IPI00307572	TMEM165	0.175019
IPI00328243	PLD3	0.318456		IPI00386258	MTCH1	1.07501		IPI00328112	TAP2	-0.121417
IPI00328257	AP1B1	-1.68297		IPI00387077	SLC12A9	-0.997143		IPI00328161	FKBP8	0.272689
IPI00328391	GALNT7	0.853801		IPI00394699	RPL17	-0.194942		IPI00328170	MOGS	0.0210216
IPI00329301	NDUFA11	1.02996		IPI00395488	VASN	-1.02255		IPI00328180	RAB34	0.606357
IPI00329331	UGP2	0.701563		IPI00395769	ATP5C1	1.10718		IPI00328243	PLD3	0.209852
IPI00329332	STX12	-1.62328		IPI00395887	TMX1	1.03525		IPI00328257	AP1B1	-0.404015
IPI00329352	NOMO3;NOMO1	0.782068		IPI00395894	SYS1	0.491156		IPI00328391	GALNT7	0.306569
IPI00329389	RPL6	-0.119775		IPI00395903	TMEM106B	-0.840469		IPI00328715	MTDH	-0.062179
IPI00329410	DOLPP1	2.41837		IPI00395998	RPL32;SNORA7A	0.405181		IPI00329331	UGP2	0.118963
IPI00329596	TMX2	1.82932		IPI00396321	LRRC59	-0.116216		IPI00329332	STX12	0.504497
IPI00329598	HSD17B11	-3.43577		IPI00396378	HNRNPA2B1	0.105859		IPI00329352	NOMO3;NOMO1	0.0922591
IPI00329801	ANXA5	-1.52372		IPI00396485	EEF1A1	-1.01229		IPI00329389	RPL6	0.0643027
IPI00332106	PBXIP1	-0.280564		IPI00396661	CYP2S1	2.05292		IPI00329410	DOLPP1	0.370784
IPI00333016	DNAJC11	-0.877637		IPI00397526	MYH10	-0.077102		IPI00329596	TMX2	0.579001
IPI00333619	ALDH3A2	0.634135		IPI00401819	RPS26	0.355073		IPI00329598	HSD17B11	0.16066
IPI00334190	STOML2	1.18953		IPI00409635	ESYT2	-0.822363		IPI00329801	ANXA5	-0.504757
IPI00334282	FAM3C	0.725492		IPI00410034	SLC38A2	-0.871112		IPI00332106	PBXIP1	0.424057
IPI00335168	MYL6B;MYL6	-2.77522		IPI00410488	CD276	-1.13938		IPI00333016	DNAJC11	-0.486894
IPI00337415	GNAI1	-1.56952		IPI00411639	RPSA;RPSAP15	0.652809		IPI00333619	ALDH3A2	0.14143
IPI00337494	SLC25A24	0.411431		IPI00411937	NOP56	2.14612		IPI00334190	STOML2	-0.0578651
IPI00339384	RDH11	1.16311		IPI00412107	ANKRD26P1	0.328367		IPI00334282	FAM3C	0.0154099
IPI00374076	FITM2	-1.63711		IPI00412592	FAM108B1	-2.49487		IPI00335168	MYL6B;MYL6	-0.0488392
IPI00374975	PGAM4	2.03501		IPI00413784	SEPN1	2.48495		IPI00337415	GNAI1	-0.0212866
IPI00375676	FTL	-0.570516		IPI00414676	HSP90AB1	0.690061		IPI00337494	SLC25A24	-0.471897
IPI00376798	RPL11	-0.0938503		IPI00414717	GLG1	1.48037		IPI00339384	RDH11	0.0786333
IPI00377145	KCNN2	0.690391		IPI00418169	ANXA2	-1.84449		IPI00374076	FITM2	-1.49281
IPI00383730	CACNA2D1	-0.266931		IPI00418471	VIM	-2.45004		IPI00374975	PGAM4	0.351748
IPI00384016	DLSTP;DLST	-0.621777		IPI00418497	TIMM50	1.74837		IPI00376394	QSOX2	0.401343
IPI00384280	PCYOX1	-1.74378		IPI00419585	PPIA	-1.48169		IPI00376686	AMFR	0.129443
IPI00385267	SRPR	-0.164005		IPI00419869	COX15	1.57808		IPI00376798	RPL11	-0.214322
IPI00385495	LMF2	-1.21564		IPI00419880	RPS3A	-0.193449		IPI00377017	PKMYT1	-0.0506389
IPI00386139	FAR1	-1.91312		IPI00420108	DLSTP;DLST	-1.03931		IPI00377145	KCNN2	-0.14376
IPI00386199	C19orf6	-0.842509		IPI00440493	ATP5A1	-0.307705		IPI00383730	CACNA2D1	0.623029
IPI00386258	MTCH1	0.922607		IPI00444262	NCL	-0.260583		IPI00383798	PRODH	-0.029402
IPI00387077	SLC12A9	-0.715363		IPI00446235	CYB5R3	-1.56929		IPI00384016	DLSTP;DLST	-0.0711735
IPI00394699	RPL17	-0.323216		IPI00452747	LOC653566	0.836277		IPI00384280	PCYOX1	-0.240564
IPI00395488	VASN	-1.61806		IPI00453473	HIST1H4K;HIST1H4E;HIST2H4B;HIST1H4H;HIST1H4C;HIST1H4J;HIST1H4L;HIST2H4A;HIST1H4I;HIST1H4B;HIST1H4F;HIST1H4D;HIST1H4A;HIST4H4	-0.590551		IPI00384867	SLC35B2	0.338689
IPI00395769	ATP5C1	0.546514		IPI00455165	PANX1	-1.71389		IPI00385267	SRPR	0.177091
IPI00395887	TMX1	1.06917		IPI00455457	=-	-0.519071		IPI00385495	LMF2	0.146577
IPI00395894	SYS1	0.331774		IPI00455473	MIA3	0.354681		IPI00386139	FAR1	0.415122
IPI00395903	TMEM106B	-0.41276		IPI00456429	UBA52	-0.653347		IPI00386199	C19orf6	-0.0680653
IPI00395998	RPL32;SNORA7A	0.371339		IPI00456758	RPL27A	0.505257		IPI00386258	MTCH1	-0.106204
IPI00396321	LRRC59	0.18976		IPI00456969	DYNC1H1	-1.74929		IPI00386271	SLC25A12	0.266589
IPI00396378	HNRNPA2B1	-0.408809		IPI00464968	MT-CO1	1.25877		IPI00386427	SMPDL3B	-0.439439
IPI00396485	EEF1A1	-0.848999		IPI00465034	SLC25A26	0.675414		IPI00387077	SLC12A9	-0.178375
IPI00396661	CYP2S1	2.08889		IPI00465059	RHOT2	2.29015		IPI00395488	VASN	-0.617959
IPI00397526	MYH10	0.262696		IPI00465248	ENO1	-1.04988		IPI00395769	ATP5C1	-0.53137
IPI00397645	MXRA7	-2.11358		IPI00465308	PIGS	0.655826		IPI00395887	TMX1	-0.0132456
IPI00401819	RPS26	0.718621		IPI00465361	RPL13	0.328483		IPI00395894	SYS1	-0.180929
IPI00409635	ESYT2	-0.699805		IPI00465431	LGALS3	-1.4285		IPI00395903	TMEM106B	0.405134
IPI00410034	SLC38A2	-0.443829		IPI00465439	ALDOA	-1.90006		IPI00395998	RPL32;SNORA7A	-0.0562792
IPI00410488	CD276	-1.21438		IPI00470360	KIRREL	0.240135		IPI00396321	LRRC59	0.118404
IPI00411639	RPSA;RPSAP15	0.236429		IPI00470467	POR	0.441882		IPI00396378	HNRNPA2B1	-0.684919
IPI00411937	NOP56	0.499278		IPI00470528	RPL15	0.677917		IPI00396435	DHX15	-0.744987
IPI00412107	ANKRD26P1	-0.710479		IPI00470649	NCLN	-1.10899		IPI00396485	EEF1A1	0.10776
IPI00412592	FAM108B1	-2.61383		IPI00470674	CYB5R1	-1.54841		IPI00396661	CYP2S1	0.100876
IPI00412607	RPL35	-0.619248		IPI00471978	C2CD2	0.0211075		IPI00397526	MYH10	0.0525978
IPI00413784	SEPN1	1.13552		IPI00472810	UBE3C	-0.0702481		IPI00409635	ESYT2	0.101552
IPI00414676	HSP90AB1	0.496263		IPI00473047	PRKAG1	0.913816		IPI00410034	SLC38A2	0.392966
IPI00414717	GLG1	1.56309		IPI00478003	A2M	-2.99636		IPI00410079	FAM82A2	0.777368
IPI00418169	ANXA2	-1.87203		IPI00478231	RHOA	-1.26454		IPI00410488	CD276	0.0447619
IPI00418471	VIM	-2.21043		IPI00478838	FAR1	0.590092		IPI00411639	RPSA;RPSAP15	-0.424329
IPI00418497	TIMM50	1.3694		IPI00479058	RPS15	-1.00405		IPI00411937	NOP56	-1.6684
IPI00419585	PPIA	-1.60433		IPI00479145	KRT19	-0.17012		IPI00412107	ANKRD26P1	-1.061
IPI00419869	COX15	1.65626		IPI00479186	PKM2	-2.047		IPI00412592	FAM108B1	-0.144783
IPI00419880	RPS3A	0.0406548		IPI00479217	HNRNPU	3.02712		IPI00412713	SAMM50	-0.206912
IPI00420108	DLSTP;DLST	-0.693061		IPI00514023	PTRF	-4.71189		IPI00413784	SEPN1	-1.06861
IPI00438289	ERBB2IP	-2.71189		IPI00549343	VAMP3	-2.00732		IPI00414320	ANXA11	0.09115
IPI00440493	ATP5A1	-0.596536		IPI00549761	ALG1	0.14409		IPI00414676	HSP90AB1	-0.147023
IPI00444262	NCL	-0.52127		IPI00549970	GHITM	1.86111		IPI00414717	GLG1	0.093525
IPI00446235	CYB5R3	-1.6033		IPI00550021	RPL3	0.280721		IPI00418169	ANXA2	-0.0830689
IPI00452747	LOC653566	0.697497		IPI00550165	DHRS7B	-0.349423		IPI00418471	VIM	-0.0280927
IPI00453473	HIST1H4K;HIST1H4E;HIST2H4B;HIST1H4H;HIST1H4C;HIST1H4J;HIST1H4L;HIST2H4A;HIST1H4I;HIST1H4B;HIST1H4F;HIST1H4D;HIST1H4A;HIST4H4	-0.520106		IPI00550382	SLC29A1	2.211		IPI00418497	TIMM50	-0.397604
IPI00455165	PANX1	-1.43976		IPI00554541	ILVBL	0.304809		IPI00419585	PPIA	-0.201345
IPI00455457	=-	0.728153		IPI00554648	KRT8	-0.64851		IPI00419869	COX15	0.0581042
IPI00455473	MIA3	0.25493		IPI00554701	UCRC	2.13981		IPI00419880	RPS3A	0.0434658
IPI00456429	UBA52	-0.659533		IPI00554723	RPL10	0.125861		IPI00419916	ALPL	-0.00106201
IPI00456758	RPL27A	0.49812		IPI00554742	API5	-1.39568		IPI00420014	SNRNP200	-0.744536
IPI00456969	DYNC1H1	-1.04928		IPI00555610	AHNAK	-0.45329		IPI00420108	DLSTP;DLST	0.309124
IPI00464968	MT-CO1	1.62981		IPI00555744	RPL14	0.218405		IPI00440493	ATP5A1	-0.307017
IPI00465034	SLC25A26	0.772482		IPI00555902	OCIAD2	3.25499		IPI00444262	NCL	-0.283095
IPI00465059	RHOT2	2.22843		IPI00641435	LASS2	0.928194		IPI00446235	CYB5R3	-0.0498307
IPI00465113	EXD2	-1.48811		IPI00641829	BAT1	0.723036		IPI00452747	LOC653566	-0.267377
IPI00465248	ENO1	-1.10572		IPI00641924	MRPS9	0.0420662		IPI00453473	HIST1H4K;HIST1H4E;HIST2H4B;HIST1H4H;HIST1H4C;HIST1H4J;HIST1H4L;HIST2H4A;HIST1H4I;HIST1H4B;HIST1H4F;HIST1H4D;HIST1H4A;HIST4H4	0.0655103
IPI00465308	PIGS	0.559599		IPI00642244	KIAA0090	0.91935		IPI00455165	PANX1	0.251931
IPI00465361	RPL13	0.530663		IPI00642329	MFN2	1.2989		IPI00455457	=-	-0.562666
IPI00465431	LGALS3	-1.77454		IPI00643041	RANP1;RAN	-0.578494		IPI00455473	MIA3	-0.170465
IPI00465439	ALDOA	-1.976		IPI00644020	SOAT1	-0.991316		IPI00456429	UBA52	-0.026143
IPI00470360	KIRREL	2.2282		IPI00644766	TOR1AIP1	1.53816		IPI00456758	RPL27A	-0.0526064
IPI00470467	POR	0.6369		IPI00645518	CDIPT	-0.34733		IPI00456969	DYNC1H1	0.677933
IPI00470468	EFR3A	-2.50116		IPI00645667	MBOAT7	-0.398545		IPI00464968	MT-CO1	0.350216
IPI00470528	RPL15	0.783644		IPI00646304	PPIB	-0.767808		IPI00465034	SLC25A26	-0.00527945
IPI00470649	NCLN	-0.151122		IPI00646625	TAP1	-0.461847		IPI00465059	RHOT2	-0.127432
IPI00470674	CYB5R1	-1.69323		IPI00646779	TUBB6	-0.18618		IPI00465248	ENO1	-0.0683598
IPI00472810	UBE3C	0.434601		IPI00646963	REEP6	1.33871		IPI00465308	PIGS	-0.100392
IPI00473047	PRKAG1	1.84745		IPI00647457	HLA-A	-0.342199		IPI00465361	RPL13	0.191513
IPI00478003	A2M	-2.41771		IPI00654777	EIF3F	-0.634037		IPI00465431	LGALS3	-0.496149
IPI00478231	RHOA	-1.00994		IPI00654820	MT-ATP6	1.43735		IPI00465439	ALDOA	-0.0957288
IPI00478838	FAR1	0.735573		IPI00657706	MBOAT7	-0.855161		IPI00470467	POR	0.225161
IPI00479058	RPS15	0.24965		IPI00739274	LOC652614	1.11774		IPI00470528	RPL15	0.0192596
IPI00479145	KRT19	1.10112		IPI00743576	ATP6V0A1	-0.327022		IPI00470649	NCLN	0.150288
IPI00479186	PKM2	-2.0926		IPI00747849	ATP1B1	1.86169		IPI00470674	CYB5R1	-0.16352
IPI00479217	HNRNPU	3.12592		IPI00748145	GNAI2	-0.547339		IPI00470924	TMTC3	0.260162
IPI00549343	VAMP3	-1.58864		IPI00760554	HLA-A	-2.37836		IPI00472810	UBE3C	0.483151
IPI00549761	ALG1	0.27459		IPI00783097	GARS	-1.40086		IPI00473047	PRKAG1	0.91294
IPI00549970	GHITM	1.4994		IPI00783271	LRPPRC	0.381979		IPI00478003	A2M	0.57592
IPI00550021	RPL3	0.177615		IPI00783698	TMEM87A	-0.0419459		IPI00478231	RHOA	0.233194
IPI00550165	DHRS7B	0.349522		IPI00784119	ATP6AP1	0.541501		IPI00478838	FAR1	0.442094
IPI00550382	SLC29A1	2.02496		IPI00784154	HSPD1	1.3347		IPI00479186	PKM2	-0.353387
IPI00550523	ATL3	-1.09192		IPI00784376	MTP18	0.0336431		IPI00479217	HNRNPU	-0.370115
IPI00554541	ILVBL	0.438108		IPI00787853	IMPAD1	-0.768844		IPI00479357	BSCL2	0.620398
IPI00554648	KRT8	-0.0904982		IPI00788624	SLC25A3	1.59437		IPI00549343	VAMP3	0.348959
IPI00554701	UCRC	2.04219		IPI00789008	FLOT2	-0.539078		IPI00549761	ALG1	0.128511
IPI00554711	JUP	0.742167		IPI00790135	OSBPL8	-0.145586		IPI00549970	GHITM	-0.407579
IPI00554723	RPL10	0.247177		IPI00793199	ANXA4	-2.66414		IPI00550021	RPL3	-0.12383
IPI00554742	API5	-2.15187		IPI00793443	IPO5	-0.0711833		IPI00550382	SLC29A1	-0.217606
IPI00555610	AHNAK	-0.226028		IPI00794169	ANO10	-0.631711		IPI00550523	ATL3	-0.085364
IPI00555744	RPL14	0.285201		IPI00794223	COPG	-1.2012		IPI00554541	ILVBL	0.0970796
IPI00555902	OCIAD2	3.30783		IPI00794229	SPCS1	0.902546		IPI00554701	UCRC	-0.515324
IPI00641435	LASS2	1.09593		IPI00797136	IKIP	-2.40668		IPI00554723	RPL10	0.208014
IPI00641829	BAT1	0.362411		IPI00843975	EZR	-1.08662		IPI00554742	API5	-0.774596
IPI00641924	MRPS9	-0.0347002		IPI00844578	DHX9	1.82798		IPI00554788	KRT18	0.936098
IPI00642244	KIAA0090	0.931272		IPI00847300	-	-0.419153		IPI00555610	AHNAK	0.20551
IPI00642329	MFN2	1.12162		IPI00847342	KRT7	1.40901		IPI00555703	TMEM41B	-0.185128
IPI00643041	RANP1;RAN	-0.212954		IPI00876963	HLA-A	-1.96563		IPI00555744	RPL14	-0.00493227
IPI00644020	SOAT1	-1.54461		IPI00884105	LAMP1	-1.02271		IPI00555902	OCIAD2	-0.245137
IPI00644766	TOR1AIP1	1.67374		IPI00902496	SEC63	-0.292699		IPI00641435	LASS2	0.137512
IPI00645518	CDIPT	-0.396938		IPI00910210	ATAD1	1.41435		IPI00641829	BAT1	-0.415329
IPI00645667	MBOAT7	-0.0795609		IPI00914855	MTX1	2.08414		IPI00641924	MRPS9	-0.0978263
IPI00646304	PPIB	-0.757857		IPI00941296	CTSB	-1.98844		IPI00642244	KIAA0090	-0.00378692
IPI00646625	TAP1	-0.72348		IPI00941747	CANX	0.46234		IPI00642329	MFN2	-0.198136
IPI00646779	TUBB6	0.347337		IPI00943562	LOC100133770	-0.476951		IPI00642370	MPV17L2	-0.0413259
IPI00646963	REEP6	1.64368		IPI00944575	HLA-C	-2.85821		IPI00643041	RANP1;RAN	0.343771
IPI00647457	HLA-A	-0.468732						IPI00644020	SOAT1	-0.576858
IPI00654777	EIF3F	-1.48103						IPI00644766	TOR1AIP1	0.047199
IPI00654820	MT-ATP6	1.09971						IPI00645518	CDIPT	-0.0882822
IPI00657706	MBOAT7	-0.477316						IPI00645667	MBOAT7	0.209485
IPI00739274	LOC652614	1.09662						IPI00645767	GCNT2	0.522243
IPI00743576	ATP6V0A1	0.179583						IPI00645966	NONO	1.15619
IPI00747849	ATP1B1	1.884						IPI00646304	PPIB	-0.257313
IPI00748145	GNAI2	-0.683038						IPI00646426	MRS2	-0.43671
IPI00760554	HLA-A	-1.57994						IPI00646625	TAP1	-0.282862
IPI00783097	GARS	-1.14946						IPI00646779	TUBB6	0.320375
IPI00783271	LRPPRC	-0.409947						IPI00646963	REEP6	0.601896
IPI00783698	TMEM87A	0.228119						IPI00647457	HLA-A	-0.136422
IPI00784154	HSPD1	0.993713						IPI00654777	EIF3F	-0.865691
IPI00787853	IMPAD1	0.0416995						IPI00654820	MT-ATP6	-0.205257
IPI00788624	SLC25A3	1.65768						IPI00657706	MBOAT7	0.373012
IPI00788884	LOC643790;HMGN1	-0.0619975						IPI00739274	LOC652614	-0.0418205
IPI00789008	FLOT2	-0.580666						IPI00743576	ATP6V0A1	-0.0320862
IPI00790135	OSBPL8	-0.595769						IPI00743716	HLA-C	0.141196
IPI00793199	ANXA4	-2.23971						IPI00747849	ATP1B1	-0.0257954
IPI00793443	IPO5	0.150788						IPI00748145	GNAI2	-0.154691
IPI00794169	ANO10	-0.631091						IPI00749429	TTYH3	0.096074
IPI00794229	SPCS1	0.811508						IPI00760554	HLA-A	0.775932
IPI00797136	IKIP	-1.32924						IPI00783097	GARS	0.232694
IPI00843975	EZR	-1.9361						IPI00783271	LRPPRC	-0.345107
IPI00844578	DHX9	1.95379						IPI00783698	TMEM87A	0.244866
IPI00847300	-	0.742336						IPI00784119	ATP6AP1	0.272162
IPI00847342	KRT7	1.17025						IPI00784154	HSPD1	-0.394827
IPI00852623	PLXNB2	-1.17513						IPI00784376	MTP18	-0.0540083
IPI00876963	HLA-A	-1.65972						IPI00787853	IMPAD1	0.788843
IPI00884105	LAMP1	-1.11272						IPI00788624	SLC25A3	0.0671843
IPI00902496	SEC63	0.613681						IPI00789008	FLOT2	-0.100988
IPI00910210	ATAD1	2.48185						IPI00790135	OSBPL8	-0.0410036
IPI00914855	MTX1	1.90247						IPI00793199	ANXA4	0.352717
IPI00916241	TMEM87B	0.249241						IPI00793443	IPO5	0.200848
IPI00922108	ITGAV	-0.968333						IPI00793874	SFXN3	-0.54648
IPI00930070	HLA-C	-1.14966						IPI00794169	ANO10	-0.0218784
IPI00941296	CTSB	-1.10913						IPI00794223	COPG	0.295387
IPI00941747	CANX	0.590428						IPI00794229	SPCS1	-0.112359
IPI00943562	LOC100133770	0.280161						IPI00797136	IKIP	0.0316069
IPI00944575	HLA-C	-3.25433						IPI00843975	EZR	-0.977974
								IPI00844578	DHX9	-0.0614959
								IPI00847300	-	1.14179
								IPI00847342	KRT7	-0.223723
								IPI00848226	GNB2L1	-0.171316
								IPI00852623	PLXNB2	-0.214216
								IPI00876963	HLA-A	0.270527
								IPI00884105	LAMP1	-0.101951
								IPI00902496	SEC63	-0.175596
								IPI00902680	SAMM50	-0.499717
								IPI00910210	ATAD1	1.04533
								IPI00914855	MTX1	-0.168367
								IPI00922108	ITGAV	-0.0935712
								IPI00930070	HLA-C	-0.153204
								IPI00936742	LOC100293491	-0.105932
								IPI00941296	CTSB	1.36294
								IPI00941747	CANX	0.134338
								IPI00943562	LOC100133770	0.736452
								IPI00944575	HLA-C	0.394348
