# Supplementary material for: Combining membrane proteomics and computational three-way pathway analysis revealed signalling pathways preferentially regulated in human iPSCs and human ESCs
Source: Sci Rep. 2017 Nov 8;7:15055. doi: 10.1038/s41598-017-15347-z (PMC5678157; doi:10.1038/s41598-017-15347-z)
Supplement: Supplementary file 4 — Supplementary Tables S3 [file 41598_2017_15347_MOESM4_ESM.xls]

## Sheet: hiPSCs vs HFF down
	Table S3 The differential proteins contribute to the enrichment of the significant pathways.
	Core enrichment proteins in down-regulated pathways for hiPSCs/HFF (hiPSCs vs HFF)
Gene Symbol	KEGG FOCAL_ADHESION	KEGG REGULATION_OF_ ACTIN_CYTOSKELETON	REACTOME DEVELOPMENTAL_BIOLOGY	REACTOME AXON_GUIDANCE	REACTOME PLATELET_ACTIVATION_SIGNALING_AND_ AGGREGATION	REACTOME HEMOSTASIS	KEGG LEUKOCYTE_ TRANSENDOTHELIAL_MIGRATION	REACTOME ADAPTIVE_IMMUNE_SYSTEM	REACTOME IMMUNE_SYSTEM	KEGG_TIGHT_ JUNCTION
ITGB1	1	1	1	1	0	1	1	1	1	0
RHOA	1	1	1	1	1	1	1	0	0	1
RAP1B	1	0	0	0	1	1	1	1	1	0
CDC42	1	1	0	0	1	1	0	1	1	1
COL1A1	1	0	1	1	1	1	0	0	0	0
ITGA5	1	1	1	1	0	1	0	0	0	0
TLN1	1	0	1	1	1	1	0	0	0	0
VCL	1	1	0	0	1	1	1	0	0	0
ACTN1	1	1	0	0	1	1	1	0	0	1
CFL1	0	1	1	1	1	1	0	0	0	0
YWHAZ	0	0	0	0	1	1	0	1	1	0
FN1	1	1	0	0	1	1	0	0	0	0
CAP1	0	0	1	1	1	1	0	0	0	0
PPP2R1A	0	0	0	0	0	1	0	1	1	1
GNG12	0	1	0	0	1	1	0	0	0	0
GNAI1	0	0	0	0	1	1	1	0	0	1
GNA13	0	1	0	0	1	1	0	0	0	0
PSAP	0	0	0	0	1	1	0	0	0	0
A2M	0	0	0	0	1	1	0	0	0	0
CAV1	1	0	0	0	0	1	0	0	0	0
GNAQ	0	0	0	0	1	1	0	0	0	0
LAMP2	0	0	0	0	1	1	0	0	0	0
ALDOA	0	0	0	0	1	1	0	0	0	0
GNA11	0	0	0	0	1	1	0	0	0	0
PPIA	0	0	0	0	1	1	0	0	0	0
CD63	0	0	0	0	1	1	0	0	0	0
GNAS	0	0	0	0	0	1	0	0	0	0
SLC16A3	0	0	0	0	0	1	0	0	0	0
EHD2	0	0	0	0	0	1	0	0	0	0
CLTC	0	0	1	1	0	0	0	1	1	0
MSN	0	1	1	1	0	0	1	0	0	0
EZR	0	1	1	1	0	0	1	0	0	0
MYH9	0	1	1	1	0	0	0	0	0	1
RRAS	0	1	1	1	0	0	0	0	0	1
ACTB	1	1	0	0	0	0	1	0	0	1
COL6A3	1	0	1	1	0	0	0	0	0	0
LNPEP	0	0	0	0	0	0	0	1	1	0
CTSB	0	0	0	0	0	0	0	1	1	0
DYNC1H1	0	0	0	0	0	0	0	1	1	0
HLA-C	0	0	0	0	0	0	0	1	1	0
CTSD	0	0	0	0	0	0	0	1	1	0
ARF1	0	0	0	0	0	0	0	1	1	0
RAB7A	0	0	0	0	0	0	0	1	1	0
PSMC4	0	0	0	0	0	0	0	1	1	0
CD81	0	0	0	0	0	0	0	1	1	0
PDGFRB	1	1	0	0	0	0	0	0	0	0
PANX1	0	0	0	0	0	0	0	0	1	0
KPNB1	0	0	0	0	0	0	0	0	1	0
LGALS3	0	0	0	0	0	0	0	0	1	0
FLNA	1	0	0	0	0	0	0	0	0	0
RRAS2	0	1	0	0	0	0	0	0	0	0
THY1	0	0	0	0	0	0	1	0	0	0
ACTR1A	0	0	0	0	0	0	0	1	1	0
SAR1B	0	0	0	0	0	0	0	1	1	0
ITGAV	1	1	1	1	0	1	0	1	1	0
TAP1	0	0	0	0	0	0	0	1	1	0
AP1B1	0	0	0	0	0	0	0	1	1	0
MRC2	0	0	0	0	0	0	0	1	1	0
CD44	0	0	0	0	0	0	0	0	1	0
IFITM3	0	0	0	0	0	0	0	0	1	0
UBA52	0	0	0	0	0	0	0	1	0	0
EGFR	1	1	1	1	0	0	0	0	0	0
FLNC	1	0	0	0	0	0	0	0	0	0
GNB2	0	0	0	0	1	1	0	0	0	0
ATP2B3	0	0	0	0	0	1	0	0	0	0
CD9	0	0	0	0	1	1	0	0	0	0
GNAI2	0	0	0	0	0	0	0	0	0	1
PPP2R2B	0	0	0	0	0	0	0	0	0	1
RAB3B	0	0	0	0	0	0	0	0	0	1

## Sheet: hiPSCs vs HFF up
	Table S3 The differential proteins contribute to the enrichment of the significant pathways.
	Core enrichment proteins in up-regulated pathways for hiPSCs/HFF (hiPSCs vs HFF)
Gene Symbol	KEGG OXIDATIVE_ PHOSPHORYLATION	KEGG HUNTINGTONS_ DISEASE	KEGG ALZHEIMERS_ DISEASE	KEGG PARKINSONS_ DISEASE	REACTOME TCA_CYCLE_AND_ RESPIRATORY_ ELECTRON_ TRANSPORT	REACTOME RESPIRATORY_ELECTRON_ TRANSPORT_ATP_SYNTHESIS_BY_CHEMIOSMOTIC_COUPLING_AND_HEAT_PRODUCTION_BY_UNCOUPLING_PROTEINS	REACTOME METABOLISM_OF_ PROTEINS	REACTOME POST_TRANSLATIONAL_PROTEIN_ MODIFICATION	REACTOME ASPARAGINE_ N_LINKED_ GLYCOSYLATION
ALG6	0	0	0	0	0	0	1	1	1
ARSE	0	0	0	0	0	0	1	1	0
ATP5H	1	1	1	1	1	1	0	0	0
ATP5I	1	0	0	0	1	1	0	0	0
ATP5J2	1	0	0	0	1	1	0	0	0
ATP5L	1	0	0	0	1	1	0	0	0
ATP6V0A2	1	0	0	0	0	0	0	0	0
BSG	0	0	0	0	1	0	0	0	0
CANX	0	0	0	0	0	0	1	1	1
COX15	1	0	0	0	0	0	0	0	0
COX4I1	1	1	1	1	1	1	0	0	0
COX5A	1	1	1	1	1	1	0	0	0
CYC1	1	0	0	0	1	0	1	0	0
DAD1	0	0	0	0	0	0	1	1	1
DDOST	0	0	0	0	0	0	1	1	1
DOLPP1	0	0	0	0	0	0	1	1	1
FAU	0	0	0	0	0	0	1	0	0
GALNT2	0	0	0	0	0	0	1	1	0
GALNT7	0	0	0	0	0	0	1	1	0
GGCX	0	0	0	0	0	0	1	1	0
HSPA9	0	0	0	0	0	0	1	0	0
HSPD1	0	0	0	0	0	0	1	0	0
LOC653566	0	0	0	0	0	0	1	0	0
MAN2A1	0	0	0	0	0	0	1	1	1
MDH2	0	0	0	0	1	0	0	0	0
MGAT1	0	0	0	0	0	0	1	1	1
MLEC	0	0	0	0	0	0	1	1	1
MTX1	0	0	0	0	0	0	1	0	0
NDUFA11	1	0	0	0	1	1	0	0	0
NDUFA4	1	1	1	1	1	1	0	0	0
NDUFA9	1	0	0	0	1	1	0	0	0
NDUFB10	1	1	1	1	1	1	0	0	0
NDUFB6	1	1	1	1	1	1	0	0	0
NDUFC2	1	1	1	1	1	1	0	0	0
NOP56	0	0	0	0	0	0	1	0	0
PIGK	0	0	0	0	0	0	1	1	0
PIGS	0	0	0	0	0	0	1	1	0
PIGT	0	0	0	0	0	0	1	1	0
PIGU	0	0	0	0	0	0	1	1	0
RPL13	0	0	0	0	0	0	1	0	0
RPL15	0	0	0	0	0	0	1	0	0
RPL18A	0	0	0	0	0	0	1	0	0
RPL19	0	0	0	0	0	0	1	0	0
RPL27A	0	0	0	0	0	0	1	0	0
RPL4	0	0	0	0	0	0	1	0	0
RPN1	0	0	0	0	0	0	1	1	1
RPN2	0	0	0	0	0	0	1	1	1
RPS19	0	0	0	0	0	0	1	0	0
RPS20	0	0	0	0	0	0	1	0	0
RPS26	0	0	0	0	0	0	1	0	0
SDHC	1	1	1	1	1	1	0	0	0
SEC11A	0	0	0	0	0	0	1	0	0
SEC61G	0	0	0	0	0	0	1	0	0
SLC16A1	0	0	0	0	1	0	0	0	0
SLC25A13	0	0	0	0	0	0	1	0	0
SLC25A4	0	1	0	1	0	0	1	0	0
SLC25A5	0	1	0	1	0	0	0	0	0
SLC25A6	0	1	0	1	0	0	1	0	0
SPCS1	0	0	0	0	0	0	1	0	0
SPCS3	0	0	0	0	0	0	1	0	0
SSR1	0	0	0	0	0	0	1	0	0
SSR3	0	0	0	0	0	0	1	0	0
STT3A	0	0	0	0	0	0	1	1	1
TIMM50	0	0	0	0	0	0	1	0	0
TOMM22	0	0	0	0	0	0	1	0	0
TOMM40	0	0	0	0	0	0	1	0	0
TOMM7	0	0	0	0	0	0	1	0	0
TOMM70A	0	0	0	0	0	0	1	0	0
UGGT1	0	0	0	0	0	0	1	1	1
UQCRC2	1	1	1	1	1	1	0	0	0
UQCRFS1	1	1	1	1	1	1	0	0	0
UQCRQ	1	1	1	1	1	1	0	0	0
VDAC1	0	1	0	1	0	0	1	0	0
VDAC2	0	1	0	1	0	0	0	0	0
WBSCR17	0	0	0	0	0	0	1	1	0

## Sheet: hESCs vs HFF down
	Table S3 The differential proteins contribute to the enrichment of the significant pathways.
	Core enrichment proteins in down-regulated pathways of hESCs/HFF (hESCs vs HFF)
Gene Symbol	KEGG FOCAL_ADHESION	KEGG REGULATION_OF_ ACTIN_CYTOSKELETON	REACTOME DEVELOPMENTAL_BIOLOGY	REACTOME AXON_GUIDANCE	REACTOME PLATELET_ACTIVATION_SIGNALING_AND_ AGGREGATION	REACTOME HEMOSTASIS	KEGG LEUKOCYTE_ TRANSENDOTHELIAL_MIGRATION	REACTOME ADAPTIVE_IMMUNE_SYSTEM	REACTOME IMMUNE_SYSTEM
A2M	0	0	0	0	1	1	0	0	0
ACTB	1	1	0	0	0	0	1	0	0
ACTN1	1	1	0	0	1	1	1	0	0
ALDOA	0	0	0	0	1	1	0	0	0
ARF1	0	0	0	0	0	0	0	1	1
CAP1	0	0	1	1	0	0	0	0	0
CAV1	1	0	0	0	0	1	0	0	0
CD63	0	0	0	0	1	1	0	0	0
CD81	0	0	0	0	0	0	0	1	1
CDC42	1	1	1	1	0	0	1	0	0
CFL1	0	1	1	1	1	1	0	0	0
CLTC	0	0	1	1	0	0	0	1	1
COL1A1	1	0	1	1	1	1	0	0	0
COL6A3	1	0	1	1	0	0	0	0	0
CTSB	0	0	0	0	0	0	0	1	1
CTSD	0	0	0	0	0	0	0	1	1
DYNC1H1	0	0	0	0	0	0	0	1	1
EHD2	0	0	0	0	0	1	0	0	0
EZR	0	1	1	1	0	0	1	0	0
FLNA	1	0	0	0	0	0	0	0	0
FN1	1	1	0	0	1	1	0	0	0
GNA11	0	0	0	0	1	1	0	0	0
GNA13	0	1	0	0	0	0	0	0	0
GNAI1	0	0	0	0	1	1	1	0	0
GNAQ	0	0	0	0	0	1	0	0	0
GNAS	0	0	0	0	0	1	0	0	0
GNG12	0	1	0	0	1	1	0	0	0
HLA-C	0	0	0	0	0	0	0	1	1
ITGA5	1	1	1	1	0	1	0	0	0
ITGB1	1	1	1	1	0	1	1	1	1
KPNB1	0	0	0	0	0	0	0	0	1
LAMP2	0	0	0	0	1	1	0	0	0
LGALS3	0	0	0	0	0	0	0	0	1
LNPEP	0	0	0	0	0	0	0	1	1
MSN	0	1	1	1	0	0	1	0	0
MYH9	0	1	1	1	0	0	0	0	0
PANX1	0	0	0	0	0	0	0	0	1
PDGFRB	1	1	0	0	0	0	0	0	0
PPIA	0	0	0	0	1	1	0	0	0
PPP2R1A	0	0	0	0	0	1	0	1	1
PSAP	0	0	0	0	1	1	0	0	0
PSMC4	0	0	0	0	0	0	0	1	1
RAB7A	0	0	0	0	0	0	0	1	1
RAP1B	1	0	0	0	1	1	1	1	1
RHOA	1	1	1	1	1	1	1	0	0
RRAS	0	1	1	1	0	0	0	0	0
RRAS2	0	1	0	0	0	0	0	0	0
SLC16A3	0	0	0	0	0	1	0	0	0
THY1	0	0	0	0	0	0	1	0	0
TLN1	1	0	1	1	1	1	0	0	0
VCL	1	1	0	0	1	1	1	0	0
YWHAZ	0	0	0	0	1	1	0	1	1
CLDN7	0	0	0	0	0	0	1	0	0
COL1A2	1	0	1	1	0	0	0	0	0
CTNNA1	0	0	1	0	0	0	1	0	0
IQGAP1	0	1	0	0	0	0	0	0	0
ITGB3	1	0	0	0	0	0	0	0	0
THBS1	1	0	0	0	0	0	0	0	0

## Sheet: hESCs vs HFF up
	Table S3 The differential proteins contribute to the enrichment of the significant pathways.
	Core enrichment proteins in up-regulated pathways for hESCs/HFF (hESCs vs HFF)
Gene Symbol	KEGG OXIDATIVE_ PHOSPHORYLATION	KEGG HUNTINGTONS_ DISEASE	KEGG ALZHEIMERS_ DISEASE	REACTOME TCA_CYCLE_AND_RESPIRATORY_ ELECTRON_ TRANSPORT
ATP5H	1	1	1	1
ATP5I	1	0	0	1
ATP5J2	1	0	0	1
ATP5L	1	0	0	1
ATP6V0A2	1	0	0	0
BSG	0	0	0	1
COX15	1	0	0	0
COX4I1	1	1	1	1
CYC1	1	1	1	1
MDH2	0	0	0	1
NDUFA4	1	1	1	1
NDUFA9	1	1	1	1
NDUFB10	1	1	1	1
NDUFB6	1	1	1	1
NDUFC2	1	1	1	1
SLC16A1	0	0	0	1
SLC25A5	0	1	0	0
SLC25A6	0	1	0	0
UQCRC2	1	1	1	1
UQCRFS1	1	1	1	1
UQCRQ	1	1	1	1
VDAC1	0	1	0	0
VDAC2	0	1	0	0
ATP5C1	1	1	1	1

## Sheet: hiPSCs vs hESCs down
	Table S3 The differential proteins contribute to the enrichment of the significant pathways.
	Core enrichment proteins in down-regulated pathways for hiPSCs/hESCs (hiPSCs vs hESCs)
Gene Symbol	KEGG OXIDATIVE_ PHOSPHORYLATION	KEGG HUNTINGTONS_ DISEASE	KEGG ALZHEIMERS_ DISEASE	KEGG PARKINSONS_ DISEASE	REACTOME TCA_CYCLE_AND _RESPIRATORY_ ELECTRON_ TRANSPORT	REACTOME RESPIRATORY_ELECTRON_TRANSPORT_ATP_SYNTHESIS_BY_CHEMIOSMOTIC_COUPLING_AND_HEAT_PRODUCTION_BY_UNCOUPLING_PROTEINS	REACTOME MITOCHONDRIAL_ PROTEIN_IMPORT
ADAM10	0	0	1	0	0	0	0
ATP5A1	1	1	1	1	1	1	1
ATP5C1	1	1	1	1	1	1	0
ATP5F1	1	1	1	1	1	1	0
ATP5H	1	1	1	1	1	1	0
ATP5J2	1	0	0	0	1	1	0
ATP5L	1	0	0	0	1	1	0
ATP6V0C	1	0	0	0	0	0	0
COX4I1	1	1	1	1	1	1	0
COX5A	0	1	0	1	0	0	0
CYC1	1	1	1	1	1	1	1
GAPDH	0	0	1	0	0	0	0
HSPD1	0	0	0	0	0	0	1
LDHA	0	0	0	0	1	0	0
LDHB	0	0	0	0	1	0	0
MTX1	0	0	0	0	0	0	1
NDUFA4	0	1	0	1	0	0	0
NDUFA9	1	1	1	1	1	1	0
NDUFB4	1	1	1	1	1	1	0
NDUFB6	1	1	1	1	1	1	0
NDUFC2	0	1	0	1	0	0	0
SAMM50	0	0	0	0	0	0	1
SDHC	1	1	1	1	1	1	0
SLC16A1	0	0	0	0	1	0	0
SLC25A5	0	1	0	1	0	0	0
SLC25A6	0	1	0	1	0	0	1
TIMM44	0	0	0	0	0	0	1
TIMM50	0	0	0	0	0	0	1
TOMM20	0	0	0	0	0	0	1
TOMM22	0	0	0	0	0	0	1
TOMM5	0	0	0	0	0	0	1
TOMM7	0	0	0	0	0	0	1
TOMM70A	0	0	0	0	0	0	1
UQCRC1	1	1	1	1	1	1	0
UQCRC2	0	1	0	1	0	0	0
UQCRFS1	1	1	1	1	1	1	0
UQCRQ	1	1	1	1	1	1	0
VDAC1	0	1	0	1	0	0	1
VDAC2	0	1	0	1	0	0	0
VDAC3	0	1	0	1	0	0	0

## Sheet: hiPSCs vs hESCs up
	Table S3 The differential proteins contribute to the enrichment of the significant pathways.
	Core enrichment proteins in up-regulated pathways for hiPSCs/hESCs (hiPSCs vs hESCs)
Gene Symbol	REACTOME POST_TRANSLATIONAL_PROTEIN_ MODIFICATION	REACTOME ASPARAGINE_ N_LINKED_ GLYCOSYLATION	KEGG N_GLYCAN_ BIOSYNTHESIS	KEGG FOCAL_ADHESION
ACTN1	0	0	0	1
ALG1	1	1	1	0
ALG5	1	1	1	0
ALG6	0	1	1	0
B4GALT1	1	1	1	0
CANX	1	1	0	0
CAV1	0	0	0	1
COL1A2	0	0	0	1
CTNNB1	0	0	0	1
DDOST	0	1	1	0
DOLK	1	1	0	0
DOLPP1	1	1	1	0
FN1	0	0	0	1
GALNT2	1	0	0	0
GALNT7	1	0	0	0
GANAB	1	1	1	0
GGCX	1	0	0	0
ITGB3	0	0	0	1
MAN1A2	1	1	1	0
MAN1B1	1	1	1	0
MAN2A1	1	1	1	0
PIGK	1	0	0	0
PIGT	1	0	0	0
PIGU	1	0	0	0
RAC1	0	0	0	1
RAP1B	0	0	0	1
RFT1	1	1	1	0
RHOA	0	0	0	1
RPN1	1	1	1	0
RPN2	1	1	1	0
STT3B	0	0	1	0
THBS1	0	0	0	1
VCL	0	0	0	1
