# Supplementary material for: Combining membrane proteomics and computational three-way pathway analysis revealed signalling pathways preferentially regulated in human iPSCs and human ESCs
Source: Sci Rep. 2017 Nov 8;7:15055. doi: 10.1038/s41598-017-15347-z (PMC5678157; doi:10.1038/s41598-017-15347-z)
Supplement: Supplementary file 5 — Supplementary Tables S4 [file 41598_2017_15347_MOESM5_ESM.xls]

## Sheet: 工作表1
Table S4 The integrated datasets for the comparison of hiPSCs/HFs, hESCs/HFs, and hiPSCs/hESCs from the public datasets.
AccessionNo	GeneSymbol	hiPSCs/HFs		AccsessionNo	GeneSymbol	hESCs/HFs		AccessionNo	GeneSymbol	hiPSCs/hESCs
IPI00922466.1	-	2.899		CON_IPI00479145.2;;IPI00479145.2	KRT19	2.5		CON_IPI00479145.2;;IPI00479145.2	KRT19	0.7295
IPI00909336.1	-	-0.205		CON_IPI00554648.3;;IPI00554648.3	KRT8	3.32325		CON_IPI00554648.3;;IPI00554648.3	KRT8	0.39025
IPI00909229.1	-	-0.4155		IPI:CON_00698900.1;;IPI00021439.1	ACTB	-1.7805		IPI:CON_00698900.1;;IPI00021439.1	ACTB	0.8035
IPI00922290.1	-	-1.49175		IPI00000005.1	NRAS	-0.20825		IPI00000005.1	NRAS	0.1785
IPI00918020.1	-	-6.833		IPI00000015.2	SRSF4	1.05975		IPI00000015.2	SRSF4	-0.04325
IPI00024143.4	AAAS	1.8945		IPI00000051.4	PFDN1	-1.11025		IPI00000051.4	PFDN1	0.626
IPI00217272.7	AACS	0.39225		IPI00000105.4	MVP	-4.55075		IPI00000105.4	MVP	-1.10875
IPI00916534.1	AAK1	-2.878		IPI00000138.1	MGAT1	-2.33375		IPI00000138.1	MGAT1	0.64975
IPI00924477.1	AAMP	0.5545		IPI00000190.1	CD81	-2.472		IPI00000190.1	CD81	0.757
IPI00027442.4	AARS	0.09775		IPI00000279.3	ZC3H15	0.0095		IPI00000279.3	ZC3H15	0.47075
IPI00394788.4	AARS2	0.7035		IPI00000305.3	MED11	1.318		IPI00000305.3	MED11	0.009
IPI00916940.1	AARSD1	-0.278		IPI00000335.1	HINT2	0.88925		IPI00000335.1	HINT2	-0.371
IPI00250297.3	AASDHPPT	-0.416		IPI00000494.6	SNORD21	-0.45625		IPI00000494.6	SNORD21	0.353
IPI00033217.3	AASS	3.884		IPI00000606.5	TTC4	0.09775		IPI00000606.5	TTC4	-0.1385
IPI00302238.3	AATF	1.443		IPI00000643.1	BAG2	-2.971		IPI00000643.1	BAG2	0.7285
IPI00908369.1	ABCC4	-2.94875		IPI00000686.2	RBM19	1.18325		IPI00000686.2	RBM19	-0.0905
IPI00291373.2	ABCD1	-2.5845		IPI00000733.4	UTP18	2.0985		IPI00000733.4	UTP18	-0.112
IPI00002372.1	ABCD3	-1.1885		IPI00000735.5	TSPAN13	1.99625		IPI00000735.5	TSPAN13	-0.244
IPI00303207.3	ABCE1	-0.2065		IPI00000760.1	DDAH2	-0.97375		IPI00000760.1	DDAH2	0.62625
IPI00013495.1	ABCF1	0.38025		IPI00000769.2	KIF22	2.31225		IPI00000769.2	KIF22	0.15475
IPI00005045.1	ABCF2	-1.29325		IPI00000792.1	CRYZ	0.68875		IPI00000792.1	CRYZ	-0.2765
IPI00910706.1	ABHD14B	-4.15775		IPI00000816.1;P62259	YWHAE	-0.13875		IPI00000816.1;P62259	YWHAE	0.3295
IPI00442211.1	ABI2	-0.0925		IPI00000821.2	MRPL16	0.079		IPI00000821.2	MRPL16	0.406
IPI00216969.3	ABL1	-0.52375		IPI00000846.1	CHD4	1.79575		IPI00000846.1	CHD4	0.4065
IPI00002938.1	ABT1	2.14175		IPI00000861.1	LASP1	-3.6215		IPI00000861.1	LASP1	0.911
IPI00001539.8	ACAA2	0.97525		IPI00000873.3	VARS	-0.8735		IPI00000873.3	VARS	0.4185
IPI00005040.1	ACADM	0.56225		IPI00000877.1	HYOU1	0.0485		IPI00000877.1	HYOU1	0.33925
IPI00024623.3	ACADSB	0.33775		IPI00001022.5	PNKD	0.27825		IPI00001022.5	PNKD	0.138
IPI00030363.1	ACAT1	-1.36225		IPI00001091.4	AFG3L2	1.7585		IPI00001091.4	AFG3L2	-0.15425
IPI00291419.6	ACAT2	1.54075		IPI00001146.1;P62313	LSM6	1.291		IPI00001146.1;P62313	LSM6	0.1855
IPI00009315.6	ACBD3	-1.75225		IPI00001159.10	GCN1L1	-0.6455		IPI00001159.10	GCN1L1	0.0425
IPI00911038.2	ACIN1	1.681		IPI00001287.1	C20orf72	2.37425		IPI00001287.1	C20orf72	-0.37525
IPI00008485.1	ACO1	-1.7295		IPI00001453.2	INA	-1.3965		IPI00001453.2	INA	-0.547
IPI00017855.1	ACO2	0.27575		IPI00001538.3	FXC1	0.567		IPI00001538.3	FXC1	0.23525
IPI00219452.1	ACOT7	-0.43025		IPI00001539.8	ACAA2	1.592		IPI00001539.8	ACAA2	-0.31325
IPI00921986.1	ACOT9	-0.40175		IPI00001541.1	TIMM9	0.48775		IPI00001541.1	TIMM9	0.07725
IPI00296907.4	ACOX1	-1.40475		IPI00001543.1	TIMM10	0.50375		IPI00001543.1	TIMM10	0.10675
IPI00304071.4	ACSF2	-0.901		IPI00001568.1	ATP6V1D	-1.2585		IPI00001568.1	ATP6V1D	0.7505
IPI00031397.3	ACSL3	0.17475		IPI00001580.4	FYCO1	-3.8265		IPI00001580.4	FYCO1	1.10875
IPI00219897.1	ACSL4	0.55675		IPI00001589.1	TIMM13	1.68725		IPI00001589.1	TIMM13	0.2255
IPI:CON_00698900.1;;IPI00021439.1	ACTB	-1.2765		IPI00001593.1	PRCP	-0.386		IPI00001593.1	PRCP	0.6065
IPI00003269.1	ACTBL2	-1.21625		IPI00001639.2	KPNB1	-0.50375		IPI00001639.2	KPNB1	0.407
IPI00216622.1	ACTL6A	1.02175		IPI00001730.3	FHOD1	-1.7035		IPI00001730.3	FHOD1	0.3725
IPI00019884.1	ACTN2	-2.702		IPI00001738.4	NUP88	0.769		IPI00001738.4	NUP88	0.2175
IPI00013808.1	ACTN4	-2.618		IPI00001754.1	F11R	3.34125		IPI00001754.1	F11R	0.20925
IPI00029468.1;P61164	ACTR1A	-1.8145		IPI00001757.1;Q9CWZ3	RBM8A	0.9645		IPI00001757.1;Q9CWZ3	RBM8A	0.284
IPI00005159.3;P61161	ACTR2	-1.9815		IPI00001871.2	PAWR	0.77575		IPI00001871.2	PAWR	0.12975
IPI00028091.3	ACTR3	-2.12075		IPI00001883.1	SNX9	-2.40725		IPI00001883.1	SNX9	0.4915
IPI00747502.1	ACTR6	0.772		IPI00001960.4	CLIC4	-1.5605		IPI00001960.4	CLIC4	0.44975
IPI00013897.1	ADAM10	0.53875		IPI00002070.6	LRRC8A	-0.31575		IPI00002070.6	LRRC8A	0.2235
IPI00019904.2	ADD2	2.6385		IPI00002135.1	TACC3	2.3075		IPI00002135.1	TACC3	0.72575
IPI00220754.1	ADD3	-1.312		IPI00002188.2	ARFGEF1	0.6015		IPI00002188.2	ARFGEF1	0.421
IPI00746777.3	ADH5	0.05275		IPI00002214.1	KPNA2	1.59475		IPI00002214.1	KPNA2	0.92475
IPI00651738.1	ADI1	-0.799		IPI00002236.3	MFGE8	0.16025		IPI00002236.3	MFGE8	0.07075
IPI00022215.1	ADNP	1.973		IPI00002240.1	FAM118B	1.59625		IPI00002240.1	FAM118B	-0.0705
IPI00045939.4	ADO	0.09725		IPI00002335.1	HTT	-0.466		IPI00002335.1	HTT	0.528
IPI00015865.6	ADPRHL2	-0.93925		IPI00002349.2	NUFIP2	-0.0595		IPI00002349.2	NUFIP2	0.44225
IPI00470921.4	ADRM1	-0.7155		IPI00002372.1	ABCD3	-1.5195		IPI00002372.1	ABCD3	0.60275
IPI00942092.1	ADSL	0.09725		IPI00002412.1	PPT1	2.45925		IPI00002412.1	PPT1	0.081
IPI00026833.4	ADSS	-0.016		IPI00002521.1	ATP5J	0.4535		IPI00002521.1	ATP5J	-0.07625
IPI00398154.2	AFAP1	-3.889		IPI00002525.3	NENF	-1.8215		IPI00002525.3	NENF	-0.37725
IPI00001091.4	AFG3L2	1.3205		IPI00002535.2	FKBP2	-0.764		IPI00002535.2	FKBP2	-0.05475
IPI00026259.1	AGA	-1.9735		IPI00002557.1	CHD3	0.9		IPI00002557.1	CHD3	0.3225
IPI00514126.2	AGL	0.65275		IPI00002564.3	XRCC1	1.6895		IPI00002564.3	XRCC1	-0.114
IPI00028491.4	AGPAT5	2.47375		IPI00002570.1	EIF4EBP2	0.6		IPI00002570.1	EIF4EBP2	0.88175
IPI00010349.1	AGPS	0.50975		IPI00002580.2	PIK3C2A	1.53275		IPI00002580.2	PIK3C2A	0.40225
IPI00374563.3	AGRN	1.55375		IPI00002612.2	ZNF219	2.7545		IPI00002612.2	ZNF219	-0.1115
IPI00954159.1	AHCTF1P1	1.39275		IPI00002745.1	CTSZ	-2.204		IPI00002745.1	CTSZ	-0.055
IPI00012007.6	AHCY	0.79525		IPI00002790.3	SEL1L	-1.71		IPI00002790.3	SEL1L	0.434
IPI00021812.2	AHNAK	-5.822		IPI00002803.6	PKN1	-0.98175		IPI00002803.6	PKN1	0.24775
IPI00030706.1	AHSA1	-0.30325		IPI00002824.7	CSRP2	0.10475		IPI00002824.7	CSRP2	0.0935
IPI00157908.4	AIFM1	1.03775		IPI00002828.3	MLF1IP	2.3385		IPI00002828.3	MLF1IP	0.74275
IPI00294840.6	AIM1	-0.346		IPI00002853.1	PPP2R5E	-0.303		IPI00002853.1	PPP2R5E	0.41175
IPI00006252.3	AIMP1	-0.77575		IPI00002879.5	C14orf169	2.66		IPI00002879.5	C14orf169	-0.47525
IPI00011916.1	AIMP2	-0.4565		IPI00002894.2	POLD1	2.15775		IPI00002894.2	POLD1	0.3065
IPI00953925.1	AIP	-1.47025		IPI00002902.5	NOL9	1.0995		IPI00002902.5	NOL9	0.314
IPI00018342.5	AK1	-2.96075		IPI00002938.1	ABT1	2.159		IPI00002938.1	ABT1	0.1405
IPI00465256.4	AK3	-0.6655		IPI00002948.3	LIN28A	3.87025		IPI00002948.3	LIN28A	0.175
IPI00016568.1	AK4	3.8345		IPI00002966.2	HSPA4	0.6015		IPI00002966.2	HSPA4	0.22225
IPI00942186.1	AKAP1	2.97925		IPI00003004.1	SLC25A22	0.1165		IPI00003004.1	SLC25A22	-0.22025
IPI00024024.4	AKAP17A	1.685		IPI00003016.4	STRN4	-0.067		IPI00003016.4	STRN4	0.076
IPI00014474.1	AKAP8	0.647		IPI00003084.1	DRAP1	-0.54275		IPI00003084.1	DRAP1	0.0475
IPI00297455.5	AKAP8L	1.1105		IPI00003168.1	PRPSAP2	0.13		IPI00003168.1	PRPSAP2	0.14575
IPI00220627.1	AKAP9	-0.71925		IPI00003217.3	PSMB7	-0.6315		IPI00003217.3	PSMB7	0.50225
IPI00220271.3	AKR1A1	0.56125		IPI00003269.1	ACTBL2	-1.133		IPI00003269.1	ACTBL2	0.28475
IPI00413641.7	AKR1B1	-0.614		IPI00003311.1;P62876	POLR2L	0.66475		IPI00003311.1;P62876	POLR2L	0.3665
IPI00946527.1	AKR7A2	-1.73375		IPI00003326.4	ARL2	1.20475		IPI00003326.4	ARL2	0.752
IPI00217920.7	ALDH16A1	-0.09025		IPI00003327.1	ARL3	-0.426		IPI00003327.1	ARL3	0.30925
IPI00103467.4	ALDH1B1	1.09875		IPI00003348.3;P62880	GNB2	-0.22675		IPI00003348.3;P62880	GNB2	-0.24875
IPI00006663.1	ALDH2	0.1805		IPI00003362.2;P20029	HSPA5	-1.54475		IPI00003362.2;P20029	HSPA5	0.59375
IPI00217871.4	ALDH4A1	1.221		IPI00003406.4	DBN1	-0.7165		IPI00003406.4	DBN1	0.55325
IPI00024990.6	ALDH6A1	1.6375		IPI00003419.1	C11orf58	-0.57225		IPI00003419.1	C11orf58	0.422
IPI00936002.1	ALDH7A1	0.981		IPI00003438.2	DNAJC8	0.26025		IPI00003438.2	DNAJC8	0.26425
IPI00479877.4	ALDH9A1	-0.85175		IPI00003479.3	MAPK1	-2.21525		IPI00003479.3	MAPK1	0.531
IPI00465439.5	ALDOA	-1.025		IPI00003482.1	DECR1	-1.19675		IPI00003482.1	DECR1	-0.57325
IPI00418262.5	ALDOC	0.6165		IPI00003515.1	TRIP11	-1.872		IPI00003515.1	TRIP11	0.5085
IPI00909749.1	ALG5	-1.41175		IPI00003527.5	SLC9A3R1	3.868		IPI00003527.5	SLC9A3R1	0.30925
IPI00419916.4	ALPL	2.52875		IPI00003704.4	RBM4	2.0715		IPI00003704.4	RBM4	-0.035
IPI00033907.1	ANAPC1	0.4445		IPI00003766.4	ETHE1	-3.3735		IPI00003766.4	ETHE1	-0.20025
IPI00945732.1	ANAPC7	0.234		IPI00003783.1	MAP2K2	-1.33		IPI00003783.1	MAP2K2	0.0415
IPI00829741.2	ANKLE2	-0.9655		IPI00003802.2	MAN2A1	-0.24975		IPI00003802.2	MAN2A1	0.856
IPI00894366.1	ANKMY2	-1.01575		IPI00003815.3	ARHGDIA	-3.1215		IPI00003815.3	ARHGDIA	0.80975
IPI00395663.5	ANKS1A	1.2515		IPI00003833.3	MTCH2	0.26575		IPI00003833.3	MTCH2	-0.35125
IPI00759824.2	ANP32B	-1.11		IPI00003848.1	DNAJB4	-4.47975		IPI00003848.1	DNAJB4	-0.039
IPI00030431.1	ANTXR1	-0.665		IPI00003865.1	HSPA8	-0.699		IPI00003865.1	HSPA8	0.46925
IPI00218918.5	ANXA1	-6.833		IPI00003870.1	CLPP	-0.1485		IPI00003870.1	CLPP	0.0905
IPI00909703.2	ANXA11	-3.47325		IPI00003881.5	HNRNPF	1.3355		IPI00003881.5	HNRNPF	-0.0175
IPI00455315.4	ANXA2	-5.11775		IPI00003886.3	SNORD19B	1.04875		IPI00003886.3	SNORD19B	0.41
IPI00024095.3	ANXA3	3.128		IPI00003909.1	SLC2A3	5.12675		IPI00003909.1	SLC2A3	-0.836
IPI00872780.1	ANXA4	-4.33925		IPI00003918.6	RPL4	-0.315		IPI00003918.6	RPL4	0.2865
IPI00872379.1	ANXA5	-3.414		IPI00003923.1	UMPS	-0.271		IPI00003923.1	UMPS	0.65575
IPI00953297.1	ANXA7	-2.03225		IPI00003927.5	PPID	-0.41425		IPI00003927.5	PPID	1.52375
IPI00032516.5	AP1M1	-2.276		IPI00003944.1	DBT	2.04125		IPI00003944.1	DBT	-0.58675
IPI00256684.2;IPI00793223.1	AP2A1	-1.63525		IPI00003964.4	USP9X	0.50975		IPI00003964.4	USP9X	0.01925
IPI00914938.1	AP2A2	-0.87375		IPI00003968.1	NDUFA9	-0.384		IPI00003968.1	NDUFA9	0.28575
IPI00619900.2	AP2M1	-1.41925		IPI00003990.1	BPHL	1.70825		IPI00003990.1	BPHL	0.13625
IPI00021129.5	AP3B1	-1.87075		IPI00004233.2	MKI67	3.31125		IPI00004233.2	MKI67	0.76
IPI00014624.2	AP3S1	-1.82625		IPI00004273.6	RBM25	1.28075		IPI00004273.6	RBM25	0.16925
IPI00337741.4	APEH	0.5225		IPI00004290.3	DIEXF	1.20725		IPI00004290.3	DIEXF	-0.1135
IPI00215911.3	APEX1	0.3635		IPI00004358.4	PYGB	-2.47025		IPI00004358.4	PYGB	0.5635
IPI00554742.3	API5	1.0305		IPI00004416.1	CHMP2A	-0.3815		IPI00004416.1	CHMP2A	0.06875
IPI00021842.1	APOE	2.79075		IPI00004436.1	LSM1	-0.39725		IPI00004436.1	LSM1	0.42025
IPI00877964.1	APOL2	-3.91275		IPI00004454.3	DPM3	-0.02425		IPI00004454.3	DPM3	0.16925
IPI00843886.1	APOO	1.45075		IPI00004459.1	DIMT1	0.56425		IPI00004459.1	DIMT1	0.65375
IPI00015836.1	APPL1	-1.3285		IPI00004488.2	ATP6V1F	-1.169		IPI00004488.2	ATP6V1F	0.70225
IPI00297572.5	AQR	1.4405		IPI00004523.2	ZFAND6	1.26975		IPI00004523.2	ZFAND6	0.69475
IPI00872240.1	ARAF	-0.379		IPI00004533.1	KIF3B	-1.461		IPI00004533.1	KIF3B	0.93175
IPI00103380.1	ARAP3	1.029		IPI00004534.4	PFAS	0.78475		IPI00004534.4	PFAS	0.5755
IPI00514053.1	ARCN1	-1.6925		IPI00004584.1	KIAA0391	1.80875		IPI00004584.1	KIAA0391	0.41875
IPI00215920.8	ARF6	-1.513		IPI00004655.1	FRG1	0.7095		IPI00004655.1	FRG1	-0.045
IPI00175169.3	ARFGAP1	-1.26775		IPI00004656.3	B2M	-1.469		IPI00004656.3	B2M	-1.54475
IPI00915304.1	ARFGAP3	-2.94075		IPI00004669.1	GALNT2	-2.03975		IPI00004669.1	GALNT2	0.4385
IPI00002188.2	ARFGEF1	0.63525		IPI00004671.2	GOLGB1	-0.654		IPI00004671.2	GOLGB1	0.00575
IPI00020332.1	ARG2	2.90275		IPI00004795.1	CLNS1A	1.009		IPI00004795.1	CLNS1A	-0.0605
IPI00020567.3	ARHGAP1	-2.2435		IPI00004839.1	CRKL	0.57125		IPI00004839.1	CRKL	0.1665
IPI00718985.1	ARHGAP35	-1.007		IPI00004845.4	NIPSNAP3A	-1.8205		IPI00004845.4	NIPSNAP3A	0.087
IPI00003815.3	ARHGDIA	-2.60575		IPI00004859.1	BLM	4.286		IPI00004859.1	BLM	0.2845
IPI00157442.1	ARHGEF11	-0.3825		IPI00004860.2	RARS	-0.7285		IPI00004860.2	RARS	0.257
IPI00152007.1	ARHGEF17	-4.0465		IPI00004902.1	ETFB	-0.23575		IPI00004902.1	ETFB	-0.43875
IPI00941678.1	ARHGEF2	-1.17275		IPI00004942.1	ZNF330	-1.38375		IPI00004942.1	ZNF330	0.46025
IPI00018134.4	ARHGEF40	-0.0755		IPI00004962.2	GOLIM4	-2.91025		IPI00004962.2	GOLIM4	0.65775
IPI00643722.1	ARID1A	1.84375		IPI00004968.1	PRPF19	1.195		IPI00004968.1	PRPF19	0.04725
IPI00742937.1	ARID1B	1.117		IPI00004970.4	UTP20	1.32225		IPI00004970.4	UTP20	0.598
IPI00018500.1	ARID3A	2.37375		IPI00005024.3	MYBBP1A	0.9975		IPI00005024.3	MYBBP1A	0.39525
IPI00793438.1	ARID3B	2.937		IPI00005036.1	RBM5	0.832		IPI00005036.1	RBM5	0.002
IPI00003326.4	ARL2	1.24175		IPI00005040.1	ACADM	0.7755		IPI00005040.1	ACADM	0.01475
IPI00003327.1	ARL3	-0.4345		IPI00005045.1	ABCF2	-1.71075		IPI00005045.1	ABCF2	0.682
IPI00014232.1	ARL6IP1	0.31275		IPI00005050.1	MRPS14	0.63225		IPI00005050.1	MRPS14	0.26825
IPI00908696.2	ARL6IP5	-2.6555		IPI00005087.1	TMOD3	-0.3405		IPI00005087.1	TMOD3	-0.00925
IPI00167074.4	ARL6IP6	0.70475		IPI00005101.6	SENP1	0.87175		IPI00005101.6	SENP1	0.339
IPI00060031.3	ARL8A	-0.34425		IPI00005102.3	SMS	0.1835		IPI00005102.3	SMS	-0.03825
IPI00789069.2	ARL8B	-1.217		IPI00005104.1	CHUK	-2.778		IPI00005104.1	CHUK	1.8205
IPI00018260.1	ARMC1	-0.02475		IPI00005154.1	SSRP1	1.52525		IPI00005154.1	SSRP1	0.07175
IPI00006142.3	ARMCX2	0.36025		IPI00005159.3;P61161	ACTR2	-2.29975		IPI00005159.3;P61161	ACTR2	0.56025
IPI00009906.5	ARMCX3	-1.84175		IPI00005161.3	ARPC2	-2.314		IPI00005161.3	ARPC2	0.61725
IPI00333068.4	ARPC1A	-1.2165		IPI00005198.2;Q9CXY6	ILF2	1.12175		IPI00005198.2;Q9CXY6	ILF2	0.2535
IPI00737530.1	ARPC1B	-2.66325		IPI00005202.2	PGRMC2	-1.0825		IPI00005202.2	PGRMC2	0.12775
IPI00005161.3	ARPC2	-1.97		IPI00005492.2	WDR5	1.51025		IPI00005492.2	WDR5	-0.032
IPI00554811.2	ARPC4	-1.946		IPI00005511.1	PHF5A	1.131		IPI00005511.1	PHF5A	0.127
IPI00550234.4	ARPC5	-2.87475		IPI00005537.3	SLC25A10	0.677		IPI00005537.3	SLC25A10	-0.08625
IPI00414554.5	ARPC5L	-1.01525		IPI00005578.1	EHD4	-2.17075		IPI00005578.1	EHD4	0.66275
IPI00336017.5	ARRB1	1.58675		IPI00005585.5	TAX1BP3	-2.82075		IPI00005585.5	TAX1BP3	0.772
IPI00306576.1	ARSB	-1.76		IPI00005613.3	U2AF1	0.66625		IPI00005613.3	U2AF1	0.17025
IPI00879180.1	ARVCF	2.37		IPI00005614.6	SPTBN1	0.38125		IPI00005614.6	SPTBN1	0.15775
IPI00434390.2	ASCC1	-1.113		IPI00005634.3	TTC37	-1.8765		IPI00005634.3	TTC37	0.351
IPI00430472.2	ASCC3	-0.80575		IPI00005648.1	SAFB2	1.1215		IPI00005648.1	SAFB2	0.36225
IPI00249080.2	ASMTL	0.679		IPI00005657.1	PFDN6	-0.738		IPI00005657.1	PFDN6	0.50025
IPI00013466.4	ASNA1	-0.192		IPI00005675.3	NKRF	0.56625		IPI00005675.3	NKRF	0.6355
IPI00294834.6	ASPH	-3.996		IPI00005707.6	MRC2	-4.6375		IPI00005707.6	MRC2	0.23
IPI00170548.1	ATAD2	1.6465		IPI00005719.1;P62821	RAB1A	-1.0345		IPI00005719.1;P62821	RAB1A	0.2355
IPI00295992.4	ATAD3A	-0.34175		IPI00005745.1	SPTLC1	-0.226		IPI00005745.1	SPTLC1	0.292
IPI00449201.2	ATG3	-1.48875		IPI00005826.1	HERC2	0.042		IPI00005826.1	HERC2	0.536
IPI00289499.3	ATIC	0.33225		IPI00005861.1	PRPF3	0.66775		IPI00005861.1	PRPF3	0.461
IPI00550523.5	ATL3	-3.35325		IPI00005904.3	DDX20	0.8195		IPI00005904.3	DDX20	0.25625
IPI00010863.5	ATOX1	-1.50075		IPI00005914.4	SHPK	1.08025		IPI00005914.4	SHPK	0.341
IPI00218353.3	ATP13A1	-0.768		IPI00005966.6	NDUFA12	-0.75825		IPI00005966.6	NDUFA12	0.51075
IPI00744194.1	ATP1A1	0.9575		IPI00005996.1	HMGA2	-0.1625		IPI00005996.1	HMGA2	0.19675
IPI00006482.1	ATP1A1	0.64025		IPI00006025.1	SART3	0.91575		IPI00006025.1	SART3	-0.04725
IPI00871221.1	ATP1B1	0.94325		IPI00006052.3	PFDN2	-0.65575		IPI00006052.3	PFDN2	0.36275
IPI00008167.1	ATP1B3	0.7115		IPI00006092.1	PMM2	-1.264		IPI00006092.1	PMM2	0.486
IPI00219078.5	ATP2A2	-0.7855		IPI00006099.1	BMS1	1.58175		IPI00006099.1	BMS1	0.12125
IPI00216529.1	ATP2B1	-0.513		IPI00006103.1	CD2BP2	-0.17875		IPI00006103.1	CD2BP2	0.34325
IPI00607568.3	ATP2C1	-0.54725		IPI00006142.3	ARMCX2	0.7325		IPI00006167.1	PPM1G	0.41775
IPI00440493.2	ATP5A1	0.09025		IPI00006167.1	PPM1G	0.261		IPI00006181.1	EIF3D	0.46225
IPI00303476.1	ATP5B	0.084		IPI00006181.1	EIF3D	-0.58		IPI00006196.3	NUMA1	0.328
IPI00395769.2	ATP5C1	0.15625		IPI00006196.3	NUMA1	2.38075		IPI00006211.4	VAPB	0.13625
IPI00024920.1	ATP5D	-0.07025		IPI00006211.4	VAPB	0.10925		IPI00006252.3	AIMP1	0.1055
IPI00029133.4	ATP5F1	0.07525		IPI00006252.3	AIMP1	-0.53725		IPI00006378.3	CCDC72	0.59325
IPI00220487.4	ATP5H	0.2385		IPI00006378.3	CCDC72	0.53025		IPI00006379.1	NOP58	0.3645
IPI00218848.5	ATP5I	0.129		IPI00006379.1	NOP58	1.2105		IPI00006408.4	NOSIP	1.12425
IPI00002521.1	ATP5J	0.06075		IPI00006408.4	NOSIP	-0.97625		IPI00006440.6	MRPS7	0.4435
IPI00027448.3	ATP5L	-0.315		IPI00006440.6	MRPS7	0.272		IPI00006442.1	COIL	-0.14125
IPI00007611.1	ATP5O	0.07075		IPI00006442.1	COIL	2.28		IPI00006482.1	ATP1A1	0.487
IPI00784119.1	ATP6AP1	0.52225		IPI00006482.1	ATP1A1	0.46525		IPI00006538.1	PTDSS2	0.42
IPI00743576.1	ATP6V0A1	-0.22625		IPI00006538.1	PTDSS2	-0.145		IPI00006558.3	SH3GLB1	0.262
IPI00018855.1	ATP6V0C	-0.2835		IPI00006558.3	SH3GLB1	-2.136		IPI00006579.1	COX4I1	0.2385
IPI00034159.1	ATP6V0D1	-0.91775		IPI00006579.1	COX4I1	0.55125		IPI00006606.1	MRPS26	0.0325
IPI00007682.2	ATP6V1A	-0.8005		IPI00006606.1	MRPS26	1.047		IPI00006663.1	ALDH2	0.99475
IPI00007812.1	ATP6V1B2	-1.15275		IPI00006663.1	ALDH2	-0.54275		IPI00006702.4	PELP1	0.00325
IPI00001568.1	ATP6V1D	-1.1615		IPI00006702.4	PELP1	1.88575		IPI00006713.1	DNAJC3	-0.13975
IPI00719806.1	ATP6V1E1	-0.9725		IPI00006713.1	DNAJC3	-1.29775		IPI00006715.3	RAD21	-0.09675
IPI00004488.2	ATP6V1F	-0.76325		IPI00006715.3	RAD21	2.21		IPI00006864.3	MRPL33	0.4505
IPI00025285.3	ATP6V1G1	-1.12275		IPI00006864.3	MRPL33	-0.15725		IPI00006865.3;O08547	SEC22B	0.24875
IPI00553153.1	ATPIF1	-0.0815		IPI00006865.3;O08547	SEC22B	-3.2195		IPI00006907.1	C12orf5	0.80725
IPI00456359.1	ATXN2L	-0.1845		IPI00006907.1	C12orf5	-1.1085		IPI00006970.2	MRPS2	0.25125
IPI00102904.1	AUH	2.0085		IPI00006970.2	MRPS2	0.8785		IPI00006980.1	C14orf166	0.0005
IPI00215815.3	AUP1	-0.15225		IPI00006980.1	C14orf166	-0.15125		IPI00006987.1	DDX24	0.38625
IPI00004656.3	B2M	-3.483		IPI00006987.1	DDX24	0.873		IPI00007004.4	RRP15	0.27275
IPI00101987.6	BABAM1	-0.131		IPI00007004.4	RRP15	1.209		IPI00007019.1	PPIL1	0.16575
IPI00024291.2	BAD	-2.81125		IPI00007019.1	PPIL1	1.00975		IPI00007024.1	FAM96B	0.32325
IPI00000643.1	BAG2	-2.524		IPI00007024.1	FAM96B	-0.5175		IPI00007032.1	SALL4	0.40475
IPI00641582.1	BAG3	-3.45125		IPI00007032.1	SALL4	2.25325		IPI00007052.6	FIS1	-0.558
IPI00798092.1	BAG4	-0.05875		IPI00007052.6	FIS1	-0.5335		IPI00007058.1	CORO1B	0.292
IPI00007731.1	BAG5	-0.2005		IPI00007058.1	CORO1B	-1.33775		IPI00007063.5	HDGFRP3	-0.126
IPI00640922.1	BAG6	0.11125		IPI00007063.5	HDGFRP3	1.02025		IPI00007074.5	YARS	0.5625
IPI00179326.7	BAIAP2L1	1.57425		IPI00007074.5	YARS	-0.689		IPI00007084.3	SLC25A13	0.4575
IPI00026087.1	BANF1	0.9115		IPI00007084.3	SLC25A13	2.83475		IPI00007087.4	FBXO2	-0.836
IPI00332572.3	BANP	1.393		IPI00007087.4	FBXO2	2.31275		IPI00007163.1	LSM7	0.028
IPI00299024.9	BASP1	-0.66525		IPI00007163.1	LSM7	1.569		IPI00007188.5	SLC25A5	0.50425
IPI00071059.4	BAX	-0.17525		IPI00007188.5	SLC25A5	0.15525		IPI00007208.4	DDX41	-0.08025
IPI00383565.5	BAZ1A	1.043		IPI00007208.4	DDX41	1.55425		IPI00007306.1	CFDP1	0.12825
IPI00216695.1	BAZ1B	0.0745		IPI00007306.1	CFDP1	1.47375		IPI00007402.3	IPO7	0.43125
IPI00759742.2	BAZ2A	2.3295		IPI00007402.3	IPO7	-0.76175		IPI00007611.1	ATP5O	-0.113
IPI00218200.8	BCAP31	-0.64225		IPI00007611.1	ATP5O	0.4085		IPI00007675.6	DYNC1LI1	0.54825
IPI00025178.3	BCAS2	1.20925		IPI00007675.6	DYNC1LI1	-1.315		IPI00007676.3	HSD17B12	0.1085
IPI00181135.4	BCAT2	-0.07975		IPI00007676.3	HSD17B12	0.9145		IPI00007682.2	ATP6V1A	0.23025
IPI00413672.1	BCLAF1	1.0355		IPI00007682.2	ATP6V1A	-0.6865		IPI00007694.5	PPME1	0.0935
IPI00607799.5	BDH2	-0.084		IPI00007694.5	PPME1	-1.513		IPI00007702.1	HSPA2	-1.26525
IPI00741958.1	BEND3	2.542		IPI00007702.1	HSPA2	-0.07925		IPI00007729.1	NOL7	0.1405
IPI00924776.1	BET1	0.1465		IPI00007729.1	NOL7	1.1375		IPI00007731.1	BAG5	0.23275
IPI00178185.1	BICD2	-2.65925		IPI00007731.1	BAG5	-0.05675		IPI00007755.3	RAB21	1.7225
IPI00943215.1	BID	-1.9575		IPI00007755.3	RAB21	-2.33175		IPI00007765.5	HSPA9	0.207
IPI00939720.1	BIRC6	-0.0605		IPI00007765.5	HSPA9	0.92475		IPI00007797.3	FABP5	1.03825
IPI00004859.1	BLM	4.16825		IPI00007797.3	FABP5	1.23625		IPI00007811.1	CDK4	1.178
IPI00294158.1	BLVRA	-1.89		IPI00007811.1	CDK4	-2.70225		IPI00007812.1	ATP6V1B2	0.35025
IPI00783862.2	BLVRB	-1.74225		IPI00007812.1	ATP6V1B2	-1.24025		IPI00007927.4;IPI00232806.2	SMC2	0.52525
IPI00006099.1	BMS1	1.43375		IPI00007927.4;IPI00232806.2	SMC2	0.41875		IPI00007928.4	PRPF8	0.31475
IPI00791679.2	BNIP3L	-0.862		IPI00007928.4	PRPF8	1.14875		IPI00007935.5	PDLIM5	0.98025
IPI00797574.3	BOD1L	0.657		IPI00007935.5	PDLIM5	-3.1355		IPI00008034.1	RAB23	0.396
IPI00747913.2	BOLA2B	0.19325		IPI00008034.1	RAB23	-1.1735		IPI00008164.2	PREP	0.59
IPI00028955.4	BOP1	0.83025		IPI00008164.2	PREP	0.0595		IPI00008167.1	ATP1B3	0.63525
IPI00003990.1	BPHL	1.637		IPI00008167.1	ATP1B3	0.36625		IPI00008215.1	ME1	0.6545
IPI00014414.2	BRD2	1.13425		IPI00008215.1	ME1	-4.11725		IPI00008219.1	RAD23A	-0.1085
IPI00440727.1	BRD4	1.81825		IPI00008219.1	RAD23A	-1.3625		IPI00008240.2	MARS	0.2825
IPI00181728.1	BRIX1	0.731		IPI00008240.2	MARS	0.009		IPI00008274.7	CAP1	0.72425
IPI00844524.1	BSDC1	-1.27775		IPI00008274.7	CAP1	-3.15725		IPI00008380.1	PPP2CA	0.31625
IPI00019906.1	BSG	1.095		IPI00008380.1	PPP2CA	-0.0205		IPI00008433.4	RPS5	0.175
IPI00419473.5	BTF3	-0.465		IPI00008433.4	RPS5	-0.28675		IPI00008438.1	RPS10	0.31225
IPI00328987.3	BYSL	0.36775		IPI00008438.1	RPS10	-0.14		IPI00008454.1	DNAJB11	0.339
REV_IPI00006254.2	BZRAP1	0.02225		IPI00008454.1	DNAJB11	-1.178		IPI00008475.1	HMGCS1	2.1145
IPI00939991.1	C10ORF58	3.22225		IPI00008475.1	HMGCS1	1.429		IPI00008477.1	TPX2	0.151
IPI00003419.1	C11orf58	-0.35525		IPI00008477.1	TPX2	3.36525		IPI00008485.1	ACO1	0.29275
IPI00100775.1	C11orf67	-0.8775		IPI00008485.1	ACO1	-1.651		IPI00008524.1	PABPC1	0.6455
IPI00432065.1	C11ORF83	2.0395		IPI00008524.1	PABPC1	-0.15875		IPI00008527.3	RPLP1	0.2225
IPI00029444.1	C12orf10	-0.42475		IPI00008527.3	RPLP1	-0.4195		IPI00008529.1	RPLP2	0.57025
IPI00550986.4	C12orf11	0.8835		IPI00008529.1	RPLP2	-0.93825		IPI00008530.1	RPLP0	0.24175
IPI00184546.4	C12orf23	-3.95125		IPI00008530.1	RPLP0	-0.47825		IPI00008531.1	RCOR1	0.065
IPI00795249.2	C12orf43	0.90775		IPI00008531.1	RCOR1	1.2845		IPI00008536.3	YEATS4	0.30625
IPI00006907.1	C12orf5	-0.6895		IPI00008536.3	YEATS4	1.6625		IPI00008552.6	GLRX3	0.4445
IPI00796572.1	C12ORF57	-0.8715		IPI00008552.6	GLRX3	-0.37225		IPI00008557.5	IGF2BP1	0.167
IPI00032506.2	C14orf142	-0.80325		IPI00008557.5	IGF2BP1	3.159		IPI00008616.3	SLC12A7	-0.31125
IPI00006980.1	C14orf166	-0.44825		IPI00008616.3	SLC12A7	1.29575		IPI00008708.5	RSL1D1	0.1985
IPI00002879.5	C14orf169	1.9015		IPI00008708.5	RSL1D1	1.0975		IPI00008711.3	WFS1	0.15925
IPI00749237.1	C14orf2	-0.03125		IPI00008711.3	WFS1	-1.7025		IPI00008732.1	TRABD	0.29175
IPI00216999.2	C14orf21	1.143		IPI00008728.1	CLPX	0.276		IPI00008787.3	NAGLU	-0.37775
IPI00395462.4	C15orf63	-0.834		IPI00008732.1	TRABD	1.075		IPI00008868.3	MAP1B	0.99375
IPI00554560.4	C16orf88	2.78375		IPI00008787.3	NAGLU	-0.09225		IPI00008918.1	LIMA1	0.0505
IPI00790228.1	C17orf49	2.089		IPI00008868.3	MAP1B	-2.88775		IPI00008961.1	TERF2IP	-0.32275
IPI00782974.1	C17orf85	0.3565		IPI00008918.1	LIMA1	-2.34775		IPI00008964.3	RAB1B	0.46525
IPI00152407.3	C18orf25	0.319		IPI00008961.1	TERF2IP	-0.07225		IPI00008986.1	SLC7A5	1.65975
IPI00056357.3	C19orf10	-2.69375		IPI00008964.3	RAB1B	-1.482		IPI00009009.4	CWC15	0.04975
IPI00157215.5	C19orf52	-0.351		IPI00008986.1	SLC7A5	0.13825		IPI00009010.3	TRMT112	0.1915
IPI00384722.2	C19orf63	-0.63025		IPI00009009.4	CWC15	1.206		IPI00009032.1	SSB	0.28775
IPI00101299.3	C1GALT1C1	0.77275		IPI00009010.3	TRMT112	0.48825		IPI00009104.7	RUVBL2	0.2235
IPI00016605.3	C1orf123	-0.05875		IPI00009032.1	SSB	0.3185		IPI00009111.1	TPBG	0.682
IPI00940320.1	C1ORF144	-1.408		IPI00009104.7	RUVBL2	0.2535		IPI00009253.2	NAPA	0.39175
IPI00844507.2	C1orf174	0.674		IPI00009111.1	TPBG	-3.12125		IPI00009305.1	GNPDA1	0.4975
IPI00646750.2	C1orf31	0.6455		IPI00009253.2	NAPA	-1.23925		IPI00009315.6	ACBD3	-0.0295
IPI00871233.1	C1orf55	1.431		IPI00009305.1	GNPDA1	-0.05575		IPI00009328.4	EIF4A3	0.079
IPI00014230.1	C1QBP	1.44		IPI00009315.6	ACBD3	-1.4825		IPI00009329.2	UTRN	-0.08675
IPI00016634.1	C20orf11	-0.74875		IPI00009328.4	EIF4A3	1.4225		IPI00009342.1	IQGAP1	0.5895
IPI00166013.1	C20orf4	0.07625		IPI00009329.2	UTRN	-0.9925		IPI00009368.4	SFXN1	0.1485
IPI00297121.5	C20orf43	-1.03175		IPI00009342.1	IQGAP1	-2.58425		IPI00009407.8	DAD1	0.14525
IPI00001287.1	C20orf72	1.54175		IPI00009368.4	SFXN1	0.21075		IPI00009464.1	EXOSC10	0.47375
IPI00550689.3	C22orf28	-0.57825		IPI00009407.8	DAD1	-0.65975		IPI00009471.1	WDR3	0.05525
IPI00014194.3	C2orf29	1.31025		IPI00009464.1	EXOSC10	1.0495		IPI00009505.1	SNTB2	0.1555
IPI00910109.1	C2orf56	2.161		IPI00009471.1	WDR3	1.8525		IPI00009542.1	MAGED2	0.85975
IPI00945551.1	C3orf26	1.95325		IPI00009505.1	SNTB2	-2.9745		IPI00009598.1	SMN2	0.08975
IPI00385928.2	C4orf14	0.99225		IPI00009542.1	MAGED2	-0.763		IPI00009659.3	RPRD1B	-0.04825
IPI00016532.3	C4orf27	1.13125		IPI00009598.1	SMN2	1.1445		IPI00009680.3	MRPL44	0.44775
IPI00019962.3	C4orf43	1.568		IPI00009659.3	RPRD1B	0.669		IPI00009688.1	PIP4K2A	-0.4005
IPI00855846.1	C6orf115	1.47175		IPI00009680.3	MRPL44	0.19825		IPI00009703.1	SOX2	-0.31375
IPI00939281.1	C6orf120	-0.48325		IPI00009688.1	PIP4K2A	-0.70375		IPI00009730.1	MID1IP1	1.2985
IPI00514293.1	C6orf125	0.44		IPI00009703.1	SOX2	3.57125		IPI00009755.3	METTL3	-0.0285
IPI00152083.3	C7orf11	0.8575		IPI00009730.1	MID1IP1	0.334		IPI00009790.1	PFKP	-0.14025
IPI00892533.1	C7orf50	1.15225		IPI00009755.3	METTL3	1.01675		IPI00009844.1	GMPR2	0.1365
IPI00030968.4	C9orf142	-0.41625		IPI00009790.1	PFKP	-1.69175		IPI00009896.1	EPHX1	0.45875
IPI00166873.3	C9orf23	-0.156		IPI00009844.1	GMPR2	-0.50475		IPI00009901.1	NUTF2	0.6425
IPI00607692.2	C9orf5	-0.37575		IPI00009896.1	EPHX1	0.296		IPI00009904.1	PDIA4	0.207
IPI00303812.7	C9orf82	1.28925		IPI00009901.1	NUTF2	-0.6735		IPI00009906.5	ARMCX3	0.28275
IPI00032561.1	CAB39	-1.27675		IPI00009904.1	PDIA4	0.11375		IPI00009922.3	SLIRP	0.17525
IPI00953262.1	CACNA2D1	-1.08325		IPI00009906.5	ARMCX3	-1.88125		IPI00009923.1	P4HA1	-0.225
IPI00395627.3	CACYBP	0.4455		IPI00009922.3	SLIRP	1.13825		IPI00009946.4	TOMM34	0.55475
IPI00893035.1	CAD	0.3455		IPI00009923.1	P4HA1	-3.392		IPI00009950.1	LMAN2	-0.11325
IPI00020599.1	CALR	-1.46725		IPI00009946.4	TOMM34	-1.36475		IPI00010080.2	OXSR1	0.0815
IPI00941900.1	CALU	-2.7035		IPI00009950.1	LMAN2	-0.68925		IPI00010090.1	GCLM	0.42675
IPI00025729.1	CAMLG	-0.31375		IPI00010080.2	OXSR1	-0.6535		IPI00010105.1	EIF6	0.2715
IPI00176702.4	CAMSAP3	2.87825		IPI00010090.1	GCLM	-2.56125		IPI00010141.4	POLE3	0.973
IPI00100160.3	CAND1	-0.32025		IPI00010105.1	EIF6	-0.604		IPI00010153.5;P62830	RPL23	0.54925
IPI00941747.1;IPI00020984.1	CANX	-0.56275		IPI00010141.4	POLE3	-0.26825		IPI00010157.1	MAT2A	0.39775
IPI00939159.2	CAP1	-2.61625		IPI00010153.5;P62830	RPL23	-0.48125		IPI00010182.4	DBI	0.6
IPI00008274.7	CAP1	-2.71725		IPI00010157.1	MAT2A	-0.23475		IPI00010219.1	SPC25	0.602
IPI00027341.1	CAPG	-0.50125		IPI00010182.4	DBI	-0.72825		IPI00010271.3;P63001	RAC1	0.45975
IPI00011285.1	CAPN1	-1.562		IPI00010219.1	SPC25	0.249		IPI00010278.6	MRPS30	0.384
IPI00289758.6	CAPN2	-5.72675		IPI00010271.3;P63001	RAC1	-1.365		IPI00010320.1	CBX1	0.01375
IPI00025084.3	CAPNS1	-3.54975		IPI00010278.6	MRPS30	0.44175		IPI00010346.1	NLN	0.2535
IPI00873926.1	CAPRIN1	-0.23175		IPI00010320.1	CBX1	2.17225		IPI00010349.1	AGPS	0.42825
IPI00873484.1	CAPZA1	-1.64025		IPI00010346.1	NLN	1.61125		IPI00010400.1	PLCB3	0.1735
IPI00026182.5	CAPZA2	-1.2465		IPI00010349.1	AGPS	0.3575		IPI00010404.1	SF3B5	0.0595
IPI00642256.2	CAPZB	-1.25675		IPI00010400.1	PLCB3	0.37375		IPI00010414.4	PDLIM1	0.409
IPI00304409.3	CARHSP1	0.9375		IPI00010404.1	SF3B5	1.0015		IPI00010463.5	GTPBP1	-0.063
IPI00412880.2	CARM1	-0.40725		IPI00010414.4	PDLIM1	-1.57225		IPI00010700.2	PRRC2A	0.6535
IPI00336016.3	CARS2	-0.97525		IPI00010463.5	GTPBP1	1.30175		IPI00010706.1	GSS	0.5105
IPI00292140.4	CASP3	0.44375		IPI00010700.2	PRRC2A	0.05175		IPI00010720.1	CCT5	0.29175
IPI00023876.4	CASP6	-0.44975		IPI00010706.1	GSS	-1.99275		IPI00010740.1	SFPQ	0.40375
IPI00761069.1	CAST	-4.68525		IPI00010720.1	CCT5	-0.397		IPI00010779.4	TPM4	0.4135
IPI00465436.4	CAT	-4.6065		IPI00010740.1	SFPQ	1.01075		IPI00010796.1	P4HB	0.31125
IPI00295386.7	CBR1	-2.94125		IPI00010779.4	TPM4	-2.42925		IPI00010800.2	NES	0.33225
IPI00290462.5	CBR3	-4.3605		IPI00010796.1	P4HB	-2.1055		IPI00010863.5	ATOX1	0.85
IPI00219352.4	CBS	2.4925		IPI00010800.2	NES	-2.0205		IPI00010865.1;P67871	CSNK2B	0.23525
IPI00010320.1	CBX1	1.8615		IPI00010863.5	ATOX1	-2.0825		IPI00010882.3	DFFA	0.52825
IPI00297579.4	CBX3	1.1835		IPI00010865.1;P67871	CSNK2B	0.30675		IPI00010896.3	CLIC1	0.5685
IPI00024662.1	CBX5	1.95325		IPI00010882.3	DFFA	-0.265		IPI00010951.2	EPPK1	-0.1055
IPI00759686.1	CC2D1A	-0.48975		IPI00010896.3	CLIC1	-2.2945		IPI00011084.2	CLDN6	0.23725
IPI00939119.1	CCAR1	1.1855		IPI00010951.2	EPPK1	3.15625		IPI00011107.2	IDH2	-0.442
IPI00553183.1	CCBL2	0.48325		IPI00011084.2	CLDN6	2.9795		IPI00011126.6;P62192	PSMC1	0.30675
IPI00060627.2	CCDC124	-0.12475		IPI00011107.2	IDH2	0.29825		IPI00011200.5	PHGDH	0.3385
IPI00401962.2	CCDC137	0.013		IPI00011126.6;P62192	PSMC1	-0.7695		IPI00011201.1	ME2	-0.419
IPI00792109.1	CCDC43	-0.25575		IPI00011200.5	PHGDH	1.20175		IPI00011217.3	NDUFS4	0.23775
IPI00383423.3	CCDC50	-3.68475		IPI00011201.1	ME2	1.41575		IPI00011229.1	CTSD	-0.114
IPI00795428.3	CCDC51	0.45875		IPI00011217.3	NDUFS4	0.02		IPI00011250.3	UCHL3	0.31975
IPI00022277.3	CCDC56	-0.18475		IPI00011229.1	CTSD	0.614		IPI00011253.3	RPS3	0.32075
IPI00945719.1	CCDC58	1.42075		IPI00011250.3	UCHL3	-1.16075		IPI00011274.3	HNRPDL	0.39025
IPI00329594.4	CCDC59	2.1995		IPI00011253.3	RPS3	-0.412		IPI00011285.1	CAPN1	0.54325
IPI00006378.3	CCDC72	0.84425		IPI00011274.3	HNRPDL	0.6535		IPI00011302.1	CD59	-0.27175
IPI00012199.1	CCDC86	0.73225		IPI00011285.1	CAPN1	-1.81275		IPI00011416.2	ECH1	-0.7695
IPI00654603.4	CCDC88A	-0.23225		IPI00011302.1	CD59	-4.07975		IPI00011454.1	GANAB	0.9825
IPI00177642.8	CCDC9	-0.7435		IPI00011416.2	ECH1	2.512		IPI00011528.1	CSTF1	0.11075
IPI00306471.1	CCDC94	1.431		IPI00011454.1	GANAB	0.8465		IPI00011603.2	PSMD3	0.264
IPI00745793.1	CCNB1	3.397		IPI00011528.1	CSTF1	1.19625		IPI00011604.1	GCSH	-0.019
IPI00028266.1	CCNB2	2.90725		IPI00011603.2	PSMD3	-0.4915		IPI00011619.4	PAPSS1	0.457
IPI00021389.1	CCS	-0.1145		IPI00011604.1	GCSH	2.40475		IPI00011662.1	SPINT2	0.05825
IPI00297779.7	CCT2	-0.39475		IPI00011619.4	PAPSS1	-0.3585		IPI00011676.2	WASL	0.32375
IPI00290770.3	CCT3	-0.52575		IPI00011631.6	ZW10	-0.4705		IPI00011726.1	RTCD1	0.58625
IPI00302927.6	CCT4	-0.358		IPI00011662.1	SPINT2	3.00825		IPI00011770.1	NDUFA4	0.47325
IPI00010720.1	CCT5	-0.3835		IPI00011676.2	WASL	-0.5415		IPI00011857.1	CHAF1B	0.56875
IPI00027626.3	CCT6A	-0.51025		IPI00011726.1	RTCD1	-1.9985		IPI00011913.1	HNRNPA0	0.287
IPI00018465.1	CCT7	-0.44675		IPI00011770.1	NDUFA4	-0.05975		IPI00011916.1	AIMP2	0.183
IPI00302925.4	CCT8	-0.417		IPI00011857.1	CHAF1B	2.1965		IPI00011937.1	PRDX4	-0.27075
IPI00298851.4	CD151	-3.194		IPI00011913.1	HNRNPA0	1.81875		IPI00012007.6	AHCY	0.5485
IPI00412771.1	CD2AP	0.648		IPI00011916.1	AIMP2	-0.37775		IPI00012011.6	CFL1	0.90275
IPI00006103.1	CD2BP2	-0.00125		IPI00011937.1	PRDX4	0.45325		IPI00012048.1	NME1	0.48175
IPI00645816.1	CD3EAP	1.95225		IPI00012007.6	AHCY	0.533		IPI00012074.3	HNRNPR	0.4815
IPI00011302.1	CD59	-4.62525		IPI00012011.6	CFL1	-1.84775		IPI00012102.1	GNS	0.151
IPI00000190.1	CD81	-1.964		IPI00012048.1	NME1	-0.86925		IPI00012149.1	MPHOSPH10	-0.042
IPI00642948.1	CD99	-3.16525		IPI00012074.3	HNRNPR	0.7875		IPI00012197.1	DCTPP1	0.39125
IPI00797796.1	CDC27	-0.26775		IPI00012102.1	GNS	-1.6325		IPI00012199.1	CCDC86	0.77675
IPI00013122.1	CDC37	-1.36525		IPI00012149.1	MPHOSPH10	1.75875		IPI00012268.3	PSMD2	0.2555
IPI00016786.1	CDC42	-1.5905		IPI00012197.1	DCTPP1	1.364		IPI00012315.2	NME3	-0.00375
IPI00477763.4	CDC42BPB	-1.10025		IPI00012199.1	CCDC86	0.1575		IPI00012340.1	SRSF9	0.0125
IPI00015894.1	CDC42EP4	-1.35275		IPI00012268.3	PSMD2	-0.74975		IPI00012382.3	SNRPA	0.1545
IPI00300659.4;Q8JZM7	CDC73	1.045		IPI00012315.2	NME3	0.9445		IPI00012426.1	SCPEP1	-0.4705
IPI00892724.1	CDCA7L	2.74025		IPI00012340.1	SRSF9	1.6965		IPI00012442.1	G3BP1	0.6215
IPI00303099.2	CDCA8	1.978		IPI00012382.3	SNRPA	0.754		IPI00012451.3	GNB4	0.274
IPI00025861.3	CDH1	1.8885		IPI00012426.1	SCPEP1	1.30125		IPI00012493.1;P60867	SNORD54	0.4515
IPI00658202.1	CDH2	-1.0825		IPI00012442.1	G3BP1	-0.291		IPI00012503.1	PSAP	-0.04725
IPI00645614.2	CDH3	1.60425		IPI00012451.3	GNB4	-0.33225		IPI00012512.2	RRAS2	-0.40275
IPI00868781.2	CDK12	1.22375		IPI00012493.1;P60867	SNORD54	-0.54025		IPI00012535.1	DNAJA1	0.61725
IPI00029162.3	CDK13	0.9215		IPI00012503.1	PSAP	0.7995		IPI00012575.1	PIR	-0.36725
IPI00792446.1	CDK2AP1	1.45425		IPI00012512.2	RRAS2	0.67575		IPI00012578.1	KPNA4	0.2205
IPI00007811.1	CDK4	-1.82175		IPI00012535.1	DNAJA1	-0.055		IPI00012585.1	HEXB	-0.1935
IPI00414442.3	CDK5RAP3	-1.246		IPI00012575.1	PIR	1.35275		IPI00012772.8;P62918	RPL8	0.374
IPI00020991.2	CDKN2AIP	0.16225		IPI00012578.1	KPNA4	-0.90125		IPI00012795.3	EIF3I	0.28525
IPI00887796.1	CDKN2AIPNL	1.5285		IPI00012585.1	HEXB	-0.9155		IPI00012837.1	KIF5B	0.404
IPI00306723.3	CEBPZ	2.45875		IPI00012772.8;P62918	RPL8	-0.4985		IPI00012887.1	CTSL1	-0.191
IPI00299177.4	CECR5	2.27525		IPI00012795.3	EIF3I	-0.66825		IPI00012912.1	CPT2	-0.4125
IPI00853320.1	CELF2	1.2305		IPI00012837.1	KIF5B	-2.16425		IPI00012966.1	TCF12	0.55075
IPI00855998.1	CENPF	1.65775		IPI00012887.1	CTSL1	-1.59975		IPI00013010.6	WWP2	0.50025
IPI00186194.5	CEP170	-1.9995		IPI00012912.1	CPT2	1.664		IPI00013068.1;P60229	EIF3E	0.391
IPI00215928.4	CETN2	1.0115		IPI00012966.1	TCF12	-0.26075		IPI00013122.1	CDC37	0.71675
IPI00007306.1	CFDP1	1.28775		IPI00013010.6	WWP2	0.26325		IPI00013174.2	RBM14	0.1
IPI00012011.6	CFL1	-1.40275		IPI00013068.1;P60229	EIF3E	-0.4635		IPI00013216.1	ORC2	0.03225
IPI00413344.3	CFL2	-5.01975		IPI00013122.1	CDC37	-1.8165		IPI00013219.1	ILK	0.6745
IPI00844508.1	CGN	2.82675		IPI00013174.2	RBM14	1.3935		IPI00013296.3;P62270	RPS18	0.46275
IPI00307829.7	CGNL1	2.82175		IPI00013216.1	ORC2	2.7635		IPI00013297.1	PDAP1	0.43975
IPI00011857.1	CHAF1B	2.1255		IPI00013219.1	ILK	-3.3775		IPI00013396.3	SNRPC	-0.02175
IPI00060107.3	CHCHD1	0.50875		IPI00013296.3;P62270	RPS18	-0.6445		IPI00013415.1;P62082	RPS7	0.41
IPI00015833.1	CHCHD3	0.41175		IPI00013297.1	PDAP1	-0.901		IPI00013452.10	EPRS	0.14225
IPI00796105.1	CHCHD6	-0.647		IPI00013396.3	SNRPC	0.86875		IPI00013466.4	ASNA1	0.5465
IPI00954192.1	CHD1	1.801		IPI00013415.1;P62082	RPS7	-0.3825		IPI00013475.1;Q7TMM9	TUBB2A	1.22675
IPI00002557.1	CHD3	0.9605		IPI00013452.10	EPRS	-0.588		IPI00013485.3	RPS2	0.41125
IPI00000846.1	CHD4	1.9275		IPI00013466.4	ASNA1	-0.5345		IPI00013495.1	ABCF1	0.3385
IPI00220289.7	CHD6	2.055		IPI00013475.1;Q7TMM9	TUBB2A	-0.7495		IPI00013679.1	DUT	0.2105
IPI00794880.1	CHD7	3.325		IPI00013485.3	RPS2	-0.526		IPI00013683.2	TUBB3	0.12775
IPI00045536.2	CHID1	0.73425		IPI00013495.1	ABCF1	0.2725		IPI00013706.5	MRPL20	0.291
IPI00382452.1	CHMP1A	-0.72275		IPI00013679.1	DUT	0.9265		IPI00013721.2	PRPF4B	-0.01425
IPI00156984.3	CHMP1B	0.80925		IPI00013683.2	TUBB3	-2.31525		IPI00013723.3	PIN1	0.623
IPI00004416.1	CHMP2A	-0.71425		IPI00013706.5	MRPL20	-0.30625		IPI00013744.1	ITGA2	-0.09575
IPI00025974.3	CHMP4B	-0.731		IPI00013721.2	PRPF4B	0.889		IPI00013774.1	HDAC1	0.11725
IPI00100796.4	CHMP5	-1.06525		IPI00013723.3	PIN1	-1.4835		IPI00013808.1	ACTN4	0.353
IPI00789431.1	CHMP7	-0.20825		IPI00013744.1	ITGA2	-4.373		IPI00013830.1	SNW1	0.069
IPI00218924.5	CHP	-0.425		IPI00013774.1	HDAC1	0.752		IPI00013847.4	UQCRC1	0.0685
IPI00872454.1	CHTF18	1.51675		IPI00013808.1	ACTN4	-2.69625		IPI00013860.3	HIBADH	-0.55275
IPI00644245.1	CHTOP	1.441		IPI00013830.1	SNW1	1.21225		IPI00013871.1	RRM1	0.771
IPI00005104.1	CHUK	-1.2385		IPI00013847.4	UQCRC1	0.6685		IPI00013881.6	HNRNPH1	0.31375
IPI00025333.4	CIAPIN1	0.5015		IPI00013860.3	HIBADH	0.5545		IPI00013891.1	TRA2A	0.31975
IPI00180954.4	CIRBP	-0.41025		IPI00013871.1	RRM1	0.0365		IPI00013894.1	STIP1	0.37825
IPI00239815.9	CIRH1A	1.56675		IPI00013881.6	HNRNPH1	0.90225		IPI00013895.1	S100A11	0.787
IPI00020510.1	CISD1	1.70875		IPI00013891.1	TRA2A	0.857		IPI00013897.1	ADAM10	0.4115
IPI00141318.2	CKAP4	-3.71525		IPI00013894.1	STIP1	-0.13925		IPI00013917.3;IPI00847579.1	RPS12	0.194
IPI00472887.3	CKAP5	0.20875		IPI00013895.1	S100A11	-3.3045		IPI00013930.1	STX6	-0.08325
IPI00022977.1	CKB	3.21675		IPI00013897.1	ADAM10	0.32075		IPI00013933.2	DSP	0.191
IPI00658109.1	CKMT1B	2.42275		IPI00013917.3;IPI00847579.1	RPS12	-0.31425		IPI00013939.3	RPA2	0.14525
IPI00514250.1	CKS1B	2.058		IPI00013930.1	STX6	0.8435		IPI00013949.1	SGTA	0.5935
IPI00015105.1	CKS2	2.1995		IPI00013933.2	DSP	2.89825		IPI00013968.1	COX7C	0.258
IPI00413568.2	CLCN3	-0.67325		IPI00013939.3	RPA2	1.47625		IPI00013976.3	LAMB1	0.97675
IPI00011084.2	CLDN6	2.9195		IPI00013949.1	SGTA	-0.7555		IPI00013981.4	YES1	0.2535
IPI00010896.3	CLIC1	-2.10275		IPI00013968.1	COX7C	0.17575		IPI00014053.3	TOMM40	-0.00075
IPI00001960.4	CLIC4	-1.40875		IPI00013976.3	LAMB1	-1.653		IPI00014149.3	TTC35	0.4105
IPI00291930.6	CLINT1	0.13025		IPI00013981.4	YES1	0.81275		IPI00014151.3	PSMD6	0.328
IPI00939839.1	CLINT1	-1.48625		IPI00014053.3	TOMM40	1.17825		IPI00014177.3	2017-09-02	0.3345
IPI00217113.1	CLIP1	-2.97125		IPI00014149.3	TTC35	-0.3625		IPI00014194.3	C2orf29	0.30875
IPI00246616.2	CLIP2	-2.175		IPI00014151.3	PSMD6	-0.59425		IPI00014198.2	EXOSC7	0.40175
IPI00004795.1	CLNS1A	0.6875		IPI00014177.3	2017-09-02	-1.73725		IPI00014230.1	C1QBP	-0.108
IPI00216192.3	CLPB	-0.1715		IPI00014194.3	C2orf29	1.38625		IPI00014232.1	ARL6IP1	0.122
IPI00003870.1	CLPP	-0.057		IPI00014198.2	EXOSC7	1.29		IPI00014235.3	RAB3GAP1	0.261
IPI00396411.4	CLPTM1	-0.97575		IPI00014230.1	C1QBP	1.82375		IPI00014238.2	KARS	0.32975
IPI00186429.8	CLPTM1L	-0.7565		IPI00014232.1	ARL6IP1	0.49575		IPI00014253.4	RRS1	0.37025
IPI00008728.1	CLPX	0.37825		IPI00014235.3	RAB3GAP1	-1.62625		IPI00014263.1	EIF4H	0.75525
IPI00216393.1	CLTA	-1.01925		IPI00014238.2	KARS	-0.16325		IPI00014361.1	TSTA3	0.71625
IPI00216472.1	CLTB	-3.38425		IPI00014253.4	RRS1	0.65175		IPI00014414.2	BRD2	-0.192
IPI00455383.4	CLTC	-1.32475		IPI00014263.1	EIF4H	-1.75175		IPI00014474.1	AKAP8	0.215
IPI00303158.3	CMAS	0.87575		IPI00014361.1	TSTA3	-1.05575		IPI00014513.1	YY1	0.206
IPI00177728.3	CNDP2	0.92825		IPI00014414.2	BRD2	1.5795		IPI00014572.1	SPARC	1.416
IPI00021264.1	CNN1	-2.66325		IPI00014474.1	AKAP8	0.74475		IPI00014577.1	RAB18	0.5655
IPI00216682.5	CNN3	-0.71625		IPI00014513.1	YY1	1.744		IPI00014624.2	AP3S1	-0.16
IPI00395777.6	CNOT7	0.496		IPI00014572.1	SPARC	-3.766		IPI00014808.1	PAFAH1B3	0.11175
IPI00220993.1	CNP	-1.1215		IPI00014577.1	RAB18	-1.33225		IPI00014812.1	MRPS21	0.43625
IPI00443909.1	CNPY2	0.03675		IPI00014624.2	AP3S1	-1.4745		IPI00014849.3	PDK3	-1.06175
IPI00551062.2	CNPY3	0.64		IPI00014808.1	PAFAH1B3	0.55475		IPI00014938.3	SARNP	0.19825
IPI00219249.4	CNTNAP1	-4.123		IPI00014812.1	MRPS21	0.0215		IPI00014978.3	PPP2R5A	0.2395
IPI00184821.1	COASY	-0.80625		IPI00014849.3	PDK3	2.1525		IPI00015018.1	PPA1	0.62275
IPI00006442.1	COIL	1.877		IPI00014938.3	SARNP	1.397		IPI00015105.1	CKS2	0.3515
IPI00414694.3	COL18A1	1.67475		IPI00014978.3	PPP2R5A	-0.05175		IPI00015180.1	SHROOM2	-0.20725
IPI00297646.4	COL1A1	-5.4405		IPI00015018.1	PPA1	-1.24025		IPI00015195.1	CSTF3	0.059
IPI00304962.3	COL1A2	-6.24125		IPI00015105.1	CKS2	2.24525		IPI00015286.2	DOCK1	0.491
IPI00873684.1	COL4A1	0.071		IPI00015180.1	SHROOM2	3.39925		IPI00015361.1	PFDN5	0.55325
IPI00844090.1	COL5A1	-3.976		IPI00015195.1	CSTF3	1.445		IPI00015580.3	FNBP1L	0.207
IPI00291136.4	COL6A1	-4.1365		IPI00015286.2	DOCK1	-0.79925		IPI00015602.1	TOMM70A	-0.08425
IPI00304840.4	COL6A2	-5.22875		IPI00015361.1	PFDN5	-0.62275		IPI00015688.1	GPC1	0.7575
IPI00295857.7	COPA	-1.82475		IPI00015580.3	FNBP1L	2.6325		IPI00015806.3	GTF3C3	0.096
IPI00295851.4	COPB1	-1.6665		IPI00015602.1	TOMM70A	0.29475		IPI00015808.3	GNL2	0.63725
IPI00220219.6	COPB2	-1.62675		IPI00015688.1	GPC1	-3.8485		IPI00015833.1	CHCHD3	0.02
IPI00465132.4	COPE	-1.822		IPI00015806.3	GTF3C3	2.50125		IPI00015836.1	APPL1	0.229
IPI00783982.1	COPG	-3.0305		IPI00015808.3	GNL2	0.842		IPI00015838.3	LYAR	0.38375
IPI00743825.1;P61202	COPS2	-1.396		IPI00015833.1	CHCHD3	0.64425		IPI00015842.1	RCN1	0.21725
IPI00025721.3	COPS3	-1.33125		IPI00015836.1	APPL1	-1.05025		IPI00015865.6	ADPRHL2	0.14675
IPI00171844.3	COPS4	-1.40275		IPI00015838.3	LYAR	1.66775		IPI00015891.1	PFDN4	0.485
IPI00924636.1	COPS6	-1.34375		IPI00015842.1	RCN1	-1.80375		IPI00015894.1	CDC42EP4	0.549
IPI00301419.2	COPS7A	-2.93925		IPI00015865.6	ADPRHL2	-0.7685		IPI00015902.3	PDGFRB	0.31175
IPI00377080.1	COPS8	-1.13825		IPI00015891.1	PFDN4	-0.5055		IPI00015911.2	DLD	-0.1865
IPI00032851.1	COPZ1	-1.4225		IPI00015894.1	CDC42EP4	-1.5885		IPI00015924.1	TFIP11	0.20925
IPI00456965.5	COQ5	1.4985		IPI00015902.3	PDGFRB	-2.43		IPI00015947.5	DNAJB1	0.398
IPI00470631.2	COQ9	0.87925		IPI00015911.2	DLD	0.4785		IPI00015953.3	DDX21	0.75575
IPI00007058.1	CORO1B	-1.371		IPI00015924.1	TFIP11	1.262		IPI00015954.1	SAR1A	0.44125
IPI00943173.1	CORO1C	-2.5345		IPI00015947.5	DNAJB1	0.0835		IPI00015955.5	EXOSC5	0.258
IPI00023736.2	CORO2A	2.26825		IPI00015953.3	DDX21	1.52275		IPI00015972.1	COX6C	0.2205
IPI00940326.1	CORO7	0.62425		IPI00015954.1	SAR1A	-1.7305		IPI00015973.1	EPB41L2	0.6795
IPI00017704.3	COTL1	-2.9815		IPI00015955.5	EXOSC5	1.613		IPI00016006.2	GPHN	0.67625
IPI00455190.2	COX15	0.40875		IPI00015972.1	COX6C	0.423		IPI00016112.6	PXDN	1.11975
IPI00167538.3	COX18	0.6545		IPI00015973.1	EPB41L2	-0.61875		IPI00016179.1	S100A13	0.36975
IPI00006579.1	COX4I1	0.512		IPI00016006.2	GPHN	-1.2115		IPI00016250.6	FXR2	0.29775
IPI00025086.4	COX5A	0.4745		IPI00016112.6	PXDN	-2.04125		IPI00016255.4	PLBD1	0.27
IPI00021785.2	COX5B	0.08825		IPI00016179.1	S100A13	-2.27875		IPI00016334.2	MCAM	0.8655
IPI00216085.3	COX6B1	0.2305		IPI00016250.6	FXR2	-1.15825		IPI00016339.4	RAB5C	0.9265
IPI00015972.1	COX6C	0.36125		IPI00016255.4	PLBD1	2.17725		IPI00016342.1	RAB7A	0.0555
IPI00872879.1	COX7A2	0.25675		IPI00016334.2	MCAM	-2.80125		IPI00016372.1	RAB9A	-0.59275
IPI00013968.1	COX7C	0.23275		IPI00016339.4	RAB5C	-3.01875		IPI00016373.3	RAB13	-0.137
IPI00027078.3	CPD	-0.24825		IPI00016342.1	RAB7A	-0.4255		IPI00016405.1	OCIAD1	0.14075
IPI00917016.1	CPNE1	-1.1015		IPI00016372.1	RAB9A	0.8525		IPI00016513.5;P61027	RAB10	0.21225
IPI00024403.1	CPNE3	-2.16025		IPI00016373.3	RAB13	0.646		IPI00016532.3	C4orf27	-0.02425
IPI00093057.6	CPOX	-0.29		IPI00016405.1	OCIAD1	0.53		IPI00016568.1	AK4	-0.13575
IPI00026219.4	CPSF1	1.61225		IPI00016513.5;P61027	RAB10	-0.45725		IPI00016605.3	C1orf123	0.47225
IPI00419531.2	CPSF2	1.525		IPI00016532.3	C4orf27	1.551		IPI00016610.2;P60335	PCBP1	0.18475
IPI00946752.1	CPSF3	1.1945		IPI00016568.1	AK4	4.452		IPI00016634.1	C20orf11	0.7255
IPI00306882.4	CPSF3L	1.2085		IPI00016605.3	C1orf123	-0.20475		IPI00016639.7	PRKCI	0.5355
IPI00719106.1	CPSF7	1.2805		IPI00016610.2;P60335	PCBP1	0.65575		IPI00016670.3	LAMTOR1	0.01525
IPI00012912.1	CPT2	0.90625		IPI00016634.1	C20orf11	-1.175		IPI00016703.2	DHCR24	0.945
IPI00219930.7	CRABP1	2.0785		IPI00016639.7	PRKCI	-0.3415		IPI00016725.2	GTF3C4	0.19775
IPI00216088.3	CRABP2	1.1125		IPI00016670.3	LAMTOR1	-0.3025		IPI00016736.1	PLCG1	0.9005
IPI00029140.7	CRAT	-2.51		IPI00016703.2	DHCR24	1.41525		IPI00016763.3	GTPBP6	0.15
IPI00021997.1	CREG1	0.8055		IPI00016725.2	GTF3C4	1.94975		IPI00016786.1	CDC42	0.28125
IPI00305469.4	CRK	-1.58675		IPI00016736.1	PLCG1	-0.22225		IPI00016801.1	GLUD1	0.16475
IPI00004839.1	CRKL	0.463		IPI00016763.3	GTPBP6	1.89925		IPI00016802.1	SIRT1	-0.10225
IPI00414123.4	CRMP1	2.9075		IPI00016786.1	CDC42	-1.5405		IPI00016832.1	PSMA1	0.49325
IPI00219317.3	CRNKL1	0.896		IPI00016801.1	GLUD1	-0.6775		IPI00016868.3	TELO2	0.3545
IPI00456492.2	CROCC	1.899		IPI00016802.1	SIRT1	1.94475		IPI00016912.1	TTC1	0.6125
IPI00000792.1	CRYZ	0.1275		IPI00016832.1	PSMA1	-0.849		IPI00017184.2	EHD1	0.94725
IPI00873244.1	CSDE1	-0.21425		IPI00016868.3	TELO2	0.3045		IPI00017283.2	IARS2	-0.171
IPI00219994.2	CSE1L	0.762		IPI00016912.1	TTC1	-0.559		IPI00017297.1	MATR3	0.1565
IPI00183400.8	CSNK1A1	-0.2885		IPI00017184.2	EHD1	-4.802		IPI00017303.1	MSH2	0.05825
IPI00020602.1	CSNK2A2	0.189		IPI00017283.2	IARS2	0.068		IPI00017334.1	PHB	0.06275
IPI00010865.1;P67871	CSNK2B	0.263		IPI00017297.1	MATR3	1.7995		IPI00017341.3	SF3A2	0.05975
IPI00019157.2	CSPG4	-5.84575		IPI00017303.1	MSH2	2.80225		IPI00017342.1	RHOG	0.2625
IPI00442073.5	CSRP1	-4.052		IPI00017334.1	PHB	1.099		IPI00017344.3;P61021	RAB5B	0.04725
IPI00002824.7	CSRP2	-0.1185		IPI00017341.3	SF3A2	1.013		IPI00017373.1	RPA3	0.103
IPI00021828.1	CSTB	-1.3765		IPI00017342.1	RHOG	-1.66575		IPI00017375.2	SEC23A	0.3085
IPI00011528.1	CSTF1	1.1135		IPI00017344.3;P61021	RAB5B	-1.236		IPI00017376.2	SEC23B	0.419
IPI00909622.1	CSTF2	0.83925		IPI00017373.1	RPA3	1.7595		IPI00017412.1	RFC2	0.03875
IPI00550906.6	CSTF2T	1.82725		IPI00017375.2	SEC23A	-3.30925		IPI00017448.1	RPS21	0.35525
IPI00015195.1	CSTF3	1.2495		IPI00017376.2	SEC23B	0.6145		IPI00017451.1	SF3A1	0.22775
IPI00554626.3	CTBP1	-0.612		IPI00017412.1	RFC2	1.76975		IPI00017454.4	TUBA4B	0.56825
IPI00871437.1	CTDSPL2	2.77425		IPI00017448.1	RPS21	-0.54375		IPI00017510.3	MT-CO2	0.188
IPI00215948.4	CTNNA1	0.0805		IPI00017451.1	SF3A1	0.986		IPI00017592.1	LETM1	0.036
IPI00844214.1	CTNNBL1	0.932		IPI00017454.4	TUBA4B	-1.3105		IPI00017617.1	DDX5	0.514
IPI00219870.1	CTNND1	0.18925		IPI00017510.3	MT-CO2	0.273		IPI00017672.4	PNP	0.78275
IPI00290142.5	CTPS	-0.41225		IPI00017592.1	LETM1	-0.3395		IPI00017704.3	COTL1	-0.66975
IPI00645702.1	CTPS2	1.50575		IPI00017617.1	DDX5	0.84775		IPI00017726.1	HSD17B10	0.29125
IPI00477468.1	CTR9	0.64175		IPI00017672.4	PNP	0.60525		IPI00017855.1	ACO2	-0.073
IPI00021794.8	CTSA	-2.32875		IPI00017704.3	COTL1	-3.0725		IPI00017895.3	GPD2	-0.04025
IPI00909303.2	CTSB	-4.72725		IPI00017726.1	HSD17B10	0.377		IPI00017963.1;P62317	SNRPD2	0.26275
IPI00022810.1	CTSC	1.7185		IPI00017855.1	ACO2	0.662		IPI00018009.2	EDC3	0.1005
IPI00011229.1	CTSD	0.18725		IPI00017895.3	GPD2	0.01925		IPI00018134.4	ARHGEF40	0.2435
IPI00012887.1	CTSL1	-2.0795		IPI00017963.1;P62317	SNRPD2	1.26875		IPI00018140.3	SYNCRIP	0.108
IPI00002745.1	CTSZ	-2.52275		IPI00018009.2	EDC3	-0.0815		IPI00018146.1	YWHAQ	0.5345
IPI00029601.6	CTTN	-2.5385		IPI00018134.4	ARHGEF40	-0.005		IPI00018196.5	NLE1	0.59725
IPI00514311.1	CTTNBP2NL	-1.15425		IPI00018140.3	SYNCRIP	0.031		IPI00018206.3	GOT2	-0.1415
IPI00382458.1	CUL3	-0.059		IPI00018146.1	YWHAQ	-1.16125		IPI00018235.3	PEF1	0.53925
IPI00300408.3	CUTC	2.379		IPI00018196.5	NLE1	0.6775		IPI00018236.2	GM2A	0.16175
IPI00009009.4	CWC15	0.96025		IPI00018206.3	GOT2	1.1175		IPI00018260.1	ARMC1	0.348
IPI00177381.8	CWC22	1.31725		IPI00018235.3	PEF1	-1.36125		IPI00018274.1	EGFR	-0.39125
IPI00107104.1	CXorf26	-0.03875		IPI00018236.2	GM2A	1.18425		IPI00018288.1	POLR2C	0.22575
IPI00182933.5	CYB5A	0.5965		IPI00018260.1	ARMC1	-0.15475		IPI00018342.5	AK1	0.58125
IPI00470674.5	CYB5R1	-2.75675		IPI00018274.1	EGFR	-4.66275		IPI00018349.5	MCM4	0.32575
IPI00446235.2	CYB5R3	-2.4255		IPI00018288.1	POLR2C	0.78275		IPI00018352.1	UCHL1	0.267
IPI00029264.3	CYC1	0.69825		IPI00018342.5	AK1	-3.12225		IPI00018398.4	PSMC3	0.25225
IPI00917605.1	CYCS	1.26125		IPI00018349.5	MCM4	1.562		IPI00018402.1	TBCE	0.53025
IPI00644231.3	CYFIP1	-1.688		IPI00018352.1	UCHL1	-1.006		IPI00018465.1	CCT7	0.43475
IPI00719600.5	CYFIP2	2.5985		IPI00018398.4	PSMC3	-0.50175		IPI00018500.1	ARID3A	0.46725
IPI00396661.3	CYP2S1	3.15825		IPI00018402.1	TBCE	-0.25725		IPI00018840.6	TRIP4	0.406
IPI00009407.8	DAD1	-0.6625		IPI00018465.1	CCT7	-0.649		IPI00018855.1	ATP6V0C	0.636
IPI00028911.2	DAG1	-0.50675		IPI00018500.1	ARID3A	2.157		IPI00018873.1	NAMPT	0.3225
IPI00909319.2	DAGLB	0.1625		IPI00018840.6	TRIP4	-1.64625		IPI00018878.5	DPPA4	-0.331
IPI00551024.4	DAK	0.5555		IPI00018855.1	ATP6V0C	-0.62125		IPI00018914.2	PTPN14	0.96775
IPI00910684.1	DAP3	0.33225		IPI00018873.1	NAMPT	0.21275		IPI00018924.3	HMG20A	0.12175
IPI00216951.2	DARS	0.01125		IPI00018878.5	DPPA4	4.43275		IPI00018931.6	VPS35	0.473
IPI00100460.2	DARS2	0.32025		IPI00018914.2	PTPN14	-1.612		IPI00018953.1	DPP4	-1.254
IPI00335930.1	DAZAP1	1.37925		IPI00018924.3	HMG20A	1.105		IPI00018963.3	PARVA	0.941
IPI00010182.4	DBI	-0.42575		IPI00018931.6	VPS35	-1.97475		IPI00019025.2	PARD6B	0.1305
IPI00003406.4	DBN1	-0.421		IPI00018953.1	DPP4	-3.31125		IPI00019148.1	IGBP1	0.4375
IPI00456925.3	DBNL	-2.6515		IPI00018963.3	PARVA	-5.0125		IPI00019157.2	CSPG4	0.546
IPI00003944.1	DBT	1.0905		IPI00019025.2	PARD6B	2.61375		IPI00019169.3	SH3GL1	0.7645
IPI00306642.3	DCAF13	1.45375		IPI00019148.1	IGBP1	-1.64525		IPI00019195.2	RPP38	0.51
IPI00291417.2	DCAKD	0.99225		IPI00019157.2	CSPG4	-5.377		IPI00019205.1	IRF2BPL	-0.38925
IPI00020454.1	DCK	-1.23		IPI00019169.3	SH3GL1	-2.2675		IPI00019269.3	WDR61	-0.01
IPI00335385.4	DCPS	-0.507		IPI00019195.2	RPP38	0.4415		IPI00019329.1;P63168	DYNLL1	0.31775
IPI00916757.1	DCTN1	-2.23125		IPI00019205.1	IRF2BPL	0.40775		IPI00019345.1;P62835	RAP1A	0.07525
IPI00220503.9	DCTN2	-2.0505		IPI00019269.3	WDR61	0.0335		IPI00019355.1	TSC22D1	1.053
IPI00012197.1	DCTPP1	1.4285		IPI00019329.1;P63168	DYNLL1	-0.23175		IPI00019380.1	NCBP1	0.186
IPI00165361.3	DCUN1D5	0.771		IPI00019345.1;P62835	RAP1A	-1.42875		IPI00019385.3	SSR4	0.2095
IPI00797249.1	DCXR	-0.05275		IPI00019355.1	TSC22D1	-1.1135		IPI00019407.1	NSDHL	0.562
IPI00220342.5	DDAH1	-1.60625		IPI00019380.1	NCBP1	0.96275		IPI00019472.4	SLC1A5	0.777
IPI00000760.1	DDAH2	-0.741		IPI00019385.3	SSR4	-0.9815		IPI00019488.1	IMP3	0.1125
IPI00293464.5	DDB1	0.1185		IPI00019407.1	NSDHL	0.517		IPI00019502.3	MYH9	0.49575
IPI00796836.2	DDI2	0.437		IPI00019472.4	SLC1A5	-0.806		IPI00019600.3	UBE2V2	0.48075
IPI00297084.7	DDOST	-0.51275		IPI00019488.1	IMP3	1.63325		IPI00019640.1	VRK1	0.397
IPI00028387.3	DDRGK1	-1.16425		IPI00019502.3	MYH9	-3.59125		IPI00019733.1	RAE1	0.00825
IPI00293867.7	DDT	-0.148		IPI00019600.3	UBE2V2	-0.5135		IPI00019755.3	GSTO1	1.25825
IPI00293655.3	DDX1	-0.57925		IPI00019640.1	VRK1	2.5465		IPI00019770.3	FAU	0.46825
IPI00297900.4	DDX10	2.02125		IPI00019733.1	RAE1	0.77425		IPI00019812.1	PPP5C	0.58325
IPI00889541.2;IPI00023785.6	DDX17	1.024		IPI00019755.3	GSTO1	-3.723		IPI00019884.1	ACTN2	0.5935
IPI00301323.1	DDX18	1.36025		IPI00019770.3	FAU	-0.10125		IPI00019903.1	TACO1	-0.07025
IPI00019918.5	DDX19A	-0.40275		IPI00019812.1	PPP5C	-0.49525		IPI00019904.2	ADD2	0.21775
IPI00005904.3	DDX20	0.7465		IPI00019884.1	ACTN2	-3.2125		IPI00019906.1	BSG	0.05675
IPI00015953.3	DDX21	2.0115		IPI00019903.1	TACO1	0.35575		IPI00019912.3	HSD17B4	-0.135
IPI00903057.1	DDX23	0.9755		IPI00019904.2	ADD2	2.94375		IPI00019918.5	DDX19A	0.352
IPI00006987.1	DDX24	0.964		IPI00019906.1	BSG	1.2905		IPI00019924.1	TBCC	-0.05975
IPI00293078.1	DDX27	1.121		IPI00019912.3	HSD17B4	1.888		IPI00019927.2	PSMD7	0.293
IPI00940237.1;IPI00644431.1	DDX39A	0.9895		IPI00019918.5	DDX19A	-0.455		IPI00019962.3	C4orf43	0.0625
IPI00215637.5	DDX3X	-0.447		IPI00019924.1	TBCC	-1.34025		IPI00019981.1	GTF2E2	0.32125
IPI00007208.4	DDX41	1.16625		IPI00019927.2	PSMD7	-0.57		IPI00019994.4	TXLNG	-0.23575
IPI00409671.3	DDX42	0.85725		IPI00019962.3	C4orf43	1.7595		IPI00019996.3	SLTM	0.45775
IPI00329791.12	DDX46	0.49275		IPI00019981.1	GTF2E2	1.38375		IPI00019997.1	LIN7C	0.2225
IPI00023972.5	DDX47	1.7555		IPI00019994.4	TXLNG	2.88875		IPI00020021.3	DEK	0.01275
IPI00017617.1	DDX5	1.10175		IPI00019996.3	SLTM	1.47625		IPI00020127.1	RPA1	-0.046
IPI00031554.1	DDX50	1.0055		IPI00019997.1	LIN7C	1.04975		IPI00020128.2	UTP6	-0.15725
IPI00879999.1	DDX54	0.57675		IPI00020021.3	DEK	1.75725		IPI00020194.1	TAF15	0.22675
IPI00657777.4	DDX55	1.5085		IPI00020127.1	RPA1	1.70575		IPI00020332.1	ARG2	1.07
IPI00295503.2	DDX58	-0.82025		IPI00020128.2	UTP6	2.06025		IPI00020418.1	RRAS	-0.10575
IPI00514037.3	DDX59	1.00825		IPI00020194.1	TAF15	0.7045		IPI00020436.4	RAB11B	0.42575
IPI00030320.4	DDX6	0.17		IPI00020332.1	ARG2	2.43425		IPI00020454.1	DCK	-0.13525
IPI00003482.1	DECR1	-2.1395		IPI00020418.1	RRAS	-2.5855		IPI00020495.1	MRPS36	-0.07475
IPI00005721.1	DEFA1	-1.90075		IPI00020436.4	RAB11B	-0.2675		IPI00020510.1	CISD1	-0.35575
IPI00021147.1	DEGS1	-1.2895		IPI00020454.1	DCK	-0.71125		IPI00020557.1	LRP1	0.2305
IPI00020021.3	DEK	1.52075		IPI00020495.1	MRPS36	-0.3115		IPI00020567.3	ARHGAP1	0.60225
IPI00010882.3	DFFA	0.087		IPI00020510.1	CISD1	2.43925		IPI00020599.1	CALR	0.4675
IPI00549380.1	DGCR8	1.418		IPI00020557.1	LRP1	-2.60675		IPI00020602.1	CSNK2A2	0.499
IPI00016703.2	DHCR24	2.10125		IPI00020567.3	ARHGAP1	-2.5975		IPI00020672.4	DPP3	0.76225
IPI00294501.1	DHCR7	1.64675		IPI00020599.1	CALR	-1.66475		IPI00020719.2	MAVS	-0.0385
IPI00910072.1	DHDPSL	-0.7475		IPI00020602.1	CSNK2A2	-0.0815		IPI00020906.1	IMPA1	0.72725
IPI00339238.1	DHRS7	-1.33725		IPI00020672.4	DPP3	-0.935		IPI00020928.1	TFAM	0.11775
IPI00550165.4	DHRS7B	0.137		IPI00020719.2	MAVS	-0.931		IPI00020944.1	FDFT1	1.0805
IPI00396435.3	DHX15	1.2405		IPI00020906.1	IMPA1	-0.919		IPI00020956.1	HDGF	0.328
IPI00217413.3	DHX29	-1.1385		IPI00020928.1	TFAM	2.31725		IPI00020985.4	EP300	0.02075
IPI00477295.4	DHX30	0.434		IPI00020944.1	FDFT1	2.2795		IPI00020991.2	CDKN2AIP	0.33125
IPI00217760.2	DHX36	0.81875		IPI00020956.1	HDGF	-0.423		IPI00021058.2	SLC4A7	0.085
IPI00217630.1	DHX37	1.413		IPI00020985.4	EP300	1.762		IPI00021129.5	AP3B1	0.5255
IPI00294211.2	DHX38	-0.06225		IPI00020991.2	CDKN2AIP	0.057		IPI00021147.1	DEGS1	0.07
IPI00888071.1	DHX40	1.49375		IPI00021058.2	SLC4A7	1.4985		IPI00021187.4	RUVBL1	0.26325
IPI00168885.5	DHX57	-0.094		IPI00021129.5	AP3B1	-1.9335		IPI00021248.1	PLK1	0.43925
IPI00031508.1	DHX8	1.003		IPI00021147.1	DEGS1	-1.04025		IPI00021263.3	YWHAZ	0.529
IPI00844578.1	DHX9	1.37325		IPI00021187.4	RUVBL1	0.19175		IPI00021264.1	CNN1	0.34675
IPI00852685.1	DIAPH1	-0.202		IPI00021248.1	PLK1	3.18825		IPI00021266.1;P62751	RPL23A	0.41525
IPI00514075.5	DIAPH2	-0.24175		IPI00021263.3	YWHAZ	-1.27675		IPI00021267.2	EPHA2	1.674
IPI00219036.5	DICER1	0.52275		IPI00021264.1	CNN1	-2.65225		IPI00021327.3	GRB2	0.36475
IPI00619921.3	DIDO1	0.9095		IPI00021266.1;P62751	RPL23A	-0.39325		IPI00021389.1	CCS	0.471
IPI00004290.3	DIEXF	0.755		IPI00021267.2	EPHA2	-2.56825		IPI00021405.3	LMNA	0.448
IPI00004459.1	DIMT1	0.917		IPI00021327.3	GRB2	-0.00225		IPI00021417.3	SART1	0.2225
IPI00465045.2	DIP2B	-1.20325		IPI00021389.1	CCS	-0.45275		IPI00021435.3	PSMC2	0.279
IPI00015911.2	DLD	0.00225		IPI00021405.3	LMNA	-4.88725		IPI00021475.1	RAB33B	0.24175
IPI00552682.2	DLG1	0.15925		IPI00021417.3	SART1	1		IPI00021700.3	PCNA	0.8315
IPI00420108.5	DLST	-0.49475		IPI00021435.3	PSMC2	-0.672		IPI00021728.3	EIF2S2	0.428
IPI00294728.1	DMXL1	0.938		IPI00021475.1	RAB33B	-0.6905		IPI00021766.5	RTN4	0.3235
IPI00012535.1	DNAJA1	0.2435		IPI00021700.3	PCNA	0.23475		IPI00021785.2	COX5B	0.2665
IPI00032406.1	DNAJA2	-0.05975		IPI00021728.3	EIF2S2	-0.81875		IPI00021794.8	CTSA	0.4495
IPI00015947.5	DNAJB1	0.16875		IPI00021766.5	RTN4	-2.0495		IPI00021812.2	AHNAK	0.25975
IPI00008454.1	DNAJB11	-1.2195		IPI00021785.2	COX5B	-0.01475		IPI00021828.1	CSTB	0.44125
IPI00003848.1	DNAJB4	-4.86575		IPI00021794.8	CTSA	-2.56325		IPI00021831.1	PRKAR1A	0.276
IPI00074870.1	DNAJC1	-0.50975		IPI00021812.2	AHNAK	-5.533		IPI00021840.1;P62754	RPS6	0.537
IPI00307259.11	DNAJC13	-2.04775		IPI00021828.1	CSTB	-1.4075		IPI00021842.1	APOE	0.08175
IPI00830108.1	DNAJC2	0.148		IPI00021831.1	PRKAR1A	-3.6195		IPI00021924.1	H1FX	-0.0875
IPI00006713.1	DNAJC3	-1.7225		IPI00021840.1;P62754	RPS6	-0.5945		IPI00021926.4;P62334;IPI00021926.2	PSMC6	0.18875
IPI00329629.6	DNAJC7	-0.1685		IPI00021842.1	APOE	3.23025		IPI00021954.1	GBF1	0.043
IPI00003438.2	DNAJC8	0.124		IPI00021924.1	H1FX	2.50775		IPI00021978.1	PEX11B	-0.56575
IPI00922554.1	DNASE2	0.087		IPI00021926.4;P62334;IPI00021926.2	PSMC6	-0.4235		IPI00021997.1	CREG1	1.36975
IPI00914615.1	DNM3	-1.6445		IPI00021954.1	GBF1	-2.20225		IPI00022018.1	DPM1	0.1685
IPI00031519.3	DNMT1	0.8395		IPI00021978.1	PEX11B	-1.244		IPI00022019.1	SAP30	-0.1705
IPI00218357.1	DNMT3B	2.628		IPI00021997.1	CREG1	-0.22275		IPI00022033.6	RAB11FIP5	-0.54375
IPI00290410.3	DNTTIP2	1.20825		IPI00022018.1	DPM1	-0.56525		IPI00022082.7	2017-09-08	0.48625
IPI00015286.2	DOCK1	-0.60125		IPI00022019.1	SAP30	3.14875		IPI00022143.3	ESYT1	0.08525
IPI00940115.1	DOCK6	0.49075		IPI00022033.6	RAB11FIP5	-3.38075		IPI00022145.6	NUCKS1	0.268
IPI00816106.3	DOCK7	-1.87675		IPI00022082.7	2017-09-08	-2.18375		IPI00022215.1	ADNP	0.35325
IPI00022018.1	DPM1	-0.47675		IPI00022143.3	ESYT1	-1.36075		IPI00022228.2	HDLBP	0.5845
IPI00004454.3	DPM3	-0.1555		IPI00022145.6	NUCKS1	-0.49825		IPI00022239.7	METAP1	-0.21125
IPI00020672.4	DPP3	-0.397		IPI00022215.1	ADNP	1.83375		IPI00022275.6	SACM1L	-0.30425
IPI00018953.1	DPP4	-5.85		IPI00022228.2	HDLBP	-2.2795		IPI00022277.3	CCDC56	-0.12
IPI00296141.4	DPP7	-3.72475		IPI00022239.7	METAP1	1.05025		IPI00022316.3	MRPS18B	0.358
IPI00018878.5	DPPA4	3.60775		IPI00022275.6	SACM1L	0.72575		IPI00022334.1	OAT	0.06825
IPI00028109.1	DPY30	1.365		IPI00022277.3	CCDC56	0.09125		IPI00022344.1	FLVCR1	1.198
IPI00257508.4	DPYSL2	-0.866		IPI00022316.3	MRPS18B	0.38925		IPI00022373.2	NOB1	0.65425
IPI00029111.3	DPYSL3	-0.75975		IPI00022334.1	OAT	1.478		IPI00022442.2	NDUFAB1	-0.002
IPI00003084.1	DRAP1	-0.823		IPI00022344.1	FLVCR1	3.1195		IPI00022462.2	TFRC	1.441
IPI00031836.3	DRG1	0.258		IPI00022373.2	NOB1	0.32875		IPI00022463.1	TF	1.17675
IPI00916796.1	DSCR3	-2.071		IPI00022442.2	NDUFAB1	0.92625		IPI00022542.1	ROCK1	0.4375
IPI00028931.2	DSG2	1.81825		IPI00022462.2	TFRC	-2.5715		IPI00022597.1;P61082	UBE2M	0.363
IPI00013933.2	DSP	2.80575		IPI00022463.1	TF	1.61675		IPI00022608.1	SORL1	0.1075
IPI00642259.2	DST	-2.783		IPI00022542.1	ROCK1	-1.09725		IPI00022613.4	NOP14	0.165
IPI00845388.1	DSTN	-2.06725		IPI00022597.1;P61082	UBE2M	-0.755		IPI00022648.2	EIF5	0.57625
IPI00152692.2	DTD1	-0.43875		IPI00022608.1	SORL1	2.32375		IPI00022664.3	RABGGTA	0.58675
IPI00306353.3	DUSP23	0.125		IPI00022613.4	NOP14	1.23575		IPI00022694.3	PSMD4	0.51975
IPI00013679.1	DUT	0.8155		IPI00022648.2	EIF5	-1.0675		IPI00022745.1	MVD	0.6035
IPI00023103.1	DVL2	-0.74175		IPI00022664.3	RABGGTA	-1.87375		IPI00022774.3;Q01853	VCP	0.58875
IPI00456969.1	DYNC1H1	-1.4165		IPI00022694.3	PSMD4	-1.05625		IPI00022790.2	MFAP1	0.2465
IPI00007675.6	DYNC1LI1	-1.0545		IPI00022745.1	MVD	0.19525		IPI00022793.5	HADHB	-0.2785
IPI00019329.1;P63168	DYNLL1	-0.20375		IPI00022774.3;Q01853	VCP	-1.06225		IPI00022810.1	CTSC	-0.085
IPI00642156.1	EARS2	0.98725		IPI00022790.2	MFAP1	1.53975		IPI00022891.3	SLC25A4	-0.24525
IPI00745955.4	EBNA1BP2	0.9735		IPI00022793.5	HADHB	-0.5305		IPI00022977.1	CKB	0.28475
IPI00216760.1	ECE1	-3.05625		IPI00022810.1	CTSC	2.12725		IPI00023048.4	EEF1D	0.2945
IPI00011416.2	ECH1	1.38625		IPI00022891.3	SLC25A4	1.87475		IPI00023064.1	NDUFAF4	-0.451
IPI00024993.4	ECHS1	-0.32075		IPI00022977.1	CKB	3.4505		IPI00023086.3	MRPL15	0.26
IPI00419263.4	ECI2	-0.402		IPI00023048.4	EEF1D	-1.76975		IPI00023095.1	MLF2	0.21125
IPI00924582.1	ECT2	2.629		IPI00023064.1	NDUFAF4	1.565		IPI00023103.1	DVL2	0.952
IPI00018009.2	EDC3	-0.286		IPI00023086.3	MRPL15	0.3655		IPI00023122.1	PDLIM7	0.6925
IPI00399105.1	EDIL3	-0.52225		IPI00023095.1	MLF2	0.2275		IPI00023126.1	WDR46	0.094
IPI00329536.2	EEA1	-2.8065		IPI00023103.1	DVL2	-0.9535		IPI00023234.3	UBA2	0.226
IPI00171248.1	EED	2.4355		IPI00023122.1	PDLIM7	-4.89325		IPI00023344.2	SYMPK	0.02575
IPI00396485.3	EEF1A1	-1.23625		IPI00023126.1	WDR46	1.4255		IPI00023406.1	HCCS	0.349
IPI00023048.4	EEF1D	-1.65725		IPI00023234.3	UBA2	0.1035		IPI00023461.2	MLLT4	0.15175
IPI00937615.2;IPI00000875.6	EEF1G	-1.6115		IPI00023344.2	SYMPK	1.667		IPI00023504.1	RAB3A	0.4005
IPI00186290.6	EEF2	-0.797		IPI00023406.1	HCCS	0.29625		IPI00023542.6	TMED9	-0.12725
IPI00640276.1	EFHA1	0.19125		IPI00023461.2	MLLT4	2.80025		IPI00023591.1	PURA	0.99225
IPI00060181.1	EFHD2	-2.61775		IPI00023504.1	RAB3A	-1.68225		IPI00023598.2;Q9D6F9	TUBB4	0.90875
IPI00917777.1	EFTUD2	1.167		IPI00023542.6	TMED9	-0.8315		IPI00023640.3	PDCD5	0.59125
IPI00018274.1	EGFR	-5.401		IPI00023591.1	PURA	-3.6635		IPI00023647.4	UBA6	0.36
IPI00328822.1	EGLN1	-1.2085		IPI00023598.2;Q9D6F9	TUBB4	-1.649		IPI00023704.1	LPP	0.8365
IPI00433194.2	EHBP1	-2.03925		IPI00023640.3	PDCD5	-1.1145		IPI00023728.1	GGH	-0.17625
IPI00296421.2	EHBP1L1	-5.10975		IPI00023647.4	UBA6	-1.04525		IPI00023736.2	CORO2A	0.005
IPI00017184.2	EHD1	-4.55075		IPI00023704.1	LPP	-3.19975		IPI00023748.3	NACA	0.7685
IPI00100980.9	EHD2	-6.28825		IPI00023728.1	GGH	0.62725		IPI00023756.2	JARID2	0.31175
IPI00005578.1	EHD4	-1.70875		IPI00023736.2	CORO2A	2.6295		IPI00023832.5	SH3PXD2B	0.77925
IPI00220795.4	EHMT2	2.10425		IPI00023748.3	NACA	-0.43775		IPI00023876.4	CASP6	0.19875
IPI00298618.1	EIF1AD	0.456		IPI00023756.2	JARID2	3.56625		IPI00023972.5	DDX47	0.31
IPI00232533.5;Q8BMJ3	EIF1AX	0.8545		IPI00023832.5	SH3PXD2B	-0.487		IPI00024012.4	FZD7	1.18775
IPI00456685.2	EIF2AK4	-1.19575		IPI00023876.4	CASP6	-0.34625		IPI00024024.4	AKAP17A	0.18675
IPI00221300.2	EIF2B1	-0.80775		IPI00023972.5	DDX47	1.71225		IPI00024095.3	ANXA3	0.97275
IPI00028083.1	EIF2B2	-0.89925		IPI00024012.4	FZD7	-1.44275		IPI00024143.4	AAAS	0.0205
REV_IPI00925085.1	EIF2B5	-1.322		IPI00024024.4	AKAP17A	1.74775		IPI00024157.1	FKBP3	0.36075
IPI00745433.2	EIF2C2	0.618		IPI00024095.3	ANXA3	2.71125		IPI00024163.1	POLR3A	0.6945
IPI00219678.3	EIF2S1	-0.62525		IPI00024143.4	AAAS	2.10575		IPI00024167.1	ESF1	0.07975
IPI00021728.3	EIF2S2	-0.63475		IPI00024157.1	FKBP3	0.2935		IPI00024175.3	PSMA7	0.62825
IPI00297982.7	EIF2S3	-0.64275		IPI00024163.1	POLR3A	1.025		IPI00024214.1	TERF2	-0.2085
IPI00029012.1	EIF3A	-0.5875		IPI00024167.1	ESF1	2.115		IPI00024255.2	GPKOW	0.79775
IPI00396370.6	EIF3B	-0.4235		IPI00024175.3	PSMA7	-0.76375		IPI00024282.1	RAB8B	0.10975
IPI00006181.1	EIF3D	-0.44875		IPI00024214.1	TERF2	1.328		IPI00024284.5	HSPG2	0.7595
IPI00013068.1;P60229	EIF3E	-0.38275		IPI00024255.2	GPKOW	-0.406		IPI00024291.2	BAD	0.09025
IPI00941255.1	EIF3F	-0.7365		IPI00024282.1	RAB8B	-0.07025		IPI00024317.1	GCDH	-0.03125
IPI00290460.3	EIF3G	-0.62175		IPI00024284.5	HSPG2	-3.593		IPI00024320.1	RBM3	0.4475
IPI00941359.1	EIF3H	-0.6225		IPI00024291.2	BAD	-2.561		IPI00024403.1	CPNE3	0.6565
IPI00012795.3	EIF3I	-0.5885		IPI00024317.1	GCDH	1.82725		IPI00024502.2	UBQLN4	0.09725
IPI00290461.3	EIF3J	-0.758		IPI00024320.1	RBM3	-2.16625		IPI00024524.4	PNO1	0.513
IPI00033143.1	EIF3K	-0.27275		IPI00024403.1	CPNE3	-1.9045		IPI00024623.3	ACADSB	0.30375
IPI00102069.5	EIF3M	-0.302		IPI00024502.2	UBQLN4	1.236		IPI00024661.5	SEC24C	0.27975
IPI00025491.1;P60843	EIF4A1	-0.677		IPI00024524.4	PNO1	0.84125		IPI00024662.1	CBX5	-0.26225
IPI00009328.4	EIF4A3	1.2475		IPI00024623.3	ACADSB	-0.08375		IPI00024821.1	PSMD14	0.161
IPI00908588.1	EIF4B	-0.452		IPI00024661.5	SEC24C	-1.664		IPI00024911.1	ERP29	0.46675
IPI00027485.3	EIF4E	0.18425		IPI00024662.1	CBX5	2.47225		IPI00024920.1	ATP5D	-0.216
IPI00002570.1	EIF4EBP2	1.579		IPI00024821.1	PSMD14	-0.534		IPI00024933.3	RPL12	0.26775
IPI00941589.1	EIF4G2	-0.5425		IPI00024911.1	ERP29	0.69275		IPI00024934.4	MUT	-0.30975
IPI00874215.2	EIF4G3	-0.9715		IPI00024920.1	ATP5D	0.4075		IPI00024971.1	OSBP	0.141
IPI00014263.1	EIF4H	-0.72125		IPI00024933.3	RPL12	-0.47925		IPI00024976.5	TOMM22	0.22
IPI00022648.2	EIF5	-0.716		IPI00024934.4	MUT	0.4335		IPI00024990.6	ALDH6A1	-0.29125
IPI00299254.4	EIF5B	-0.45025		IPI00024971.1	OSBP	-0.73425		IPI00024993.4	ECHS1	-0.098
IPI00010105.1	EIF6	-0.5795		IPI00024976.5	TOMM22	0.54		IPI00025019.3	PSMB1	0.5285
IPI00396627.1	ELAC2	1.18225		IPI00024990.6	ALDH6A1	2.131		IPI00025039.1	FBL	0.3025
IPI00940851.1;IPI00301936.3	ELAVL1	1.08775		IPI00024993.4	ECHS1	0.08075		IPI00025049.1	M6PR	0.0005
IPI00910626.1	ELOVL1	-2.89025		IPI00025019.3	PSMB1	-0.67075		IPI00025084.3	CAPNS1	0.57475
IPI00032003.1	EMD	-0.948		IPI00025039.1	FBL	1.388		IPI00025086.4	COX5A	0.117
IPI00940934.1	EML4	0.12525		IPI00025049.1	M6PR	-0.061		IPI00025091.3;P62281	RPS11	0.512
IPI00411623.3	ENAH	1.049		IPI00025084.3	CAPNS1	-3.726		IPI00025156.4	STUB1	0.195
IPI00465248.5	ENO1	-0.39775		IPI00025086.4	COX5A	0.6075		IPI00025160.2	VAC14	-0.06625
IPI00184311.4	ENPP1	-0.02575		IPI00025091.3;P62281	RPS11	-0.5415		IPI00025176.1	SMNDC1	0.28525
IPI00791152.1	ENY2	0.96175		IPI00025156.4	STUB1	-1.5095		IPI00025178.3	BCAS2	0.0845
IPI00020985.4	EP300	1.33575		IPI00025160.2	VAC14	0.59325		IPI00025252.1	PDIA3	0.2535
IPI00015973.1	EPB41L2	-0.2255		IPI00025176.1	SMNDC1	1.2625		IPI00025273.1	GART	0.45825
IPI00021267.2	EPHA2	-1.21175		IPI00025178.3	BCAS2	1.409		IPI00025277.5	PDCD6	0.0015
IPI00009896.1	EPHX1	0.49075		IPI00025252.1	PDIA3	-0.3395		IPI00025285.3	ATP6V1G1	0.39825
IPI00397365.1	EPN1	-0.7765		IPI00025273.1	GART	0.507		IPI00025310.1	ZNF217	0.27925
IPI00010951.2	EPPK1	2.60275		IPI00025277.5	PDCD6	-0.31825		IPI00025318.1	SH3BGRL	0.724
IPI00013452.10	EPRS	-0.766		IPI00025285.3	ATP6V1G1	-1.3065		IPI00025329.1;P84099	RPL19	0.4335
IPI00645613.1	EPS15L1	-1.22025		IPI00025310.1	ZNF217	2.35875		IPI00025333.4	CIAPIN1	0.6175
IPI00026512.2	ERAL1	1.14825		IPI00025318.1	SH3BGRL	-1.96		IPI00025344.1	NDUFS6	0.228
IPI00477831.2	ERAP1	-2.0105		IPI00025329.1;P84099	RPL19	-0.64975		IPI00025491.1;P60843	EIF4A1	0.77025
IPI00845478.1	ERBB2	2.27675		IPI00025333.4	CIAPIN1	0.22125		IPI00025512.2	HSPB1	0.49375
IPI00953445.1;IPI00003635.3	ERGIC1	-2.27025		IPI00025344.1	NDUFS6	-0.43025		IPI00025721.3	COPS3	0.30525
IPI00029631.1	ERH	0.8625		IPI00025491.1;P60843	EIF4A1	-1.1395		IPI00025729.1	CAMLG	0.01575
IPI00936931.1	ERLIN1	-0.703		IPI00025512.2	HSPB1	-4.967		IPI00025796.3	NDUFS3	0.014
IPI00026942.5	ERLIN2	-0.31525		IPI00025721.3	COPS3	-1.2565		IPI00025815.2	TARDBP	0.10775
IPI00946242.1	ERMP1	1.60825		IPI00025729.1	CAMLG	-0.05425		IPI00025861.3	CDH1	-0.29
IPI00386755.2	ERO1L	-1.08425		IPI00025796.3	NDUFS3	0.31525		IPI00025869.1	GLA	-0.371
IPI00024911.1	ERP29	0.9195		IPI00025815.2	TARDBP	1.0925		IPI00025874.2	RPN1	0.166
IPI00401264.5	ERP44	-1.06625		IPI00025861.3	CDH1	2.352		IPI00025974.3	CHMP4B	0.33725
IPI00411706.1	ESD	-1.8975		IPI00025869.1	GLA	2.3215		IPI00026087.1	BANF1	-0.04225
IPI00024167.1	ESF1	1.932		IPI00025874.2	RPN1	-0.5645		IPI00026089.4	SF3B1	0.1985
IPI00022143.3	ESYT1	-1.5725		IPI00025974.3	CHMP4B	-0.72775		IPI00026182.5	CAPZA2	-0.0535
IPI00429191.3	ETF1	-0.74		IPI00026087.1	BANF1	1.2		IPI00026202.1	RPL18A	0.317
IPI00004902.1	ETFB	-1.0305		IPI00026089.4	SF3B1	1.08025		IPI00026215.1	FEN1	0.4255
IPI00003766.4	ETHE1	-4.00425		IPI00026182.5	CAPZA2	-0.93175		IPI00026216.4	NPEPPS	0.464
IPI00215762.7	EXOC1	-1.187		IPI00026202.1	RPL18A	-0.5085		IPI00026219.4	CPSF1	0.1455
IPI00783559.1	EXOC2	-1.03575		IPI00026215.1	FEN1	1.2145		IPI00026230.1	HNRNPH2	-0.1
IPI00953403.1	EXOC3	-1.37525		IPI00026216.4	NPEPPS	-0.82275		IPI00026259.1	AGA	-0.5335
IPI00059279.5	EXOC4	-0.96225		IPI00026219.4	CPSF1	1.735		IPI00026268.3;P62874	GNB1	0.04575
IPI00829808.1	EXOC5	-1.0795		IPI00026230.1	HNRNPH2	0.3525		IPI00026271.5;P62264	RPS14	0.428
IPI00641168.1	EXOC7	-1.237		IPI00026259.1	AGA	-0.97725		IPI00026328.3	TXNDC12	0.10225
IPI00028264.3	EXOC8	-1.245		IPI00026268.3;P62874	GNB1	0.221		IPI00026445.3	POLR1B	0.37975
IPI00009464.1	EXOSC10	1.376		IPI00026271.5;P62264	RPS14	-0.48475		IPI00026512.2	ERAL1	1.004
IPI00745613.2	EXOSC4	1.09325		IPI00026328.3	TXNDC12	0.347		IPI00026513.6	RPIA	0.46825
IPI00015955.5	EXOSC5	1.644		IPI00026445.3	POLR1B	1.23625		IPI00026516.1	OXCT1	4.01525
IPI00073602.1	EXOSC6	1.31775		IPI00026512.2	ERAL1	0.31475		IPI00026519.1	PPIF	-0.212
IPI00014198.2	EXOSC7	1.447		IPI00026513.6	RPIA	0.17575		IPI00026530.4	LMAN1	-0.279
IPI00654592.3	EXOSC9	1.51025		IPI00026516.1	OXCT1	-3.54225		IPI00026546.1	PAFAH1B2	0.3175
IPI00843975.1	EZR	-0.03275		IPI00026519.1	PPIF	0.248		IPI00026606.2	SURF6	0.05375
IPI00001754.1	F11R	3.20825		IPI00026530.4	LMAN1	-1.004		IPI00026627.4	RP2	0.48275
IPI00219684.3	FABP3	2.64775		IPI00026546.1	PAFAH1B2	-0.3185		IPI00026781.3	FASN	0.892
IPI00007797.3	FABP5	2.0385		IPI00026606.2	SURF6	1.1615		IPI00026824.2	HMOX2	-0.00275
IPI00926423.2	FADS1	2.39975		IPI00026627.4	RP2	-1.17525		IPI00026833.4	ADSS	0.36425
IPI00183786.1	FADS2	1.918		IPI00026781.3	FASN	0.14625		IPI00026848.3	LRPAP1	0.50975
IPI00070643.6	FAF1	-0.621		IPI00026824.2	HMOX2	-0.70825		IPI00026942.5	ERLIN2	-0.05475
IPI00172656.6	FAF2	-0.9715		IPI00026833.4	ADSS	-0.041		IPI00026958.4	FDXR	-0.078
IPI00552360.2	FAHD1	-1.6855		IPI00026848.3	LRPAP1	-1.41475		IPI00026964.2	UQCRFS1	0.0065
IPI00101734.5	FAM105B	-0.58475		IPI00026942.5	ERLIN2	-0.0415		IPI00026969.4	SEC23IP	0.37
IPI00031670.6	FAM114A1	-6.028		IPI00026958.4	FDXR	0.92375		IPI00026970.4	SUPT16H	0.028
IPI00002240.1	FAM118B	1.289		IPI00026964.2	UQCRFS1	0.8075		IPI00027078.3	CPD	0.335
IPI00472054.2	FAM120A	-3.175		IPI00026969.4	SEC23IP	-1.54425		IPI00027107.5	TUFM	-0.27175
IPI00456750.2	FAM129B	-4.318		IPI00026970.4	SUPT16H	1.654		IPI00027180.1	ZMPSTE24	0.446
IPI00303722.5	FAM136A	2.29675		IPI00027078.3	CPD	-0.36925		IPI00027223.2	IDH1	0.9405
IPI00945585.1	FAM162A	2.182		IPI00027107.5	TUFM	0.861		IPI00027228.1	PET112	-0.01125
IPI00166051.5	FAM177A1	-0.643		IPI00027180.1	ZMPSTE24	-0.894		IPI00027230.3	HSP90B1	0.2615
IPI00746221.2	FAM195B	-1.10325		IPI00027223.2	IDH1	1.21475		IPI00027252.6;O35129	PHB2	0.025
IPI00334282.2	FAM3C	-0.07975		IPI00027228.1	PET112	1.143		IPI00027255.1	MYL6B	0.27875
IPI00030098.5	FAM50A	-0.353		IPI00027230.3	HSP90B1	-0.6615		IPI00027270.1;P61255	RPL26	0.47275
IPI00410079.3	FAM82A2	-0.38425		IPI00027252.6;O35129	PHB2	1.04025		IPI00027341.1	CAPG	-1.06975
IPI00922140.1	FAM83D	-0.338		IPI00027255.1	MYL6B	0.14275		IPI00027378.5	UBXN1	0.563
IPI00152671.7	FAM91A1	-1.947		IPI00027270.1;P61255	RPL26	-0.43725		IPI00027438.2	FLOT1	0.02275
IPI00007024.1	FAM96B	-0.5125		IPI00027341.1	CAPG	1.128		IPI00027442.4	AARS	0.73825
IPI00167572.4	FAM98B	0.0795		IPI00027378.5	UBXN1	-1.1895		IPI00027444.1	SERPINB1	0.575
IPI00031820.3	FARSA	-1.127		IPI00027438.2	FLOT1	-0.35125		IPI00027448.3	ATP5L	0.0135
IPI00300074.3	FARSB	-0.82625		IPI00027442.4	AARS	-0.3285		IPI00027485.3	EIF4E	0.30725
IPI00026781.3	FASN	0.774		IPI00027444.1	SERPINB1	-1.2485		IPI00027493.1	SLC3A2	1.47925
IPI00414973.1	FASTKD5	1.42425		IPI00027448.3	ATP5L	-0.283		IPI00027497.5	GPI	0.18225
IPI00019770.3	FAU	0.06925		IPI00027485.3	EIF4E	0.171		IPI00027626.3	CCT6A	0.4015
IPI00025039.1	FBL	1.439		IPI00027493.1	SLC3A2	0.18925		IPI00027699.2	PSMD10	-0.442
IPI00007087.4	FBXO2	1.012		IPI00027497.5	GPI	-0.23875		IPI00027705.2	PRIM2	0.539
IPI00020944.1	FDFT1	3.003		IPI00027626.3	CCT6A	-0.63275		IPI00027717.1	GEMIN4	0.313
IPI00914971.1	FDPS	0.74275		IPI00027699.2	PSMD10	0.76575		IPI00027808.1	POLR2B	0.4245
IPI00026958.4	FDXR	0.434		IPI00027705.2	PRIM2	2.02525		IPI00027834.3	HNRNPL	0.0335
IPI00026215.1	FEN1	1.3415		IPI00027717.1	GEMIN4	0.0355		IPI00027838.1	RBM4B	0.6825
IPI00065435.3	FGD4	0.44275		IPI00027808.1	POLR2B	0.69575		IPI00028004.2	PSMB3	0.63125
IPI00930557.1	FGF2	0.90475		IPI00027834.3	HNRNPL	1.9155		IPI00028005.1	NUP107	0.09575
IPI00759715.1	FH	-0.63175		IPI00027838.1	RBM4B	0.33375		IPI00028006.1	PSMB2	0.5805
IPI00743342.2	FHL2	-4.65375		IPI00028004.2	PSMB3	-0.80725		IPI00028055.4	TMED10	-0.10425
IPI00001730.3	FHOD1	-1.4405		IPI00028005.1	NUP107	1.321		IPI00028083.1	EIF2B2	0.04175
IPI00219570.1	FIBP	0.28225		IPI00028006.1	PSMB2	-0.798		IPI00028091.3	ACTR3	0.48775
IPI00007052.6	FIS1	-1.50725		IPI00028055.4	TMED10	-0.54425		IPI00028109.1	DPY30	0.07525
IPI00303300.3	FKBP10	-3.229		IPI00028083.1	EIF2B2	-0.7015		IPI00028122.1	PSIP1	0.029
IPI00853400.1	FKBP15	-2.66975		IPI00028091.3	ACTR3	-2.28225		IPI00028264.3	EXOC8	0.31175
IPI00873810.1	FKBP1A	-1.571		IPI00028109.1	DPY30	1.58875		IPI00028266.1	CCNB2	0.39075
IPI00002535.2	FKBP2	-1.23825		IPI00028122.1	PSIP1	4.21825		IPI00028277.8	FTO	0.3535
IPI00024157.1	FKBP3	0.36975		IPI00028264.3	EXOC8	-1.272		IPI00028357.2	XPO4	0.0745
IPI00219005.3	FKBP4	1.37125		IPI00028266.1	CCNB2	2.7835		IPI00028376.1	TIMM8A	0.07675
IPI00218775.2	FKBP5	1.6725		IPI00028277.8	FTO	-0.16025		IPI00028387.3	DDRGK1	0.0665
IPI00942796.1	FKBP7	-4.40975		IPI00028357.2	XPO4	0.946		IPI00028390.1	MRPL34	0.699
IPI00640341.1	FKBP8	0.76525		IPI00028376.1	TIMM8A	1.07825		IPI00028481.1	RAB8A	0.2725
IPI00398214.2	FLAD1	0.742		IPI00028387.3	DDRGK1	-0.803		IPI00028491.4	AGPAT5	0.27275
IPI00031023.1	FLII	-1.94975		IPI00028390.1	MRPL34	0.57925		IPI00028570.2	GSK3B	0.57575
IPI00302592.2	FLNA	-2.181		IPI00028481.1	RAB8A	-0.97175		IPI00028908.3	NID2	1.0545
IPI00289334.1	FLNB	-0.62075		IPI00028491.4	AGPAT5	2.49925		IPI00028911.2	DAG1	0.7465
IPI00027438.2	FLOT1	-0.6065		IPI00028570.2	GSK3B	-0.79425		IPI00028931.2	DSG2	0.4655
IPI00789008.1	FLOT2	-0.16075		IPI00028908.3	NID2	-3.7525		IPI00028954.1	MCM3AP	0.583
IPI00022344.1	FLVCR1	3.87375		IPI00028911.2	DAG1	-0.957		IPI00028955.4	BOP1	0.521
IPI00060521.1	FLYWCH2	-1.84225		IPI00028931.2	DSG2	1.7115		IPI00029012.1	EIF3A	0.35875
IPI00015580.3	FNBP1L	2.485		IPI00028954.1	MCM3AP	0.78075		IPI00029046.1	MLEC	-0.04175
IPI00170778.4	FNBP4	0.578		IPI00028955.4	BOP1	0.4405		IPI00029056.2	SEPHS1	-0.075
IPI00556645.3	FOXK1	-1.7785		IPI00029012.1	EIF3A	-0.76225		IPI00029079.5	GMPS	0.3885
IPI00220426.2	FOXK2	0.72975		IPI00029046.1	MLEC	0.533		IPI00029111.3	DPYSL3	0.02825
IPI00943593.1	FRAS1	0.99825		IPI00029056.2	SEPHS1	2.156		IPI00029114.1	ICT1	0.23175
IPI00004655.1	FRG1	0.3465		IPI00029079.5	GMPS	0.4735		IPI00029133.4	ATP5F1	-0.13725
IPI00163187.10	FSCN1	-0.527		IPI00029111.3	DPYSL3	-0.438		IPI00029140.7	CRAT	-1.4385
IPI00375676.8	FTL	-0.59175		IPI00029114.1	ICT1	0.1055		IPI00029162.3	CDK13	0.456
IPI00028277.8	FTO	-0.19375		IPI00029133.4	ATP5F1	0.4765		IPI00029175.5	KIAA0196	0.6185
IPI00217686.3	FTSJ3	1.017		IPI00029140.7	CRAT	-0.704		IPI00029264.3	CYC1	-0.454
IPI00166153.3	FTSJD2	0.2645		IPI00029162.3	CDK13	0.7275		IPI00029266.1	SNRPE	0.105
IPI00853059.2	FUBP1	0.25975		IPI00029175.5	KIAA0196	-1.972		IPI00029267.1	SNRPB2	0.175
IPI00375441.2	FUBP1	-0.0685		IPI00029264.3	CYC1	1.4165		IPI00029422.1	KIF20A	0.40425
IPI00377261.1	FUBP3	0.34825		IPI00029266.1	SNRPE	1.1765		IPI00029444.1	C12orf10	0.4235
IPI00909890.1	FUS	0.7155		IPI00029267.1	SNRPB2	1.297		IPI00029468.1;P61164	ACTR1A	0.6795
IPI00001538.3	FXC1	0.5375		IPI00029422.1	KIF20A	1.6225		IPI00029515.3	PLEKHA5	0.14725
IPI00946824.1	FXN	0.7565		IPI00029444.1	C12orf10	-0.52		IPI00029534.1	PPAT	0.14075
IPI00016250.6	FXR2	-1.18775		IPI00029468.1;P61164	ACTR1A	-2.27025		IPI00029561.1	NDUFA10	0.26525
IPI00001580.4	FYCO1	-3.395		IPI00029515.3	PLEKHA5	1.198		IPI00029601.6	CTTN	0.52675
IPI00024012.4	FZD7	-0.523		IPI00029534.1	PPAT	2.8025		IPI00029623.1	PSMA6	0.542
IPI00012442.1	G3BP1	0.055		IPI00029561.1	NDUFA10	-0.2645		IPI00029628.1	RCN2	0.35925
IPI00179890.2	G3BP2	0.26675		IPI00029601.6	CTTN	-2.7175		IPI00029629.3	TRIM25	-0.31775
IPI00289800.7	G6PD	-3.13825		IPI00029623.1	PSMA6	-0.6695		IPI00029631.1	ERH	0.19725
IPI00293088.6	GAA	0.7375		IPI00029628.1	RCN2	0.24425		IPI00029730.1	STX4	-0.01125
IPI00299413.1	GABPA	0.20675		IPI00029629.3	TRIM25	-1.234		IPI00029731.8	RPL35A	0.55975
IPI00552587.1	GADD45GIP1	1.9555		IPI00029631.1	ERH	0.87975		IPI00029741.1	ITGB5	1.12125
IPI00298949.1	GAK	-0.71425		IPI00029730.1	STX4	-0.4635		IPI00029764.1	SF3A3	0.12925
IPI00004669.1	GALNT2	-1.8375		IPI00029731.8	RPL35A	-0.6275		IPI00029778.3	TP53BP1	0.49075
IPI00328391.3	GALNT7	1.65475		IPI00029741.1	ITGB5	-0.372		IPI00029997.1	PGLS	0.61975
IPI00011454.1	GANAB	1.38275		IPI00029764.1	SF3A3	1.10775		IPI00030009.4	PAPSS2	0.62125
IPI00383581.4	GANAB	0.431		IPI00029778.3	TP53BP1	-0.4955		IPI00030098.5	FAM50A	0.63275
IPI00219018.7	GAPDH	-1.34375		IPI00029997.1	PGLS	-2.0405		IPI00030131.3	TMPO	0.7195
IPI00946050.1	GAPVD1	-1.58075		IPI00030009.4	PAPSS2	-4.895		IPI00030179.3	RPL7P32	0.44
IPI00607820.1	GAR1	1.12175		IPI00030098.5	FAM50A	-0.7905		IPI00030243.1;P61290	PSME3	0.8925
IPI00025273.1	GART	0.64975		IPI00030131.3	TMPO	1.3615		IPI00030255.1	PLOD3	2.73125
IPI00103554.1	GATAD2B	0.937		IPI00030179.3	RPL7P32	-0.5565		IPI00030275.5	TRAP1	-0.27275
IPI00021954.1	GBF1	-2.3525		IPI00030243.1;P61290	PSME3	-0.6655		IPI00030320.4	DDX6	0.076
IPI00024317.1	GCDH	1.4585		IPI00030255.1	PLOD3	-2.74925		IPI00030356.4	MCL1	0.56025
IPI00215768.3	GCLC	-0.1255		IPI00030275.5	TRAP1	2.071		IPI00030362.1	PLP2	-1.88725
IPI00010090.1	GCLM	-2.27375		IPI00030320.4	DDX6	0.39625		IPI00030363.1	ACAT1	-0.55025
IPI00001159.10	GCN1L1	-0.9205		IPI00030356.4	MCL1	1.80975		IPI00030364.1	TAF10	0.286
IPI00011604.1	GCSH	2.10325		IPI00030362.1	PLP2	-4.032		IPI00030383.1	PPP1R8	0.03975
IPI00940148.1;IPI00031461.1	GDI2	-0.493		IPI00030363.1	ACAT1	-0.4175		IPI00030431.1	ANTXR1	1.54475
IPI00027717.1	GEMIN4	0.06975		IPI00030364.1	TAF10	0.64575		IPI00030578.2	VAT1L	1.21825
IPI00291783.3	GEMIN5	0.3255		IPI00030383.1	PPP1R8	0.932		IPI00030706.1	AHSA1	0.3345
IPI00154473.5	GFM1	0.42375		IPI00030431.1	ANTXR1	-1.9635		IPI00030781.1	STAT1	0.5335
IPI00299506.9	GFPT1	-1.0155		IPI00030578.2	VAT1L	0.6305		IPI00030847.3	TM9SF3	0.193
IPI00216159.14	GFPT2	2.2735		IPI00030706.1	AHSA1	-0.31125		IPI00030877.2	2017-09-15	0.78225
IPI00023728.1	GGH	0.11325		IPI00030781.1	STAT1	-2.84725		IPI00030919.3	LAMTOR3	-0.2205
IPI00549970.1	GHITM	0.7445		IPI00030847.3	TM9SF3	-0.42575		IPI00030920.2	GMPPB	0.674
IPI00916026.1	GIGYF2	-0.37125		IPI00030877.2	2017-09-15	-0.32075		IPI00030968.4	C9orf142	-0.3175
IPI00218487.3	GJA1	2.8525		IPI00030919.3	LAMTOR3	-0.1485		IPI00031023.1	FLII	0.05925
IPI00025869.1	GLA	1.69975		IPI00030920.2	GMPPB	-2.036		IPI00031106.1	PSMG3	0.6355
IPI00927191.1	GLB1	-0.6305		IPI00030968.4	C9orf142	0.23125		IPI00031109.4	NDUFAF2	0.10675
IPI00843789.2	GLDC	2.413		IPI00031023.1	FLII	-1.669		IPI00031169.1	RAB2A	0.177
IPI00641153.3	GLG1	0.1205		IPI00031106.1	PSMG3	-0.176		IPI00031357.1	PPOX	-0.30475
IPI00220766.5	GLO1	0.35525		IPI00031109.4	NDUFAF2	0.9885		IPI00031370.3;Q9CWF2	TUBB2B	0.9535
IPI00008552.6	GLRX3	-0.318		IPI00031169.1	RAB2A	-1.288		IPI00031397.3	ACSL3	0.31575
IPI00333763.7	GLRX5	1.28375		IPI00031357.1	PPOX	1.6395		IPI00031410.1	MTOR	-0.0355
IPI00215687.1	GLS	-2.13025		IPI00031370.3;Q9CWF2	TUBB2B	3.8305		IPI00031420.3	UGDH	0.304
IPI00168262.2	GLT25D1	-2.00575		IPI00031397.3	ACSL3	0.1355		IPI00031479.1	PDIA5	-0.27625
IPI00016801.1	GLUD1	-0.767		IPI00031410.1	MTOR	-0.30475		IPI00031508.1	DHX8	0.43
IPI00018236.2	GM2A	1.00675		IPI00031420.3	UGDH	-2.14975		IPI00031517.1	MCM6	0.07325
IPI00549557.3	GMFB	-0.56625		IPI00031479.1	PDIA5	-0.3925		IPI00031519.3	DNMT1	0.92125
IPI00101782.3	GMPPA	-2.3055		IPI00031508.1	DHX8	0.82825		IPI00031522.2	HADHA	-0.192
IPI00030920.2	GMPPB	-1.71325		IPI00031517.1	MCM6	2.1355		IPI00031554.1	DDX50	-0.01025
IPI00009844.1	GMPR2	-0.86075		IPI00031519.3	DNMT1	0.2005		IPI00031570.1	NTPCR	0.34325
IPI00029079.5	GMPS	0.55125		IPI00031522.2	HADHA	-0.4565		IPI00031615.3	LLPH	0.802
IPI00290928.2	GNA13	0.12725		IPI00031554.1	DDX50	1.3045		IPI00031627.4	POLR2A	0.27425
IPI00220578.3	GNAI3	0.906		IPI00031570.1	NTPCR	1.1045		IPI00031647.2	PDCD2L	0.1565
IPI00288947.3	GNAQ	-0.2085		IPI00031615.3	LLPH	-0.204		IPI00031661.1	NOC4L	0.01525
IPI00026268.3;P62874	GNB1	-0.01125		IPI00031627.4	POLR2A	1.42475		IPI00031670.6	FAM114A1	0.0535
IPI00003348.3;P62880	GNB2	-0.769		IPI00031647.2	PDCD2L	1.2105		IPI00031768.1	HOOK3	1.078
IPI00848226.1;P68040	GNB2L1	-0.182		IPI00031661.1	NOC4L	1.4295		IPI00031804.1	VDAC3	0.3535
IPI00012451.3	GNB4	-0.35125		IPI00031670.6	FAM114A1	-5.518		IPI00031812.3	YBX1	0.60825
IPI00221232.9	GNG12	-3.5065		IPI00031768.1	HOOK3	-4.17675		IPI00031820.3	FARSA	0.187
IPI00384745.4	GNL1	-0.8345		IPI00031804.1	VDAC3	0.048		IPI00031836.3	DRG1	0.3555
IPI00015808.3	GNL2	1.20225		IPI00031812.3	YBX1	-1.09225		IPI00031982.1	NCKAP1	0.62175
IPI00009305.1	GNPDA1	0.0735		IPI00031820.3	FARSA	-0.92475		IPI00032139.1	SERPINB9	2.09075
IPI00012102.1	GNS	-1.82325		IPI00031836.3	DRG1	0.19675		IPI00032140.4	SERPINH1	0.329
IPI00333637.1	GOLGA5	-0.92475		IPI00031982.1	NCKAP1	-1.29		IPI00032206.2	PDLIM4	0.193
IPI00004671.2	GOLGB1	-0.99625		IPI00032003.1	EMD	-0.50275		IPI00032304.2	PLS1	0.103
IPI00004962.2	GOLIM4	-2.5455		IPI00032139.1	SERPINB9	2.27225		IPI00032406.1	DNAJA2	-0.0265
IPI00759659.1	GOLM1	1.34175		IPI00032140.4	SERPINH1	-1.45275		IPI00032409.1	LAMTOR2	-0.0465
IPI00916299.1	GORASP2	-1.19575		IPI00032206.2	PDLIM4	-4.3525		IPI00032439.1	POLR1D	0.47425
IPI00219029.3	GOT1	-0.09925		IPI00032304.2	PLS1	1.78325		IPI00032460.3;O35900	LSM2	0.26125
IPI00018206.3	GOT2	0.712		IPI00032406.1	DNAJA2	0.27375		IPI00032491.1	LEMD3	0.72075
IPI00829835.2	GPATCH4	1.16475		IPI00032409.1	LAMTOR2	0.2045		IPI00032506.2	C14orf142	0.42775
IPI00015688.1	GPC1	-3.39925		IPI00032439.1	POLR1D	0.4145		IPI00032516.5	AP1M1	0.53325
IPI00017895.3	GPD2	-0.2995		IPI00032460.3;O35900	LSM2	1.1215		IPI00032533.3	WDR18	-0.03325
IPI00016006.2	GPHN	-0.80675		IPI00032491.1	LEMD3	0.12925		IPI00032561.1	CAB39	1.58775
IPI00027497.5	GPI	-0.44575		IPI00032506.2	C14orf142	-0.954		IPI00032597.2	RBMX2	0.37375
IPI00024255.2	GPKOW	0.1225		IPI00032516.5	AP1M1	-2.449		IPI00032827.1	SF3B14	0.13125
IPI00921612.1	GPN1	0.15525		IPI00032533.3	WDR18	2.0215		IPI00032831.4	SNAP29	0.86
IPI00921488.1	GPS1	-1.072		IPI00032561.1	CAB39	-2.281		IPI00032849.2	NOP16	0.609
IPI00152432.2	GPT2	2.34125		IPI00032597.2	RBMX2	1.67325		IPI00032851.1	COPZ1	0.21
IPI00927606.1	GPX1	0.76875		IPI00032827.1	SF3B14	1.134		IPI00032853.1;Q9CQS2	NOP10	0.098
IPI00745335.7	GPX4	1.8095		IPI00032831.4	SNAP29	-2.87325		IPI00032872.3	MRPS16	0.12725
IPI00021327.3	GRB2	0.10825		IPI00032849.2	NOP16	0.757		IPI00032881.2	MRPS23	0.169
IPI00037448.3	GRHPR	-1.33875		IPI00032851.1	COPZ1	-1.2545		IPI00032903.3	PTRH2	0.08225
IPI00644786.3	GRIPAP1	0.32425		IPI00032853.1;Q9CQS2	NOP10	1.633		IPI00032905.2	VPS33B	0.37275
IPI00292228.1	GSK3A	-0.36125		IPI00032872.3	MRPS16	0.86875		IPI00032957.1	UBE2I	0.3575
IPI00028570.2	GSK3B	-0.532		IPI00032881.2	MRPS23	0.7325		IPI00032970.2	OSBPL11	0.65325
IPI00909083.1	GSPT1	-0.8555		IPI00032903.3	PTRH2	0.55225		IPI00033036.1	METAP2	0.066
IPI00010706.1	GSS	-1.86625		IPI00032905.2	VPS33B	-0.36925		IPI00033130.3	SAE1	0.27875
IPI00019755.3	GSTO1	-2.554		IPI00032957.1	UBE2I	0.56575		IPI00033143.1	EIF3K	0.53675
IPI00219757.13	GSTP1	0.3135		IPI00032970.2	OSBPL11	-0.73525		IPI00033153.1	NXF1	0.4545
IPI00019981.1	GTF2E2	1.34925		IPI00033036.1	METAP2	-0.27975		IPI00033217.3	AASS	0.08225
IPI00477686.2	GTF2F2	-0.15625		IPI00033130.3	SAE1	0.26875		IPI00033907.1	ANAPC1	0.47725
IPI00426640.1	GTF2H2	0.105		IPI00033143.1	EIF3K	-0.534		IPI00034069.1	TFB2M	0.29575
IPI00293242.1	GTF2I	2.2815		IPI00033153.1	NXF1	0.5155		IPI00034159.1	ATP6V0D1	0.5665
IPI00807491.2	GTF3C1	2.46175		IPI00033217.3	AASS	3.88125		IPI00037448.3	GRHPR	-0.03975
IPI00878252.1	GTF3C2	2.6285		IPI00033907.1	ANAPC1	0.245		IPI00037619.4	RPL39P5	0.24275
IPI00015806.3	GTF3C3	2.31675		IPI00034069.1	TFB2M	-0.0015		IPI00043598.2	IKBIP	0.73225
IPI00016725.2	GTF3C4	1.97725		IPI00034159.1	ATP6V0D1	-1.22625		IPI00044761.4	PUS7	0.003
IPI00010463.5	GTPBP1	0.84775		IPI00037448.3	GRHPR	-0.828		IPI00045051.3	PURB	0.2215
IPI00385042.4	GTPBP4	1.07325		IPI00037619.4	RPL39P5	-0.39725		IPI00045207.2	NACC1	0.16625
IPI00016763.3	GTPBP6	1.6225		IPI00043598.2	IKBIP	-4.1005		IPI00045536.2	CHID1	0.191
IPI00871779.2	GTSE1	1.31675		IPI00044761.4	PUS7	1.834		IPI00045550.4	PPP1R9B	0.04075
IPI00794444.2	GYG1	-3.642		IPI00045051.3	PURB	-1.55225		IPI00045914.1	SPEN	0.2455
IPI00157144.2	GYS1	-1.65325		IPI00045207.2	NACC1	2.1115		IPI00045939.4	ADO	0.2005
IPI00550239.4	H1F0	1.72275		IPI00045536.2	CHID1	0.845		IPI00056334.5	PRKCDBP	-0.2815
IPI00021924.1	H1FX	2.17175		IPI00045550.4	PPP1R9B	-2.4225		IPI00056357.3	C19orf10	0.19475
IPI00219037.5	H2AFX	0.732		IPI00045914.1	SPEN	1.0915		IPI00056880.7	ZNF787	0.67575
IPI00744148.2	H2AFY	0.1825		IPI00045939.4	ADO	0.276		IPI00058192.1	POFUT1	0.04575
IPI00220994.3	H2AFY2	1.8345		IPI00056357.3	C19orf10	-2.57625		IPI00059242.3	SYAP1	0.2515
IPI00607861.2	H6PD	-3.152		IPI00056880.7	ZNF787	1.6		IPI00059279.5	EXOC4	0.208
IPI00909416.1	HACL1	2.615		IPI00058192.1	POFUT1	-1.7555		IPI00060031.3	ARL8A	-0.14275
IPI00294398.1	HADH	0.97625		IPI00059242.3	SYAP1	-1.12575		IPI00060107.3	CHCHD1	0.2145
IPI00031522.2	HADHA	-0.96025		IPI00059279.5	EXOC4	-0.993		IPI00060181.1	EFHD2	-0.20375
IPI00022793.5	HADHB	-1.13725		IPI00060031.3	ARL8A	0.122		IPI00060521.1	FLYWCH2	-0.103
IPI00745553.1	HAGH	-1.248		IPI00060107.3	CHCHD1	0.43725		IPI00060627.2	CCDC124	0.37825
IPI00604587.1	HAX1	1.52525		IPI00060181.1	EFHD2	-1.9		IPI00061142.3	NUS1	0.86325
IPI00935729.1	HBXIP	-0.31675		IPI00060521.1	FLYWCH2	-1.329		IPI00061178.1	RBMXL1	0.13525
IPI00023406.1	HCCS	0.402		IPI00060627.2	CCDC124	-0.16825		IPI00061245.4	MRPS10	0.43675
IPI00013774.1	HDAC1	0.60275		IPI00061142.3	NUS1	-0.03175		IPI00061403.4	YIPF6	-0.233
IPI00929375.1	HDAC2	1.84		IPI00061178.1	RBMXL1	2.30275		IPI00061531.4	MRPL53	0.16975
IPI00020956.1	HDGF	-0.35025		IPI00061245.4	MRPS10	0.46725		IPI00062040.1	WDR89	-0.166
IPI00885081.1	HDGFRP2	-0.225		IPI00061403.4	YIPF6	0.21125		IPI00062120.1	S100A16	10.5625
IPI00007063.5	HDGFRP3	0.6765		IPI00061531.4	MRPL53	0.16025		IPI00063130.2	TMEM205	-0.151
IPI00022228.2	HDLBP	-2.02275		IPI00062040.1	WDR89	2.0125		IPI00063234.1	PRKAR2A	-0.139
IPI00654611.2	HEATR2	0.1225		IPI00062120.1	S100A16	-3.79725		IPI00063762.1	HPDL	0.31125
IPI00148063.1	HEBP1	-1.88875		IPI00063130.2	TMEM205	1.0225		IPI00063903.5	USMG5	0.0505
IPI00871372.1	HECTD1	-1.04175		IPI00063234.1	PRKAR2A	-1.194		IPI00064212.2	ZNF828	0.00925
IPI00807597.1	HELLS	3.866		IPI00063762.1	HPDL	2.572		IPI00065435.3	FGD4	0.34
IPI00005826.1	HERC2	0.05125		IPI00063903.5	USMG5	0.4005		IPI00065671.1	UCK2	1.00625
IPI00941167.1	HEXA	-1.191		IPI00064212.2	ZNF828	2.1495		IPI00070643.6	FAF1	0.57825
IPI00012585.1	HEXB	-1.5485		IPI00065435.3	FGD4	0.40325		IPI00071059.4	BAX	0.97025
IPI00939822.1	HGS	-1.70025		IPI00065671.1	UCK2	-0.458		IPI00072377.1	SET	-0.045
IPI00013860.3	HIBADH	-0.37575		IPI00070643.6	FAF1	-0.91575		IPI00072541.4	PCID2	0.5275
IPI00419802.4	HIBCH	0.941		IPI00071059.4	BAX	-0.8225		IPI00073602.1	EXOSC6	0.14325
IPI00239077.5	HINT1	-0.87975		IPI00072377.1	SET	3.071		IPI00073779.1	MRPS35	0.39075
IPI00000335.1	HINT2	0.21775		IPI00072541.4	PCID2	1.00525		IPI00074870.1	DNAJC1	0.55025
IPI00170924.2	HINT3	-0.50425		IPI00073602.1	EXOSC6	1.41875		IPI00090327.1	VPS45	0.05125
IPI00217469.3	HIST1H1A	0.19825		IPI00073779.1	MRPS35	0.597		IPI00093057.6	CPOX	0.1445
IPI00217468.3	HIST1H1B	1.7995		IPI00074870.1	DNAJC1	-0.6985		IPI00099311.3	TRMT6	0.446
IPI00217467.3	HIST1H1E	0.8435		IPI00090327.1	VPS45	-0.2595		IPI00099463.2	SGPL1	0.5435
IPI00216730.3	HIST2H2AB	1.947		IPI00093057.6	CPOX	-0.1655		IPI00099529.3	YME1L1	0.62375
IPI00453473.6;P62806	HIST2H4B	1.53525		IPI00099311.3	TRMT6	-0.4525		IPI00099996.2	RG9MTD1	0.07525
IPI00166293.5;Q8CGP0	HIST3H2BB	1.258		IPI00099463.2	SGPL1	0.699		IPI00100160.3	CAND1	0.4665
IPI00219877.1	HMBS	0.083		IPI00099529.3	YME1L1	-0.3785		IPI00100460.2	DARS2	-0.155
IPI00018924.3	HMG20A	0.96		IPI00099996.2	RG9MTD1	1.63825		IPI00100656.3	TECR	-0.046
IPI00177716.7	HMGA1	1.28475		IPI00100160.3	CAND1	-0.4705		IPI00100775.1	C11orf67	-0.52725
IPI00179700.3	HMGA1	1.66625		IPI00100460.2	DARS2	0.746		IPI00100796.4	CHMP5	0.55875
IPI00005996.1	HMGA2	-0.236		IPI00100656.3	TECR	0.69525		IPI00100980.9	EHD2	-0.40375
IPI00419258.4	HMGB1	0.4075		IPI00100775.1	C11orf67	0.0365		IPI00101037.3	RCN3	-0.541
IPI00219097.4	HMGB2	0.816		IPI00100796.4	CHMP5	-1.29025		IPI00101299.3	C1GALT1C1	0.35925
IPI00008475.1	HMGCS1	3.23125		IPI00100980.9	EHD2	-5.3965		IPI00101664.2	NARS2	-0.233
IPI00217950.5	HMGN2	0.2415		IPI00101037.3	RCN3	-3.87725		IPI00101734.5	FAM105B	0.90525
IPI00220484.3	HMGN4	1.13975		IPI00101299.3	C1GALT1C1	0.70375		IPI00101782.3	GMPPA	0.75175
IPI00215893.8	HMOX1	-1.86175		IPI00101664.2	NARS2	2.251		IPI00101987.6	BABAM1	0.6025
IPI00026824.2	HMOX2	-1.0665		IPI00101734.5	FAM105B	-1.19675		IPI00102069.5	EIF3M	0.46
IPI00917313.1	HN1	-0.63725		IPI00101782.3	GMPPA	-2.991		IPI00102313.3	SRA1	0.23825
IPI00011913.1	HNRNPA0	1.815		IPI00101987.6	BABAM1	-0.2795		IPI00102815.1	NOC3L	0.57525
IPI00215965.2	HNRNPA1	1.02275		IPI00102069.5	EIF3M	-0.52525		IPI00102904.1	AUH	-0.7895
IPI00396378.3	HNRNPA2B1	1.1565		IPI00102313.3	SRA1	-1.37175		IPI00103059.4	NAT14	-0.014
IPI00927677.1	HNRNPA3	1.236		IPI00102815.1	NOC3L	0.405		IPI00103142.1	NUDCD2	-0.0985
IPI00334713.1	HNRNPAB	1.7285		IPI00102904.1	AUH	3.15075		IPI00103341.3	TRUB1	0.34075
IPI00909232.1	HNRNPC	1.89325		IPI00103059.4	NAT14	0.1805		IPI00103380.1	ARAP3	0.16525
IPI00220684.1	HNRNPD	1.188		IPI00103142.1	NUDCD2	1.428		IPI00103419.4	SUGP1	0.3015
IPI00003881.5	HNRNPF	1.0305		IPI00103341.3	TRUB1	0.4745		IPI00103467.4	ALDH1B1	-1.22925
IPI00013881.6	HNRNPH1	0.973		IPI00103380.1	ARAP3	1.17175		IPI00103525.1	PSPC1	0.03775
IPI00026230.1	HNRNPH2	-0.0275		IPI00103419.4	SUGP1	0.79275		IPI00103554.1	GATAD2B	0.23825
IPI00910458.1	HNRNPK	1.09575		IPI00103467.4	ALDH1B1	2.66775		IPI00103654.2	PPP4R2	0.261
IPI00027834.3	HNRNPL	1.71525		IPI00103525.1	PSPC1	2.221		IPI00103925.2	IRGQ	1.21975
IPI00383296.5	HNRNPM	1.34825		IPI00103554.1	GATAD2B	0.9985		IPI00103940.4	MFSD10	0.1895
IPI00012074.3	HNRNPR	0.95125		IPI00103654.2	PPP4R2	0.8365		IPI00104050.3	THRAP3	0.176
IPI00883857.2;IPI00644079.2	HNRNPU	1.211		IPI00103925.2	IRGQ	-1.6345		IPI00104128.3	SEC11A	0.222
IPI00167147.1	HNRNPUL1	0.38425		IPI00103940.4	MFSD10	0.22875		IPI00105598.3	PSMD11	0.25875
IPI00456887.2	HNRNPUL2	0.30625		IPI00104050.3	THRAP3	1.411		IPI00106491.3	MRTO4	0.4975
IPI00011274.3	HNRPDL	0.76075		IPI00104128.3	SEC11A	-0.28875		IPI00106495.1	NCAPG	0.57475
IPI00745396.1	HNRPLL	0.58		IPI00105598.3	PSMD11	-0.605		IPI00106567.2	WDR33	0.048
IPI00031768.1	HOOK3	-3.4995		IPI00106491.3	MRTO4	0.6445		IPI00106642.4	SDF2L1	0.466
IPI00063762.1	HPDL	1.935		IPI00106495.1	NCAPG	0.4925		IPI00106698.1	PELO	-0.00675
IPI00218493.7	HPRT1	0.087		IPI00106567.2	WDR33	1.8565		IPI00107104.1	CXorf26	0.475
IPI00300050.3	HSD11B2	3.529		IPI00106642.4	SDF2L1	-1.02575		IPI00107745.3	LUC7L3	0.311
IPI00017726.1	HSD17B10	0.4105		IPI00106698.1	PELO	-0.70725		IPI00140420.4	SND1	0.23975
IPI00007676.3	HSD17B12	0.7395		IPI00107104.1	CXorf26	-0.261		IPI00141318.2	CKAP4	0.0265
IPI00019912.3	HSD17B4	1.44		IPI00107745.3	LUC7L3	0.6855		IPI00145260.3	IBA57	-0.39675
IPI00784295.2	HSP90AA1	-0.29725		IPI00140420.4	SND1	-0.786		IPI00145593.7	NOM1	0.47125
IPI00414676.6	HSP90AB1	0.5785		IPI00141318.2	CKAP4	-3.4895		IPI00147874.1	NANS	0.4915
IPI00027230.3	HSP90B1	-0.66375		IPI00145260.3	IBA57	1.4825		IPI00148063.1	HEBP1	0.0705
IPI00292499.4	HSPA14	0.56325		IPI00145593.7	NOM1	1.59425		IPI00149650.3	PPWD1	0.28525
IPI00304925.5	HSPA1B	-0.813		IPI00147874.1	NANS	-2.1545		IPI00151462.3	MAP1LC3B2	0.7595
IPI00911039.1	HSPA1B	-0.82025		IPI00148063.1	HEBP1	-1.701		IPI00151988.4	ZNF532	0.105
IPI00007702.1	HSPA2	-1.97825		IPI00149650.3	PPWD1	1.21875		IPI00152007.1	ARHGEF17	1.1845
IPI00002966.2	HSPA4	0.4645		IPI00151462.3	MAP1LC3B2	-2.12975		IPI00152083.3	C7orf11	0.06175
IPI00003362.2;P20029	HSPA5	-1.2085		IPI00151988.4	ZNF532	4.04725		IPI00152377.1	STT3B	0.4755
IPI00003865.1	HSPA8	-0.5245		IPI00152007.1	ARHGEF17	-4.77		IPI00152407.3	C18orf25	0.628
IPI00007765.5	HSPA9	0.82525		IPI00152083.3	C7orf11	1.07575		IPI00152432.2	GPT2	0.2905
IPI00025512.2	HSPB1	-4.95025		IPI00152377.1	STT3B	-0.48		IPI00152671.7	FAM91A1	0.19875
IPI00784154.1	HSPD1	1.7865		IPI00152407.3	C18orf25	0.02525		IPI00152692.2	DTD1	0.05925
IPI00220362.5	HSPE1	1.90425		IPI00152432.2	GPT2	2.1755		IPI00152708.3	UTP15	-0.127
IPI00024284.5	HSPG2	-3.15425		IPI00152671.7	FAM91A1	-1.60575		IPI00152853.3	KIAA1949	0.45775
IPI00218993.1	HSPH1	-0.323		IPI00152692.2	DTD1	-0.16075		IPI00152946.1	RACGAP1	0.56375
IPI00002335.1	HTT	-0.29825		IPI00152708.3	UTP15	2.02925		IPI00152998.3	LRRC40	0.13175
IPI00445401.3	HUWE1	-0.132		IPI00152853.3	KIAA1949	-3.72625		IPI00153032.1	LTV1	1.1615
IPI00000877.1	HYOU1	0.1385		IPI00152946.1	RACGAP1	0.86025		IPI00154162.5	LEO1	0.22475
IPI00644127.2	IARS	-0.43475		IPI00152998.3	LRRC40	0.66075		IPI00154473.5	GFM1	0.1635
IPI00017283.2	IARS2	-0.35575		IPI00153032.1	LTV1	-0.9495		IPI00154528.3	SMC6	-0.1115
IPI00145260.3	IBA57	0.79125		IPI00154162.5	LEO1	0.90875		IPI00154590.6	MKI67IP	0.70475
IPI00029114.1	ICT1	0.093		IPI00154473.5	GFM1	0.51825		IPI00155601.1	MACROD1	-1.23825
IPI00027223.2	IDH1	1.81325		IPI00154528.3	SMC6	2.23		IPI00156005.3	NOVA2	-0.2135
IPI00011107.2	IDH2	-0.44525		IPI00154590.6	MKI67IP	0.8495		IPI00156374.6	IPO4	0.5285
IPI00304417.7	IDH3B	-0.51775		IPI00155601.1	MACROD1	1.9615		IPI00156689.3	VAT1	0.3915
IPI00019148.1	IGBP1	-1.56025		IPI00156005.3	NOVA2	3.4085		IPI00156793.5	XPC	1.1935
IPI00940809.1	IGF1R	2.08775		IPI00156374.6	IPO4	-0.273		IPI00156984.3	CHMP1B	0.06975
IPI00008557.5	IGF2BP1	3.05075		IPI00156689.3	VAT1	-0.88575		IPI00157144.2	GYS1	0.21975
IPI00180983.1	IGF2BP2	0.07175		IPI00156793.5	XPC	-0.1705		IPI00157215.5	C19orf52	-0.0215
IPI00658000.3	IGF2BP3	1.52125		IPI00156984.3	CHMP1B	1.081		IPI00157442.1	ARHGEF11	0.03675
IPI00289819.4	IGF2R	-0.5285		IPI00157144.2	GYS1	-1.6125		IPI00157790.7	KIAA0368	0.25825
IPI00186736.3	IGSF8	0.8005		IPI00157215.5	C19orf52	-0.05575		IPI00157908.4	AIFM1	0.363
IPI00043598.2	IKBIP	-3.6575		IPI00157442.1	ARHGEF11	-0.10675		IPI00158296.6	KIAA0564	-0.045
IPI00797136.2	IKBIP	-4.355		IPI00157790.7	KIAA0368	-0.01875		IPI00160421.3	MRPL18	0.07625
IPI00293735.2	IKBKAP	-0.04225		IPI00157908.4	AIFM1	0.999		IPI00163084.3	XAB2	0.32525
IPI00005198.2;Q9CXY6	ILF2	1.152		IPI00158296.6	KIAA0564	0.342		IPI00163100.1	UBXN6	0.55425
IPI00418313.3	ILF3	1.107		IPI00160421.3	MRPL18	-0.17975		IPI00163187.10	FSCN1	1.0755
IPI00013219.1	ILK	-2.964		IPI00163084.3	XAB2	1.05125		IPI00163381.4	LEPRE1	0.55925
IPI00554541.2	ILVBL	-0.354		IPI00163100.1	UBXN6	-2.20025		IPI00165092.3	YARS2	0.3795
IPI00019488.1	IMP3	1.43725		IPI00163187.10	FSCN1	-1.2705		IPI00165261.6	SCFD1	0.199
IPI00020906.1	IMPA1	-0.35775		IPI00163381.4	LEPRE1	-2.63625		IPI00165361.3	DCUN1D5	0.3195
IPI00291510.3	IMPDH2	-0.305		IPI00165092.3	YARS2	1.04575		IPI00165506.4	POLDIP2	0.28675
IPI00001453.2	INA	-2.4965		IPI00165261.6	SCFD1	-0.65475		IPI00166013.1	C20orf4	0.70875
IPI00759472.1	INCENP	2.12225		IPI00165361.3	DCUN1D5	0.7755		IPI00166051.5	FAM177A1	-0.15725
IPI00876931.1	INTS1	0.7555		IPI00165506.4	POLDIP2	-0.148		IPI00166137.5	RALYL	0.48625
IPI00477759.1	INTS2	0.76875		IPI00166013.1	C20orf4	-0.30775		IPI00166153.3	FTSJD2	0.4385
IPI00418336.3	INTS3	0.7925		IPI00166051.5	FAM177A1	-0.1915		IPI00166293.5;Q8CGP0	HIST3H2BB	1.617
IPI00156374.6	IPO4	-0.0865		IPI00166137.5	RALYL	0.6115		IPI00166749.3	PMPCA	0.49175
IPI00793443.2	IPO5	-0.4905		IPI00166153.3	FTSJD2	0.24825		IPI00166873.3	C9orf23	0.6225
IPI00007402.3	IPO7	-0.68125		IPI00166293.5;Q8CGP0	HIST3H2BB	0.53825		IPI00167074.4	ARL6IP6	-0.11225
IPI00185146.5	IPO9	0.17975		IPI00166749.3	PMPCA	0.09925		IPI00167147.1	HNRNPUL1	0.0905
IPI00009342.1	IQGAP1	-2.283		IPI00166873.3	C9orf23	-0.59675		IPI00167538.3	COX18	0.36425
IPI00645608.2	IRF2BP1	0.45625		IPI00167074.4	ARL6IP6	1.0685		IPI00167572.4	FAM98B	-0.02725
IPI00019205.1	IRF2BPL	-0.4075		IPI00167147.1	HNRNPUL1	0.63725		IPI00167941.1	MDN1	0.3205
IPI00103925.2	IRGQ	-0.746		IPI00167538.3	COX18	0.544		IPI00168262.2	GLT25D1	0.2915
IPI00375631.6	ISG15	-2.112		IPI00167572.4	FAM98B	0.46275		IPI00168388.1	SRP68	0.25325
IPI00884070.1	ISOC1	1.6655		IPI00167941.1	MDN1	3.532		IPI00168407.3	PDPR	-0.474
IPI00552736.1	ISY1	0.919		IPI00168262.2	GLT25D1	-2.01625		IPI00168698.1	PDZD8	-0.05175
IPI00176010.1	ITCH	-2.22675		IPI00168388.1	SRP68	-0.71725		IPI00168878.1	TOR1AIP2	0.532
IPI00013744.1	ITGA2	-4.7485		IPI00168407.3	PDPR	1.37225		IPI00168885.5	DHX57	0.6345
IPI00215995.1	ITGA3	-3.5285		IPI00168698.1	PDZD8	0.0345		IPI00169285.6	PLBD2	0.135
IPI00306604.5	ITGA5	-3.15525		IPI00168878.1	TOR1AIP2	-1.6275		IPI00169325.1	WDR36	-0.002
IPI00216221.2	ITGA6	0.25425		IPI00168885.5	DHX57	-0.34175		IPI00169383.3	PGK1	-0.3215
IPI00922108.1	ITGAV	-1.0765		IPI00169285.6	PLBD2	-0.70575		IPI00170548.1	ATAD2	0.49975
IPI00217563.4;IPI00645194.1	ITGB1	-2.84975		IPI00169325.1	WDR36	1.7245		IPI00170581.1	NUP50	0.33475
IPI00029741.1	ITGB5	0.539		IPI00169383.3	PGK1	0.909		IPI00170596.1	SIN3A	0.08425
IPI00645805.4	IVD	-0.121		IPI00170548.1	ATAD2	1.4135		IPI00170692.4	VAPA	0.02
IPI00784013.1	JAK1	-2.92775		IPI00170581.1	NUP50	1.39825		IPI00170778.4	FNBP4	0.59525
IPI00023756.2	JARID2	3.51475		IPI00170596.1	SIN3A	2.55475		IPI00170796.1	VPS29	0.547
IPI00641392.4	JMJD1C	3.0745		IPI00170692.4	VAPA	-0.742		IPI00170924.2	HINT3	-0.62325
IPI00896458.1	JMJD6	-1.7505		IPI00170778.4	FNBP4	0.20175		IPI00170935.1	LRRC47	-0.0485
IPI00554711.3	JUP	2.71625		IPI00170796.1	VPS29	-2.078		IPI00171087.7	SRBD1	0.297
IPI00014238.2	KARS	-0.15		IPI00170924.2	HINT3	0.5335		IPI00171127.1	UBAP2	0.922
IPI00456631.5	KDM1A	2.34		IPI00170935.1	LRRC47	0.3465		IPI00171199.5	PSMA3	0.55675
IPI00479786.5	KHSRP	0.46325		IPI00171087.7	SRBD1	1.4005		IPI00171248.1	EED	0.81675
IPI00791325.1	KIAA0020	0.9775		IPI00171127.1	UBAP2	-0.1455		IPI00171390.2	PRPF38A	0.1815
IPI00029175.5	KIAA0196	-1.603		IPI00171199.5	PSMA3	-0.69025		IPI00171573.2	MCU	-0.301
IPI00749513.5	KIAA0319L	1.61425		IPI00171248.1	EED	1.8475		IPI00171626.3	LPCAT1	-0.38525
IPI00157790.7	KIAA0368	-0.07575		IPI00171390.2	PRPF38A	1.69625		IPI00171665.1	NUP37	0.05175
IPI00004584.1	KIAA0391	1.9305		IPI00171573.2	MCU	0.422		IPI00171798.1	MTA2	0.63925
IPI00158296.6	KIAA0564	0.04125		IPI00171626.3	LPCAT1	2.273		IPI00171844.3	COPS4	0.377
IPI00939707.1	KIAA0664	-0.15		IPI00171665.1	NUP37	1.2965		IPI00172591.5	MRPL17	0.3475
IPI00298991.9	KIAA1033	-1.52225		IPI00171798.1	MTA2	-0.3895		IPI00172656.6	FAF2	0.05
IPI00477355.3	KIAA1279	-0.6615		IPI00171844.3	COPS4	-1.407		IPI00173346.3	PGM2L1	0.5485
IPI00784901.1	KIAA1715	-3.1835		IPI00172591.5	MRPL17	0.0205		IPI00175096.1	TTC9C	0.374
IPI00748360.2	KIAA1797	-1.14525		IPI00172656.6	FAF2	-0.70375		IPI00175136.5	RBM15B	-0.146
IPI00152853.3	KIAA1949	-3.64775		IPI00173346.3	PGM2L1	1.54525		IPI00175146.5	ZFC3H1	0.24
IPI00182757.10	KIAA1967	1.45025		IPI00175096.1	TTC9C	-1.32875		IPI00175169.3	ARFGAP1	0.632
IPI00305289.2	KIF11	2.45475		IPI00175136.5	RBM15B	1.46725		IPI00176010.1	ITCH	0.384
IPI00604711.3	KIF1A	2.39		IPI00175146.5	ZFC3H1	2.56875		IPI00176702.4	CAMSAP3	-0.231
IPI00029422.1	KIF20A	1.692		IPI00175169.3	ARFGAP1	-1.599		IPI00176706.1	RBM17	0.3525
IPI00000769.2	KIF22	2.417		IPI00176010.1	ITCH	-2.36575		IPI00177008.1	PGP	0.48625
IPI00293884.6	KIF23	1.18525		IPI00176702.4	CAMSAP3	3.3725		IPI00177381.8	CWC22	0.75
IPI00867529.1	KIF2A	0.32975		IPI00176706.1	RBM17	1.1075		IPI00177642.8	CCDC9	0.3135
IPI00290435.3	KIF2C	2.793		IPI00177008.1	PGP	-0.0255		IPI00177716.7	HMGA1	0.2515
IPI00004533.1	KIF3B	-0.71375		IPI00177381.8	CWC22	0.966		IPI00177728.3	CNDP2	0.602
IPI00178150.5	KIF4A	1.38175		IPI00177642.8	CCDC9	-0.80625		IPI00177938.2	TLE3	0.08325
IPI00012837.1	KIF5B	-2.103		IPI00177716.7	HMGA1	1.3195		IPI00177940.2	RDH14	0.3995
IPI00306400.9	KIFC1	2.26125		IPI00177728.3	CNDP2	0.60775		IPI00177965.5	NT5DC1	-0.0815
IPI00921892.1	KIN	1.69125		IPI00177938.2	TLE3	2.14575		IPI00178150.5	KIF4A	0.984
IPI00002214.1	KPNA2	2.237		IPI00177940.2	RDH14	-0.38625		IPI00178185.1	BICD2	0.34725
IPI00299033.1	KPNA3	-0.3085		IPI00177965.5	NT5DC1	1.27175		IPI00178375.3	PPIP5K2	0.0275
IPI00012578.1	KPNA4	-1.10725		IPI00178150.5	KIF4A	0.84525		IPI00178440.3	SNORA41	0.316
IPI00747764.3	KPNA6	-0.4935		IPI00178185.1	BICD2	-2.5825		IPI00178861.1	TRMT1	0.459
IPI00001639.2	KPNB1	-0.386		IPI00178375.3	PPIP5K2	-0.6685		IPI00179326.7	BAIAP2L1	-0.0425
IPI00423570.3	KRAS	-0.006		IPI00178440.3	SNORA41	-1.5205		IPI00179330.6	RPS27A	0.41925
IPI00220327.4	KRT1	1.46325		IPI00178861.1	TRMT1	0.7705		IPI00179473.9	SQSTM1	-0.4765
IPI00554788.5	KRT18	3.747		IPI00179326.7	BAIAP2L1	1.92325		IPI00179700.3	HMGA1	0.86825
CON_IPI00479145.2;;IPI00479145.2	KRT19	2.92075		IPI00179330.6	RPS27A	-0.83275		IPI00179890.2	G3BP2	0.37
CON_IPI00554648.3;;IPI00554648.3	KRT8	3.39		IPI00179473.9	SQSTM1	-1.88975		IPI00179953.2	NASP	0.38475
IPI00646281.1	L1CAM	1.73025		IPI00179700.3	HMGA1	1.23825		IPI00179964.5	PTBP1	0.177
IPI00253050.2	L1TD1	3.1875		IPI00179890.2	G3BP2	0.07875		IPI00180240.2	TMSL3	0.115
IPI00878749.1	LAGE3	0.115		IPI00179953.2	NASP	3.0185		IPI00180454.4	UTP11L	0.24075
IPI00375294.3	LAMA1	2.0865		IPI00179964.5	PTBP1	1.2485		IPI00180954.4	CIRBP	0.12575
IPI00783665.4	LAMA5	2.644		IPI00180240.2	TMSL3	-0.52775		IPI00180983.1	IGF2BP2	0.238
IPI00013976.3	LAMB1	-0.8155		IPI00180454.4	UTP11L	1.702		IPI00181135.4	BCAT2	0.25375
IPI00296922.4	LAMB2	-1.4945		IPI00180954.4	CIRBP	-0.23		IPI00181359.5	SCAF11	0.62675
IPI00298281.4	LAMC1	-0.774		IPI00180983.1	IGF2BP2	0.1325		IPI00181728.1	BRIX1	0.3185
IPI00884105.2	LAMP1	-0.899		IPI00181135.4	BCAT2	-0.0405		IPI00182289.6	RPS29	0.1465
IPI00016670.3	LAMTOR1	-0.59275		IPI00181359.5	SCAF11	2.00775		IPI00182373.2	P4HA2	-0.28375
IPI00032409.1	LAMTOR2	-0.17525		IPI00181728.1	BRIX1	0.6895		IPI00182533.5	RPL28	0.531
IPI00030919.3	LAMTOR3	-0.638		IPI00182289.6	RPS29	-0.97125		IPI00182728.2	VPS4B	0.4155
IPI00789806.2	LAP3	-0.8495		IPI00182373.2	P4HA2	-3.7505		IPI00182757.10	KIAA1967	0.0795
IPI00185919.3	LARP1	-0.034		IPI00182533.5	RPL28	-0.58325		IPI00182933.5	CYB5A	-0.4175
IPI00645869.1	LAS1L	1.59625		IPI00182728.2	VPS4B	-1.03825		IPI00183400.8	CSNK1A1	0.5245
IPI00000861.1	LASP1	-2.98025		IPI00182757.10	KIAA1967	1.60825		IPI00183695.9	S100A10	1.0055
IPI00872246.1	LCMT1	0.35275		IPI00182933.5	CYB5A	1.24125		IPI00183786.1	FADS2	2.1495
IPI00760574.1	LDB1	0.711		IPI00183400.8	CSNK1A1	-0.50025		IPI00183938.6	TTC27	0.5
IPI00217966.9;IPI00217966.7	LDHA	-1.66875		IPI00183695.9	S100A10	-4.80925		IPI00184311.4	ENPP1	0.25925
IPI00219217.3	LDHB	0.68175		IPI00183786.1	FADS2	0.0855		IPI00184330.5	MCM2	0.01975
IPI00032491.1	LEMD3	0.61625		IPI00183938.6	TTC27	-0.43375		IPI00184546.4	C12orf23	0.4285
IPI00154162.5	LEO1	0.83525		IPI00184311.4	ENPP1	0.362		IPI00184821.1	COASY	0.407
IPI00163381.4	LEPRE1	-2.31725		IPI00184330.5	MCM2	2.18375		IPI00185146.5	IPO9	0.53575
IPI00217055.1	LEPREL1	-3.79325		IPI00184546.4	C12orf23	-4.046		IPI00185374.4	PSMD12	0.24925
IPI00017592.1	LETM1	-0.538		IPI00184821.1	COASY	-0.81425		IPI00185533.7	SEH1L	0.01725
IPI00219219.3	LGALS1	-6.27425		IPI00185146.5	IPO9	-0.169		IPI00185859.2	MRPL45	0.4445
IPI00465431.8	LGALS3	-6.0735		IPI00185374.4	PSMD12	-0.49		IPI00185919.3	LARP1	0.1425
IPI00384155.1	LGMN	1.24375		IPI00185533.7	SEH1L	1.41975		IPI00186194.5	CEP170	0.28575
IPI00219841.6	LIG1	2.1115		IPI00185859.2	MRPL45	0.0565		IPI00186290.6	EEF2	0.56475
IPI00008918.1	LIMA1	-2.5685		IPI00185919.3	LARP1	0.118		IPI00186429.8	CLPTM1L	0.36575
IPI00002948.3	LIN28A	2.02		IPI00186194.5	CEP170	-2.08225		IPI00186736.3	IGSF8	-0.4065
IPI00019997.1	LIN7C	1.14375		IPI00186290.6	EEF2	-1.01625		IPI00187011.4	ZC3H4	0.09225
IPI00791938.1	LLGL1	0.845		IPI00186429.8	CLPTM1L	-0.85875		IPI00215630.1	VCAN	1.86425
IPI00031615.3	LLPH	0.25525		IPI00186736.3	IGSF8	1.5315		IPI00215637.5	DDX3X	0.41625
IPI00026530.4	LMAN1	-1.5725		IPI00187011.4	ZC3H4	0.838		IPI00215687.1	GLS	0.4515
IPI00009950.1	LMAN2	-1.034		IPI00215630.1	VCAN	0.347		IPI00215719.6	RPL18	0.3725
IPI00852693.1	LMF2	-2.94025		IPI00215637.5	DDX3X	-0.5795		IPI00215762.7	EXOC1	0.44
IPI00021405.3	LMNA	-4.76925		IPI00215687.1	GLS	-2.30775		IPI00215768.3	GCLC	0.716
IPI00217975.4	LMNB1	1.95675		IPI00215719.6	RPL18	-0.476		IPI00215777.1	SLC25A3	0.319
IPI00291802.3	LMO7	-5.46975		IPI00215762.7	EXOC1	-1.387		IPI00215780.5	RPS19	0.3815
IPI00221241.3	LNPEP	-3.535		IPI00215768.3	GCLC	-0.53475		IPI00215790.6	RPL38	0.32
IPI00328306.9	LOC441155	2.265		IPI00215780.5	RPS19	-0.53875		IPI00215801.1	RBM39	0.025
IPI00745893.2	LOC728825	0.74775		IPI00215790.6	RPL38	-0.22625		IPI00215815.3	AUP1	0.35175
IPI00924782.1	LOC729020	-1.7635		IPI00215801.1	RBM39	1.39125		IPI00215884.4;Q6PDM2	SRSF1	0.07525
IPI00334291.9	LONP1	0.76475		IPI00215815.3	AUP1	-0.264		IPI00215888.4	SRP72	0.24475
IPI00294839.6	LOXL2	-3.668		IPI00215884.4;Q6PDM2	SRSF1	1.256		IPI00215893.8	HMOX1	1.31675
IPI00171626.3	LPCAT1	1.6305		IPI00215888.4	SRP72	-0.53		IPI00215911.3	APEX1	0.05675
IPI00023704.1	LPP	-2.5795		IPI00215893.8	HMOX1	-2.926		IPI00215920.8	ARF6	0.19475
IPI00945818.1	LRBA	2.1575		IPI00215911.3	APEX1	0.6075		IPI00215928.4	CETN2	0.192
IPI00376144.3	LRCH1	-2.06925		IPI00215920.8	ARF6	-1.33575		IPI00215948.4	CTNNA1	0.35675
IPI00020557.1	LRP1	-2.64175		IPI00215928.4	CETN2	1.10225		IPI00215965.2	HNRNPA1	0.39825
IPI00026848.3	LRPAP1	-1.16175		IPI00215948.4	CTNNA1	-0.042		IPI00215978.4	POLR3D	0.94825
IPI00783271.1	LRPPRC	1.07575		IPI00215965.2	HNRNPA1	0.973		IPI00215995.1	ITGA3	0.13375
IPI00152998.3	LRRC40	0.545		IPI00215978.4	POLR3D	0.90525		IPI00216048.9	PITPNA	0.527
IPI00170935.1	LRRC47	-0.1395		IPI00215995.1	ITGA3	-3.14325		IPI00216057.5	SORD	0.6865
IPI00396321.1	LRRC59	-1.59175		IPI00216048.9	PITPNA	-1.285		IPI00216085.3	COX6B1	0.1805
IPI00002070.6	LRRC8A	-0.3365		IPI00216057.5	SORD	0.12325		IPI00216088.3	CRABP2	0.2755
IPI00300094.6	LSG1	0.44		IPI00216085.3	COX6B1	0.28075		IPI00216138.6	TAGLN	1.51975
IPI00004436.1	LSM1	-0.27175		IPI00216088.3	CRABP2	1.08175		IPI00216139.3	2017-09-06	0.166
IPI00032460.3;O35900	LSM2	1.07975		IPI00216138.6	TAGLN	-4.6525		IPI00216159.14	GFPT2	-0.06525
IPI00219229.3	LSM3	1.08725		IPI00216139.3	2017-09-06	1.06175		IPI00216192.3	CLPB	0.12625
IPI00294955.3	LSM4	1.26225		IPI00216159.14	GFPT2	2.786		IPI00216221.2	ITGA6	0.28475
IPI00001146.1;P62313	LSM6	1.1985		IPI00216192.3	CLPB	-0.07625		IPI00216230.3	TMPO	0.27925
IPI00007163.1	LSM7	1.29675		IPI00216221.2	ITGA6	0.24375		IPI00216237.5	RPL36	0.24875
IPI00219077.4	LTA4H	0.2145		IPI00216230.3	TMPO	0.82775		IPI00216247.2	PSMD4	1.02275
IPI00153032.1	LTV1	-0.046		IPI00216237.5	RPL36	-0.52475		IPI00216293.6	TST	-0.41375
IPI00893087.1	LUC7L2	0.0775		IPI00216247.2	PSMD4	-1.92		IPI00216308.5	VDAC1	0.088
IPI00107745.3	LUC7L3	0.721		IPI00216293.6	TST	0.64175		IPI00216313.7	VSNL1	-0.1395
IPI00015838.3	LYAR	1.828		IPI00216308.5	VDAC1	0.02525		IPI00216319.3	YWHAH	0.45125
IPI00398727.3	LYPLA1	0.8355		IPI00216313.7	VSNL1	1.53225		IPI00216361.1	ZC3H7B	0.34825
IPI00025049.1	M6PR	-0.38725		IPI00216319.3	YWHAH	-0.601		IPI00216393.1	CLTA	0.2115
IPI00155601.1	MACROD1	0.41225		IPI00216361.1	ZC3H7B	-2.00125		IPI00216470.1	PIP4K2B	0.448
IPI00940535.1	MAD1L1	0.52625		IPI00216393.1	CLTA	-0.94475		IPI00216472.1	CLTB	0.33025
IPI00009542.1	MAGED2	-0.16525		IPI00216470.1	PIP4K2B	-1.72225		IPI00216529.1	ATP2B1	0.8165
IPI00219306.1;P61327	MAGOH	1.07625		IPI00216472.1	CLTB	-3.416		IPI00216587.9;P62242	RPS8	0.4875
IPI00646719.1	MAGT1	-0.622		IPI00216529.1	ATP2B1	-0.95		IPI00216622.1	ACTL6A	0.15775
IPI00332428.5	MAK16	1.10375		IPI00216587.9;P62242	RPS8	-0.537		IPI00216682.5	CNN3	0.58725
IPI00003802.2	MAN2A1	0.303		IPI00216622.1	ACTL6A	1.09375		IPI00216691.5	PFN1	0.61175
IPI00298793.4	MANBA	0.3615		IPI00216682.5	CNN3	-1.0425		IPI00216695.1	BAZ1B	0.8305
IPI00924819.1	MANF	-0.5725		IPI00216691.5	PFN1	-1.49425		IPI00216730.3	HIST2H2AB	0.26525
IPI00887765.1	MAP1A	-6.25575		IPI00216695.1	BAZ1B	1.46325		IPI00216760.1	ECE1	0.61025
IPI00008868.3	MAP1B	-2.11025		IPI00216730.3	HIST2H2AB	1.90375		IPI00216816.1	TOP3B	0.61575
IPI00415014.3	MAP1LC3A	-3.22575		IPI00216760.1	ECE1	-3.547		IPI00216919.1	YAP1	0.52125
IPI00151462.3	MAP1LC3B2	-1.7075		IPI00216816.1	TOP3B	0.41975		IPI00216951.2	DARS	0.03625
IPI00296485.6	MAP1S	-0.04925		IPI00216919.1	YAP1	-1.4445		IPI00216969.3	ABL1	0.138
IPI00219604.3	MAP2K1	-0.63925		IPI00216951.2	DARS	0.25775		IPI00216999.2	C14orf21	1.04175
IPI00003783.1	MAP2K2	-1.43125		IPI00216969.3	ABL1	-0.37025		IPI00217030.10;P62702	RPS4X	0.369
IPI00218857.1	MAP2K3	-2.891		IPI00216999.2	C14orf21	0.35025		IPI00217055.1	LEPREL1	0.05675
IPI00003479.3	MAPK1	-2.0515		IPI00217030.10;P62702	RPS4X	-0.4215		IPI00217113.1	CLIP1	0.53075
IPI00910350.1	MAPRE1	-0.279		IPI00217055.1	LEPREL1	-3.3255		IPI00217143.3	SDHA	-0.662
IPI00219301.7	MARCKS	-0.64075		IPI00217113.1	CLIP1	-3.252		IPI00217223.1	PAICS	0.35025
IPI00641181.5	MARCKSL1	2.68825		IPI00217143.3	SDHA	0.7335		IPI00217232.2	SUCLA2	0.496
IPI00008240.2	MARS	0.0315		IPI00217223.1	PAICS	1.11375		IPI00217236.4	TBCA	0.961
IPI00010157.1	MAT2A	-0.1505		IPI00217232.2	SUCLA2	-0.14325		IPI00217240.1	WDR75	-0.098
IPI00017297.1	MATR3	1.69875		IPI00217236.4	TBCA	-0.03475		IPI00217272.7	AACS	0.625
IPI00020719.2	MAVS	-1.16625		IPI00217240.1	WDR75	1.99975		IPI00217386.1	POLR1C	0.3305
IPI00219929.1	MAX	0.62075		IPI00217272.7	AACS	-0.0215		IPI00217413.3	DHX29	0.22175
IPI00439195.1	MBD3	2.364		IPI00217386.1	POLR1C	0.55825		IPI00217467.3	HIST1H1E	1.54125
IPI00016334.2	MCAM	-2.10725		IPI00217413.3	DHX29	-0.9675		IPI00217468.3	HIST1H1B	0.9765
IPI00789428.1	MCCC2	1.0915		IPI00217467.3	HIST1H1E	-0.26975		IPI00217469.3	HIST1H1A	-1.452
IPI00030356.4	MCL1	2.13125		IPI00217468.3	HIST1H1B	1.3165		IPI00217519.3	RALA	-0.11
IPI00184330.5	MCM2	1.93775		IPI00217469.3	HIST1H1A	2.7875		IPI00217553.1	MRPL41	0.3915
IPI00940786.1;IPI00013214.1	MCM3	2.07375		IPI00217519.3	RALA	0.4815		IPI00217563.4;IPI00645194.1	ITGB1	0.72075
IPI00028954.1	MCM3AP	0.7245		IPI00217553.1	MRPL41	-0.061		IPI00217630.1	DHX37	0.6965
IPI00018349.5	MCM4	1.58125		IPI00217563.4;IPI00645194.1	ITGB1	-3.295		IPI00217661.4	RAVER1	0.10225
IPI00031517.1	MCM6	1.918		IPI00217630.1	DHX37	0.89675		IPI00217686.3	FTSJ3	0.5035
IPI00299904.3	MCM7	1.9085		IPI00217661.4	RAVER1	1.49125		IPI00217709.1	TOP2B	0.511
IPI00552546.1	MCMBP	0.88125		IPI00217686.3	FTSJ3	0.82825		IPI00217760.2	DHX36	0.32775
IPI00171573.2	MCU	-0.179		IPI00217709.1	TOP2B	1.63125		IPI00217766.3	SCARB2	-0.15925
IPI00916111.2	MDH1	-0.007		IPI00217760.2	DHX36	0.66625		IPI00217816.3	UAP1	-0.35625
IPI00291006.2	MDH2	0.2585		IPI00217766.3	SCARB2	-1.9345		IPI00217862.5	RRP9	0.24425
IPI00167941.1	MDN1	3.43175		IPI00217816.3	UAP1	-3.99975		IPI00217871.4	ALDH4A1	0.06125
IPI00008215.1	ME1	-3.73575		IPI00217862.5	RRP9	1.20775		IPI00217874.2	RCOR2	0.399
IPI00011201.1	ME2	0.7165		IPI00217871.4	ALDH4A1	1.43375		IPI00217920.7	ALDH16A1	0.13075
IPI00829826.1	MED1	0.67625		IPI00217874.2	RCOR2	2.748		IPI00217949.12	UBE2S	1.082
IPI00000305.3	MED11	1.06375		IPI00217920.7	ALDH16A1	0.10125		IPI00217950.5	HMGN2	0.26325
IPI00297191.2	MED14	0.938		IPI00217949.12	UBE2S	1.13375		IPI00217966.9;IPI00217966.7	LDHA	-0.0975
IPI00554734.1	MED15	0.081		IPI00217950.5	HMGN2	0.256		IPI00217975.4	LMNB1	0.542
IPI00909893.1	MED17	0.8615		IPI00217966.9;IPI00217966.7	LDHA	-1.08825		IPI00218200.8	BCAP31	0.21025
IPI00935435.1	MED18	0.32175		IPI00217975.4	LMNB1	1.64225		IPI00218207.1	SPTBN2	0.66475
IPI00645426.2	MED22	0.75475		IPI00218200.8	BCAP31	-0.536		IPI00218236.6;P62141	PPP1CB	-0.03725
IPI00942495.1	MED6	1.212		IPI00218207.1	SPTBN2	0.61175		IPI00218342.10	MTHFD1	1.1855
IPI00399089.4	MESDC2	-0.64175		IPI00218236.6;P62141	PPP1CB	-0.656		IPI00218343.4	TUBA1C	0.743
IPI00022239.7	METAP1	0.55675		IPI00218342.10	MTHFD1	-0.33825		IPI00218353.3	ATP13A1	0.00075
IPI00033036.1	METAP2	-0.4955		IPI00218343.4	TUBA1C	-1.4305		IPI00218357.1	DNMT3B	0.57375
IPI00783001.1	METTL15	0.8645		IPI00218353.3	ATP13A1	-0.49775		IPI00218398.5	MMP14	0.79525
IPI00009755.3	METTL3	0.67275		IPI00218357.1	DNMT3B	2.9975		IPI00218435.1	PRPF4	0.039
IPI00022790.2	MFAP1	1.516		IPI00218398.5	MMP14	-2.71225		IPI00218465.10	PLAA	0.32075
IPI00002236.3	MFGE8	-0.165		IPI00218435.1	PRPF4	1.14		IPI00218487.3	GJA1	0.3435
IPI00642329.2	MFN2	0.14125		IPI00218465.10	PLAA	-0.66925		IPI00218493.7	HPRT1	0.80075
IPI00103940.4	MFSD10	0.14525		IPI00218487.3	GJA1	2.787		IPI00218500.6	MLL	0.217
IPI00000138.1	MGAT1	-2.004		IPI00218493.7	HPRT1	-0.37075		IPI00218606.7;P62267	RPS23	0.493
IPI00009730.1	MID1IP1	1.6325		IPI00218500.6	MLL	1.5		IPI00218638.10	MYO1F	0.50325
IPI00293276.10	MIF	0.344		IPI00218606.7;P62267	RPS23	-0.5255		IPI00218682.1	P4HA1	-0.56225
IPI00293748.3	MINPP1	-0.62125		IPI00218638.10	MYO1F	-0.6055		IPI00218728.4	PAFAH1B1	0.37825
IPI00241860.4	MIPEP	0.3675		IPI00218682.1	P4HA1	-0.1695		IPI00218733.6	SOD1	0.162
IPI00328328.3;P10630	MIR1248	-0.01775		IPI00218728.4	PAFAH1B1	-1.228		IPI00218775.2	FKBP5	0.46575
IPI00004233.2	MKI67	3.71425		IPI00218733.6	SOD1	-0.64775		IPI00218848.5	ATP5I	-0.142
IPI00154590.6	MKI67IP	1.0535		IPI00218775.2	FKBP5	1.5195		IPI00218857.1	MAP2K3	0.70925
IPI00927374.1	MKRN2	-1.84775		IPI00218848.5	ATP5I	0.4395		IPI00218918.5	ANXA1	0.22375
IPI00029046.1	MLEC	0.211		IPI00218857.1	MAP2K3	-3.315		IPI00218922.5	SEC63	-0.09725
IPI00002828.3	MLF1IP	2.4905		IPI00218918.5	ANXA1	-4.17325		IPI00218924.5	CHP	0.45975
IPI00023095.1	MLF2	0.1875		IPI00218922.5	SEC63	0.0065		IPI00218971.4	PDP1	-0.4295
IPI00218500.6	MLL	1.55725		IPI00218924.5	CHP	-0.7135		IPI00218993.1	HSPH1	0.71925
IPI00023461.2	MLLT4	2.6515		IPI00218971.4	PDP1	0.32475		IPI00219005.3	FKBP4	0.32175
IPI00218398.5	MMP14	-2.2165		IPI00218993.1	HSPH1	-0.76925		IPI00219006.5	RPS19BP1	0.20175
IPI00294701.1	MNAT1	0.003		IPI00219005.3	FKBP4	1.339		IPI00219018.7	GAPDH	0.3665
IPI00930346.1	MORF4L1	1.98125		IPI00219006.5	RPS19BP1	1.44975		IPI00219029.3	GOT1	0.73775
IPI00556107.1	MPG	0.7505		IPI00219018.7	GAPDH	-1.36725		IPI00219034.3	NDUFA8	-0.236
IPI00012149.1	MPHOSPH10	1.44625		IPI00219029.3	GOT1	-0.57375		IPI00219036.5	DICER1	0.4685
IPI00910583.1	MPP2	2.3015		IPI00219034.3	NDUFA8	0.49225		IPI00219037.5	H2AFX	0.17125
IPI00005707.6	MRC2	-4.417		IPI00219036.5	DICER1	0.251		IPI00219077.4	LTA4H	0.39425
IPI00940798.1	MRE11A	0.57675		IPI00219037.5	H2AFX	0.87775		IPI00219078.5	ATP2A2	0.15075
IPI00549381.5	MRPL1	0.25675		IPI00219077.4	LTA4H	0.0375		IPI00219097.4	HMGB2	0.29575
IPI00418290.1	MRPL14	0.25275		IPI00219078.5	ATP2A2	-0.69		IPI00219155.5;P61358	RPL27	0.4435
IPI00023086.3	MRPL15	0.3585		IPI00219097.4	HMGB2	0.85425		IPI00219156.7;P62889	RPL30	0.36575
IPI00000821.2	MRPL16	0.16275		IPI00219155.5;P61358	RPL27	-0.54075		IPI00219160.3	RPL34	0.3975
IPI00172591.5	MRPL17	0.09325		IPI00219156.7;P62889	RPL30	-0.45025		IPI00219197.3	UBE3A	0.11725
IPI00160421.3	MRPL18	-0.52425		IPI00219160.3	RPL34	-0.47125		IPI00219217.3	LDHB	0.42925
IPI00013706.5	MRPL20	-0.29025		IPI00219197.3	UBE3A	-0.04475		IPI00219219.3	LGALS1	-0.2245
IPI00293476.3	MRPL23	0.21175		IPI00219217.3	LDHB	0.562		IPI00219229.3	LSM3	0.019
IPI00790114.1	MRPL27	0.43275		IPI00219219.3	LGALS1	-4.80975		IPI00219249.4	CNTNAP1	-0.64575
IPI00006864.3	MRPL33	0.03575		IPI00219229.3	LSM3	1.41475		IPI00219299.4	TLN2	0.9585
IPI00028390.1	MRPL34	0.844		IPI00219249.4	CNTNAP1	-3.2195		IPI00219301.7	MARCKS	0.88975
IPI00295427.4	MRPL39	0.41825		IPI00219299.4	TLN2	-1.31275		IPI00219306.1;P61327	MAGOH	0.17325
IPI00217553.1	MRPL41	0.06725		IPI00219301.7	MARCKS	-1.26175		IPI00219317.3	CRNKL1	0.535
IPI00428288.1	MRPL43	0.496		IPI00219306.1;P61327	MAGOH	1.14325		IPI00219352.4	CBS	1.03775
IPI00009680.3	MRPL44	0.3525		IPI00219317.3	CRNKL1	0.48625		IPI00219381.5	NDUFA2	0.0525
IPI00185859.2	MRPL45	0.24025		IPI00219352.4	CBS	1.7985		IPI00219385.3	NDUFB6	-0.819
IPI00797533.1	MRPL46	-0.1155		IPI00219381.5	NDUFA2	0.02675		IPI00219420.3	SMC3	-0.16475
IPI00794978.1	MRPL47	0.1915		IPI00219385.3	NDUFB6	-0.14675		IPI00219426.1	PVR	0.532
IPI00939308.2	MRPL48	-0.3165		IPI00219420.3	SMC3	2.1895		IPI00219446.5	PEBP1	0.251
IPI00329036.2	MRPL50	0.30025		IPI00219426.1	PVR	-3.42675		IPI00219452.1	ACOT7	0.8525
IPI00607627.3	MRPL51	0.144		IPI00219446.5	PEBP1	0.317		IPI00219483.1	SNRNP70	0.27225
IPI00061531.4	MRPL53	0.1005		IPI00219452.1	ACOT7	-1.02925		IPI00219504.1	USP15	0.8025
IPI00061245.4	MRPS10	0.617		IPI00219483.1	SNRNP70	0.9275		IPI00219512.2	UCHL5	0.25325
IPI00005050.1	MRPS14	0.5635		IPI00219504.1	USP15	-1.96275		IPI00219525.10	PGD	0.74
IPI00550037.3	MRPS15	0.3985		IPI00219512.2	UCHL5	-0.63225		IPI00219526.6	PGM1	0.65125
IPI00032872.3	MRPS16	0.67325		IPI00219525.10	PGD	-0.70325		IPI00219538.3	POLB	0.1415
IPI00022316.3	MRPS18B	0.47875		IPI00219526.6	PGM1	0.412		IPI00219570.1	FIBP	0.164
IPI00006970.2	MRPS2	0.848		IPI00219538.3	POLB	2.32325		IPI00219604.3	MAP2K1	0.245
IPI00014812.1	MRPS21	0.18025		IPI00219570.1	FIBP	0.43925		IPI00219616.7	PRPS1	-0.376
IPI00791542.2	MRPS22	0.58525		IPI00219604.3	MAP2K1	-0.4325		IPI00219617.5	PRPS2	-0.732
IPI00032881.2	MRPS23	0.56975		IPI00219616.7	PRPS1	0.5785		IPI00219622.3	PSMA2	0.5465
IPI00006606.1	MRPS26	0.80975		IPI00219617.5	PRPS2	0.8115		IPI00219678.3	EIF2S1	0.23475
IPI00942760.1	MRPS27	0.6675		IPI00219622.3	PSMA2	-0.7385		IPI00219682.6	STOM	-0.153
IPI00010278.6	MRPS30	0.50525		IPI00219678.3	EIF2S1	-0.582		IPI00219684.3	FABP3	-0.38975
IPI00294242.2	MRPS31	0.553		IPI00219682.6	STOM	-2.90225		IPI00219685.5	YJEFN3	0.11
IPI00945880.1	MRPS33	0.257		IPI00219684.3	FABP3	3.4105		IPI00219754.1	PPFIA1	0.655
IPI00073779.1	MRPS35	0.67875		IPI00219685.5	YJEFN3	0.12425		IPI00219757.13	GSTP1	0.6335
IPI00020495.1	MRPS36	-0.69025		IPI00219754.1	PPFIA1	-0.91725		IPI00219793.1	PPAN	0.477
IPI00305668.7	MRPS6	1.0725		IPI00219757.13	GSTP1	-0.00225		IPI00219841.6	LIG1	0.30975
IPI00006440.6	MRPS7	0.4745		IPI00219793.1	PPAN	1.0615		IPI00219866.2	ZRANB2	-0.08275
IPI00641924.2	MRPS9	0.829		IPI00219841.6	LIG1	2.0885		IPI00219870.1	CTNND1	0.04475
IPI00106491.3	MRTO4	0.8365		IPI00219866.2	ZRANB2	-0.401		IPI00219877.1	HMBS	0.133
IPI00017303.1	MSH2	2.58325		IPI00219870.1	CTNND1	0.4095		IPI00219897.1	ACSL4	0.08925
IPI00384456.4	MSH6	2.729		IPI00219877.1	HMBS	0.32225		IPI00219929.1	MAX	0.43975
IPI00872814.1	MSN	-3.16325		IPI00219897.1	ACSL4	0.68725		IPI00219930.7	CRABP1	-0.816
IPI00879166.1	MTA1	2.68475		IPI00219929.1	MAX	0.4445		IPI00219994.2	CSE1L	0.3345
IPI00171798.1	MTA2	-0.0245		IPI00219930.7	CRABP1	3.227		IPI00220063.5	NDUFS5	0.33325
IPI00942294.1	MTAP	-0.453		IPI00219994.2	CSE1L	0.73375		IPI00220219.6	COPB2	0.41075
IPI00003833.3	MTCH2	-0.40225		IPI00220063.5	NDUFS5	-0.05125		IPI00220271.3	AKR1A1	0.04175
IPI00017510.3	MT-CO2	0.17325		IPI00220219.6	COPB2	-1.7145		IPI00220278.5	MYL9	1.6215
IPI00328715.4	MTDH	-1.6645		IPI00220271.3	AKR1A1	0.872		IPI00220289.7	CHD6	0.3625
IPI00910377.1	MTG1	0.36975		IPI00220278.5	MYL9	-5.47775		IPI00220301.5	PRDX6	0.406
IPI00218342.10	MTHFD1	0.82075		IPI00220289.7	CHD6	1.9405		IPI00220302.1	WTAP	0.0935
IPI00031410.1	MTOR	-0.70225		IPI00220301.5	PRDX6	-1.24425		IPI00220317.3	POLA1	0.67625
IPI00470416.2	MTPAP	1.33575		IPI00220302.1	WTAP	1.68325		IPI00220327.4	KRT1	1.1775
IPI00924816.1	MTPN	-2.08925		IPI00220317.3	POLA1	2.05725		IPI00220342.5	DDAH1	0.283
IPI00221302.1	MTRR	-1.94825		IPI00220327.4	KRT1	0.82975		IPI00220344.9;P83882;IPI00220344.7	RPL36A	0.373
IPI00024934.4	MUT	-0.1005		IPI00220342.5	DDAH1	-1.536		IPI00220362.5	HSPE1	-0.133
IPI00022745.1	MVD	0.5895		IPI00220344.9;P83882;IPI00220344.7	RPL36A	-0.23325		IPI00220381.2	TCF20	-0.22725
IPI00000105.4	MVP	-5.94875		IPI00220362.5	HSPE1	2.3335		IPI00220416.3	UQCRB	0.16475
IPI00878612.1	MYADM	-1.6275		IPI00220381.2	TCF20	1.919		IPI00220426.2	FOXK2	0.4565
IPI00005024.3	MYBBP1A	1.136		IPI00220416.3	UQCRB	0.6785		IPI00220484.3	HMGN4	0.35625
IPI00397526.3	MYH10	0.834		IPI00220426.2	FOXK2	0.57375		IPI00220487.4	ATP5H	-0.1295
IPI00019502.3	MYH9	-3.3985		IPI00220484.3	HMGN4	1.0785		IPI00220503.9	DCTN2	0.71675
IPI00027255.1	MYL6B	0.20725		IPI00220487.4	ATP5H	0.66725		IPI00220527.5	SNX1	0.8555
IPI00220278.5	MYL9	-4.2235		IPI00220503.9	DCTN2	-2.4725		IPI00220528.6;P62307	SNRPF	-0.0065
IPI00828082.1	MYO18A	-1.141		IPI00220527.5	SNX1	-2.70575		IPI00220578.3	GNAI3	0.2065
IPI00329672.4	MYO1E	-0.54275		IPI00220528.6;P62307	SNRPF	1.46975		IPI00220627.1	AKAP9	0.25025
IPI00218638.10	MYO1F	-0.38125		IPI00220578.3	GNAI3	1.01525		IPI00220637.5	SARS	0.576
IPI00873959.3	MYO5A	-1.9575		IPI00220627.1	AKAP9	-0.77525		IPI00220642.7;P61982	YWHAG	0.25475
IPI00645867.2	MYOF	-5.2		IPI00220637.5	SARS	-1.105		IPI00220644.8	PKM2	0.4595
IPI00440719.2	NAA10	-0.60775		IPI00220642.7;P61982	YWHAG	-0.58575		IPI00220648.5	PMVK	-0.33025
IPI00788069.1	NAA30	-0.5655		IPI00220644.8	PKM2	-4.603		IPI00220684.1	HNRNPD	0.1555
IPI00023748.3	NACA	0.0195		IPI00220648.5	PMVK	-0.19725		IPI00220716.2	RBM15	0.13725
IPI00045207.2	NACC1	2.0345		IPI00220684.1	HNRNPD	1.27		IPI00220739.3	PGRMC1	0.09825
IPI00604652.1	NAE1	-0.07425		IPI00220716.2	RBM15	1.61525		IPI00220754.1	ADD3	0.663
IPI00900361.1	NAF1	1.465		IPI00220739.3	PGRMC1	1.272		IPI00220766.5	GLO1	0.59075
IPI00414909.1	NAGA	-0.54625		IPI00220754.1	ADD3	-1.64375		IPI00220795.4	EHMT2	0.2535
IPI00008787.3	NAGLU	-0.7865		IPI00220766.5	GLO1	0.11125		IPI00220827.5;Q6ZWY8	TMSB10	1.33975
IPI00018873.1	NAMPT	0.18025		IPI00220795.4	EHMT2	2.18825		IPI00220833.1	UBTF	0.133
IPI00793309.1	NANOG	4.19025		IPI00220827.5;Q6ZWY8	TMSB10	-4.32325		IPI00220834.8	XRCC5	0.039
IPI00147874.1	NANS	-1.974		IPI00220833.1	UBTF	1.49825		IPI00220835.7	SEC61B	0.3955
IPI00789029.1	NAP1L1	0.189		IPI00220834.8	XRCC5	1.05475		IPI00220844.1	SLC12A2	0.2635
IPI00941463.1;IPI00017763.5	NAP1L4	-0.1575		IPI00220835.7	SEC61B	-1.35275		IPI00220993.1	CNP	-0.02425
IPI00009253.2	NAPA	-1.14875		IPI00220844.1	SLC12A2	-0.6515		IPI00220994.3	H2AFY2	1.215
IPI00293817.3	NAPG	-1.012		IPI00220993.1	CNP	-0.774		IPI00221088.5;Q6ZWN5	RPS9	0.561
IPI00306960.3	NARS	-0.202		IPI00220994.3	H2AFY2	0.89725		IPI00221089.5;P62301	RPS13	0.57375
IPI00101664.2	NARS2	1.72975		IPI00221088.5;Q6ZWN5	RPS9	-0.65075		IPI00221091.9	RPS15A	0.3325
IPI00179953.2	NASP	3.03025		IPI00221089.5;P62301	RPS13	-0.7275		IPI00221092.8;P14131	RPS16	0.42075
IPI00644361.2	NAT1	-1.3095		IPI00221091.9	RPS15A	-0.342		IPI00221093.7	RPS17	0.43475
IPI00300127.3	NAT10	1.3765		IPI00221092.8;P14131	RPS16	-0.42725		IPI00221106.5	SF3B2	0.18875
IPI00103059.4	NAT14	-0.11225		IPI00221093.7	RPS17	-0.5505		IPI00221111.1	PACSIN2	0.6195
IPI00641137.2	NAV1	-0.48225		IPI00221106.5	SF3B2	0.84075		IPI00221222.7	SUB1	0.34025
IPI00299524.2	NCAPD2	0.74825		IPI00221111.1	PACSIN2	-1.56975		IPI00221232.9	GNG12	2.949
IPI00747787.2	NCAPD3	1.6025		IPI00221222.7	SUB1	0.16875		IPI00221241.3	LNPEP	-0.3655
IPI00106495.1	NCAPG	0.7665		IPI00221232.9	GNG12	-3.89225		IPI00221300.2	EIF2B1	0.41675
IPI00019380.1	NCBP1	0.92625		IPI00221241.3	LNPEP	-3.009		IPI00221302.1	MTRR	1.10225
IPI00925612.1	NCEH1	-5.7985		IPI00221300.2	EIF2B1	-0.95675		IPI00221325.3	RANBP2	0.1415
IPI00031982.1	NCKAP1	-1.2305		IPI00221302.1	MTRR	-2.7765		IPI00221345.1	YTHDF1	-0.09575
IPI00604620.3	NCL	1.0605		IPI00221325.3	RANBP2	1.601		IPI00221360.1	PYCARD	-0.281
IPI00607732.1	NCLN	-0.44075		IPI00221345.1	YTHDF1	0.71325		IPI00232533.5;Q8BMJ3	EIF1AX	0.4045
IPI00288941.1	NCOA5	0.77375		IPI00221360.1	PYCARD	0.02725		IPI00232571.1	GPC4	1.13975
IPI00923531.1	NCOR2	-0.2105		IPI00232533.5;Q8BMJ3	EIF1AX	0.1975		IPI00234252.3	SMARCC1	0.18525
IPI00029561.1	NDUFA10	-0.2275		IPI00234252.3	SMARCC1	3.032		IPI00238688.2	RBPMS2	0.682
IPI00005966.6	NDUFA12	-0.5405		IPI00239077.5	HINT1	-0.9665		IPI00239077.5	HINT1	0.4765
IPI00219381.5	NDUFA2	-0.1145		IPI00239405.4	SYNE2	3.21525		IPI00239405.4	SYNE2	-0.395
IPI00011770.1	NDUFA4	0.20875		IPI00239815.9	CIRH1A	1.93625		IPI00239815.9	CIRH1A	-0.07575
IPI00945153.1	NDUFA6	0.4185		IPI00241860.4	MIPEP	0.957		IPI00241860.4	MIPEP	-0.2595
IPI00452731.6	NDUFA7	-0.16975		IPI00246058.10	PDCD6IP	-1.97475		IPI00246058.10	PDCD6IP	0.369
IPI00219034.3	NDUFA8	-0.0535		IPI00246616.2	CLIP2	-1.52725		IPI00246616.2	CLIP2	-0.25
IPI00003968.1	NDUFA9	-0.38675		IPI00247439.3	SLK	-1.314		IPI00247439.3	SLK	0.076
IPI00022442.2	NDUFAB1	0.769		IPI00249080.2	ASMTL	0.43575		IPI00249080.2	ASMTL	0.618
IPI00031109.4	NDUFAF2	0.865		IPI00250297.3	AASDHPPT	-0.3435		IPI00250297.3	AASDHPPT	-0.0755
IPI00023064.1	NDUFAF4	0.641		IPI00251559.8	RNF20	0.771		IPI00251559.8	RNF20	0.3155
IPI00479905.5	NDUFB10	-0.14725		IPI00253050.2	L1TD1	3.57375		IPI00253050.2	L1TD1	0.1935
IPI00472058.1	NDUFB11	-0.0795		IPI00256684.2;IPI00793223.1	AP2A1	-1.632		IPI00256684.2;IPI00793223.1	AP2A1	0.3505
IPI00947492.1	NDUFB2	-0.4115		IPI00257508.4	DPYSL2	-0.6925		IPI00257508.4	DPYSL2	0.14775
IPI00556190.2	NDUFB5	-0.4235		IPI00288941.1	NCOA5	0.5025		IPI00288941.1	NCOA5	0.47075
IPI00219385.3	NDUFB6	-0.94825		IPI00288947.3	GNAQ	0.4435		IPI00288947.3	GNAQ	-0.363
IPI00642807.1	NDUFB8	-0.98475		IPI00289334.1	FLNB	0.89525		IPI00289334.1	FLNB	-0.97875
IPI00940744.1	NDUFS1	-0.108		IPI00289499.3	ATIC	0.32025		IPI00289499.3	ATIC	0.348
IPI00946334.1	NDUFS2	0.031		IPI00289758.6	CAPN2	-5.41525		IPI00289758.6	CAPN2	0.98525
IPI00025796.3	NDUFS3	-0.0205		IPI00289800.7	G6PD	-3.813		IPI00289800.7	G6PD	0.95
IPI00011217.3	NDUFS4	-0.16375		IPI00289819.4	IGF2R	-0.924		IPI00289819.4	IGF2R	0.64275
IPI00220063.5	NDUFS5	0.0355		IPI00289862.5	SCRN1	-1.804		IPI00289862.5	SCRN1	0.6595
IPI00025344.1	NDUFS6	-0.468		IPI00290142.5	CTPS	-0.6115		IPI00290142.5	CTPS	0.55325
IPI00291328.3	NDUFV2	-0.43475		IPI00290192.1	RNASEH2A	1.818		IPI00290192.1	RNASEH2A	0.05325
IPI00291016.8	NDUFV3	-1.25975		IPI00290272.2	POLA2	0.824		IPI00290272.2	POLA2	0.6485
IPI00873768.1	NEDD8	-0.91225		IPI00290410.3	DNTTIP2	1.50825		IPI00290410.3	DNTTIP2	-0.00275
IPI00301609.8	NEK9	-1.9905		IPI00290416.3	OLA1	-0.57125		IPI00290416.3	OLA1	0.465
IPI00301618.7	NEMF	-1.29275		IPI00290435.3	KIF2C	3.1585		IPI00290435.3	KIF2C	0.03575
IPI00002525.3	NENF	-2.48975		IPI00290460.3	EIF3G	-0.8715		IPI00290460.3	EIF3G	0.5925
IPI00010800.2	NES	-1.8295		IPI00290461.3	EIF3J	-1.42425		IPI00290461.3	EIF3J	0.699
IPI00844287.2	NES	-1.76075		IPI00290462.5	CBR3	-3.91925		IPI00290462.5	CBR3	0.7425
IPI00479248.3	NFRKB	1.2895		IPI00290543.5	NPLOC4	-1.4355		IPI00290543.5	NPLOC4	0.51975
IPI00643101.1	NFS1	-0.1385		IPI00290566.1	TCP1	-0.55725		IPI00290566.1	TCP1	0.3395
IPI00442274.3	NFXL1	0.81075		IPI00290684.3	PNKP	1.9475		IPI00290684.3	PNKP	-0.33575
IPI00410360.3	NGDN	1.45275		IPI00290770.3	CCT3	-0.58525		IPI00290770.3	CCT3	0.35275
IPI00939140.1	NHP2L1	1.1465		IPI00290812.2	TTF2	1.63525		IPI00290812.2	TTF2	-0.061
IPI00384542.4	NID1	1.24775		IPI00290928.2	GNA13	0.53875		IPI00290928.2	GNA13	-0.1235
IPI00028908.3	NID2	-3.207		IPI00291006.2	MDH2	0.50975		IPI00291006.2	MDH2	0.002
IPI00304435.3	NIPSNAP1	1.6375		IPI00291016.8	NDUFV3	-1.16275		IPI00291016.8	NDUFV3	0.18575
IPI00004845.4	NIPSNAP3A	-2.007		IPI00291093.3	POLR2E	1.04075		IPI00291093.3	POLR2E	0.202
IPI00456663.1	NIT1	-0.19125		IPI00291131.6	THOC7	1.8585		IPI00291131.6	THOC7	-0.05425
IPI00005675.3	NKRF	0.959		IPI00291136.4	COL6A1	-4.37125		IPI00291136.4	COL6A1	0.517
IPI00018196.5	NLE1	0.84225		IPI00291175.7	VCL	-2.05025		IPI00291175.7	VCL	0.43025
IPI00010346.1	NLN	1.67925		IPI00291200.2	NUP133	1.32525		IPI00291200.2	NUP133	0.03525
IPI00790937.3	NMD3	-0.596		IPI00291328.3	NDUFV2	-0.0675		IPI00291328.3	NDUFV2	0.00575
IPI00012048.1	NME1	-0.80175		IPI00291373.2	ABCD1	-3.4285		IPI00291373.2	ABCD1	1.09625
IPI00795292.1	NME1	-0.9985		IPI00291412.1	PPM1F	-2.71325		IPI00291412.1	PPM1F	0.087
IPI00012315.2	NME3	0.62475		IPI00291417.2	DCAKD	0.59325		IPI00291417.2	DCAKD	0.63925
IPI00329692.3	NMT1	-0.59575		IPI00291419.6	ACAT2	0.78575		IPI00291419.6	ACAT2	1.00175
IPI00337541.3	NNT	-1.86425		IPI00291467.7	SLC25A6	-0.73975		IPI00291467.7	SLC25A6	0.4725
IPI00022373.2	NOB1	0.6785		IPI00291510.3	IMPDH2	0.5185		IPI00291510.3	IMPDH2	-0.481
IPI00411886.4	NOC2L	1.61475		IPI00291525.1	TFB1M	0.238		IPI00291525.1	TFB1M	1.05575
IPI00102815.1	NOC3L	0.764		IPI00291669.3	UBLCP1	-0.359		IPI00291669.3	UBLCP1	0.47075
IPI00031661.1	NOC4L	1.18		IPI00291755.6	NUP210	3.32625		IPI00291755.6	NUP210	-0.461
IPI00303813.5	NOL11	1.402		IPI00291783.3	GEMIN5	0.4625		IPI00291783.3	GEMIN5	0.1535
IPI00556218.1	NOL6	1.12625		IPI00291802.3	LMO7	-5.1015		IPI00291802.3	LMO7	0.2
IPI00007729.1	NOL7	1.0135		IPI00291916.5	PHIP	2.31675		IPI00291916.5	PHIP	-0.16875
IPI00002902.5	NOL9	1.14275		IPI00291922.2;Q9Z2U1	PSMA5	-0.79325		IPI00291922.2;Q9Z2U1	PSMA5	0.4555
IPI00145593.7	NOM1	1.8805		IPI00291928.8;Q91V41	RAB14	-1.57175		IPI00291928.8;Q91V41	RAB14	0.36625
IPI00941810.1	NOMO3	-0.05875		IPI00291930.6	CLINT1	0.22		IPI00291930.6	CLINT1	0.264
IPI00304596.3	NONO	1.2715		IPI00291939.1	SMC1A	2.07775		IPI00291939.1	SMC1A	-0.01675
IPI00032853.1;Q9CQS2	NOP10	1.4135		IPI00292020.3	SRM	-1.9555		IPI00292020.3	SRM	0.406
IPI00022613.4	NOP14	1.244		IPI00292059.2	NUP153	0.912		IPI00292059.2	NUP153	0.159
IPI00032849.2	NOP16	1.0605		IPI00292140.4	CASP3	-0.05475		IPI00292140.4	CASP3	0.78875
IPI00654555.3	NOP2	1.39325		IPI00292221.3	RPF1	0.56875		IPI00292221.3	RPF1	0.71475
IPI00006379.1	NOP58	1.321		IPI00292228.1	GSK3A	-0.47		IPI00292228.1	GSK3A	0.395
IPI00006408.4	NOSIP	-0.1375		IPI00292499.4	HSPA14	0.702		IPI00292499.4	HSPA14	0.19425
IPI00297655.4	NOTCH2	-2.82175		IPI00292894.5	TSR1	0.48675		IPI00292894.5	TSR1	0.5635
IPI00156005.3	NOVA2	2.8285		IPI00292975.4	RBM27	1.39425		IPI00292975.4	RBM27	0.198
IPI00940960.1	NPC2	0.6985		IPI00293078.1	DDX27	1.03475		IPI00293078.1	DDX27	0.35725
IPI00026216.4	NPEPPS	-0.66525		IPI00293088.6	GAA	1.251		IPI00293088.6	GAA	-0.25175
IPI00290543.5	NPLOC4	-1.28775		IPI00293167.4	SDF2	-1.3135		IPI00293167.4	SDF2	0.20825
IPI00549248.4	NPM1	1.2615		IPI00293242.1	GTF2I	2.2905		IPI00293242.1	GTF2I	0.25125
IPI00657724.1	NPTN	-2.023		IPI00293276.10	MIF	0.424		IPI00293276.10	MIF	0.28525
IPI00000005.1	NRAS	-0.27875		IPI00293307.1	PLIN2	2.3255		IPI00293307.1	PLIN2	-0.38725
IPI00604756.2	NRBP1	-1.78975		IPI00293331.3	POP1	-1.3135		IPI00293331.3	POP1	0.2545
IPI00478723.3	NRD1	-1.7195		IPI00293350.3	TSNAX	-0.3835		IPI00293350.3	TSNAX	0.29475
IPI00645046.1	NRM	0.39775		IPI00293434.2	SRP14	0.96375		IPI00293434.2	SRP14	0.3485
IPI00019407.1	NSDHL	0.811		IPI00293464.5	DDB1	0.56675		IPI00293464.5	DDB1	-0.1145
IPI00936987.1	NSF	-2.324		IPI00293476.3	MRPL23	0.235		IPI00293476.3	MRPL23	0.195
IPI00306369.3	NSUN2	-0.00075		IPI00293533.4	NUP62	1.07575		IPI00293533.4	NUP62	0.1025
IPI00647805.1	NT5C3	-0.69975		IPI00293655.3	DDX1	-0.15125		IPI00293655.3	DDX1	-0.0525
IPI00177965.5	NT5DC1	0.69375		IPI00293735.2	IKBKAP	-0.322		IPI00293735.2	IKBKAP	0.51675
IPI00783118.2	NT5DC2	1.16225		IPI00293748.3	MINPP1	-0.634		IPI00293748.3	MINPP1	0.2845
IPI00031570.1	NTPCR	1.1585		IPI00293817.3	NAPG	-1.17125		IPI00293817.3	NAPG	0.4585
IPI00869040.2	NUBP1	0.23125		IPI00293867.7	DDT	0.04125		IPI00293867.7	DDT	0.269
IPI00295542.5	NUCB1	-0.903		IPI00293884.6	KIF23	0.85275		IPI00293884.6	KIF23	0.58075
IPI00022145.6	NUCKS1	-0.4495		IPI00293946.5	UBXN4	-0.704		IPI00293946.5	UBXN4	0.1065
IPI00306398.7	NUDCD1	0.31425		IPI00294158.1	BLVRA	-1.935		IPI00294158.1	BLVRA	0.475
IPI00103142.1	NUDCD2	0.92925		IPI00294159.3	SLC25A1	0.848		IPI00294159.3	SLC25A1	-0.1365
IPI00396056.6	NUDT1	0.7495		IPI00294211.2	DHX38	-0.21975		IPI00294211.2	DHX38	0.41725
IPI00646917.1	NUDT21	1.15575		IPI00294229.6	RCL1	1.88525		IPI00294229.6	RCL1	-0.1175
IPI00296913.1	NUDT5	0.2345		IPI00294242.2	MRPS31	0.34625		IPI00294242.2	MRPS31	0.527
IPI00415040.1	NUDT9	0.04		IPI00294398.1	HADH	1.4405		IPI00294398.1	HADH	-0.143
IPI00002349.2	NUFIP2	0.09175		IPI00294495.5	UFC1	-1.34675		IPI00294495.5	UFC1	0.88975
IPI00028005.1	NUP107	1.20225		IPI00294501.1	DHCR7	1.37575		IPI00294501.1	DHCR7	0.56275
IPI00291200.2	NUP133	1.116		IPI00294603.6	ZMYM2	3.755		IPI00294603.6	ZMYM2	0.10325
IPI00292059.2	NUP153	0.8355		IPI00294701.1	MNAT1	-0.2835		IPI00294701.1	MNAT1	0.511
IPI00376609.1	NUP155	1.17025		IPI00294728.1	DMXL1	1.255		IPI00294728.1	DMXL1	-0.0085
IPI00748807.2	NUP160	1.3835		IPI00294739.1	SAMHD1	1.0625		IPI00294739.1	SAMHD1	-1.32025
IPI00783781.1	NUP205	1.2105		IPI00294834.6	ASPH	-3.81925		IPI00294834.6	ASPH	0.11325
IPI00291755.6	NUP210	2.55675		IPI00294839.6	LOXL2	-3.604		IPI00294839.6	LOXL2	0.22075
IPI00900318.1	NUP214	0.68425		IPI00294840.6	AIM1	1.2535		IPI00294840.6	AIM1	-1.413
IPI00916892.1	NUP35	1.65925		IPI00294879.1	RANGAP1	-0.181		IPI00294879.1	RANGAP1	0.36675
IPI00171665.1	NUP37	1.03925		IPI00294911.1	SDHB	0.5255		IPI00294911.1	SDHB	-0.57375
IPI00742943.1	NUP43	0.792		IPI00294955.3	LSM4	1.062		IPI00294955.3	LSM4	0.29625
IPI00170581.1	NUP50	1.46225		IPI00295081.1	TUBG1	-0.724		IPI00295081.1	TUBG1	0.42725
IPI00940095.1	NUP54	1.0175		IPI00295098.3	SRPRB	-1.711		IPI00295098.3	SRPRB	0.29325
IPI00293533.4	NUP62	0.89475		IPI00295386.7	CBR1	-0.7495		IPI00295386.7	CBR1	-1.09975
IPI00001738.4	NUP88	0.687		IPI00295400.1	WARS	-1.68325		IPI00295400.1	WARS	0.963
IPI00397904.6	NUP93	1.10325		IPI00295427.4	MRPL39	0.23775		IPI00295427.4	MRPL39	0.438
IPI00910174.1	NUPL1	1.0645		IPI00295503.2	DDX58	0.10475		IPI00295503.2	DDX58	-0.332
IPI00061142.3	NUS1	0.649		IPI00295542.5	NUCB1	-0.5005		IPI00295542.5	NUCB1	-0.10925
IPI00009901.1	NUTF2	-0.19125		IPI00295698.6	SLC7A3	1.992		IPI00295698.6	SLC7A3	0.42825
IPI00033153.1	NXF1	0.699		IPI00295851.4	COPB1	-1.8885		IPI00295851.4	COPB1	0.45575
IPI00304267.3	NXN	-0.62475		IPI00295857.7	COPA	-1.8125		IPI00295857.7	COPA	0.306
IPI00022334.1	OAT	1.286		IPI00295889.2	SRP19	-0.761		IPI00295889.2	SRP19	0.39775
IPI00016405.1	OCIAD1	0.41325		IPI00295992.4	ATAD3A	-0.2255		IPI00295992.4	ATAD3A	0.0485
IPI00555902.1	OCIAD2	3.15125		IPI00296099.6	THBS1	-5.99825		IPI00296099.6	THBS1	1.283
IPI00926312.1	OGDH	-0.0145		IPI00296141.4	DPP7	-2.438		IPI00296141.4	DPP7	-1.0325
IPI00290416.3	OLA1	-0.4545		IPI00296337.2	PRKDC	1.168		IPI00296215.2	EPCAM	-0.1495
IPI00941628.2	OPLAH	0.58525		IPI00296380.1	TNFRSF10B	0.852		IPI00296337.2	PRKDC	0.18375
IPI00013216.1	ORC2	2.41575		IPI00296421.2	EHBP1L1	-5.40475		IPI00296380.1	TNFRSF10B	0.03075
IPI00910327.1	ORC3	1.90475		IPI00296485.6	MAP1S	0.34125		IPI00296421.2	EHBP1L1	0.55825
IPI00024971.1	OSBP	-0.93275		IPI00296907.4	ACOX1	0.33825		IPI00296485.6	MAP1S	-0.01725
IPI00032970.2	OSBPL11	-0.32475		IPI00296913.1	NUDT5	0.061		IPI00296907.4	ACOX1	-0.4495
IPI00394737.1	OSBPL8	-0.17325		IPI00296922.4	LAMB2	-0.82775		IPI00296913.1	NUDT5	0.507
IPI00869148.1	OSGEPL1	1.273		IPI00297084.7	DDOST	-0.4435		IPI00296922.4	LAMB2	-0.40025
IPI00414836.6	OSTF1	-2.03175		IPI00297121.5	C20orf43	-0.95775		IPI00297084.7	DDOST	0.182
IPI00939174.1	OTUB1	-0.45725		IPI00297191.2	MED14	0.86575		IPI00297121.5	C20orf43	0.216
IPI00935722.1	OTUD6B	0.044		IPI00297211.1	SMARCA5	2.3645		IPI00297191.2	MED14	0.391
IPI00026516.1	OXCT1	-0.47725		IPI00297261.3	PTPN1	-1.08675		IPI00297211.1	SMARCA5	0.313
IPI00010080.2	OXSR1	-0.977		IPI00297357.1	PINX1	1.88675		IPI00297261.3	PTPN1	0.28375
IPI00218682.1	P4HA1	-1.234		IPI00297455.5	AKAP8L	1.4045		IPI00297357.1	PINX1	0.83825
IPI00009923.1	P4HA1	-3.9695		IPI00297477.3	SNRPA1	1.1825		IPI00297455.5	AKAP8L	-0.0315
IPI00182373.2	P4HA2	-4.44175		IPI00297492.2	STT3A	-0.686		IPI00297477.3	SNRPA1	0.26275
IPI00010796.1	P4HB	-2.0955		IPI00297572.5	AQR	1.51975		IPI00297492.2	STT3A	0.04
IPI00299000.5	PA2G4	0.037		IPI00297579.4	CBX3	1.262		IPI00297572.5	AQR	0.187
IPI00008524.1	PABPC1	0.221		IPI00297626.4	STXBP3	-0.31375		IPI00297579.4	CBX3	0.1825
IPI00414963.2	PABPN1	1.70025		IPI00297646.4	COL1A1	-5.4215		IPI00297626.4	STXBP3	0.05325
IPI00221111.1	PACSIN2	-1.20375		IPI00297655.4	NOTCH2	-3.17175		IPI00297646.4	COL1A1	0.06475
IPI00329572.4	PACSIN3	0.73775		IPI00297779.7	CCT2	-0.557		IPI00297655.4	NOTCH2	0.7035
IPI00300333.4	PAF1	0.66875		IPI00297900.4	DDX10	2.3085		IPI00297779.7	CCT2	0.44775
IPI00218728.4	PAFAH1B1	-1.208		IPI00297982.7	EIF2S3	-0.67675		IPI00297900.4	DDX10	-0.016
IPI00026546.1	PAFAH1B2	-0.3585		IPI00298057.2	PPL	0.922		IPI00297982.7	EIF2S3	0.30725
IPI00014808.1	PAFAH1B3	0.339		IPI00298281.4	LAMC1	-0.54		IPI00298057.2	PPL	0.22675
IPI00217223.1	PAICS	1.16225		IPI00298547.3	PARK7	-1.01175		IPI00298281.4	LAMC1	0.14475
IPI00656138.1	PAK1	2.25525		IPI00298618.1	EIF1AD	-0.2125		IPI00298547.3	PARK7	0.41625
IPI00549540.3	PAK1IP1	1.464		IPI00298702.2	SLC39A6	-0.24075		IPI00298618.1	EIF1AD	0.96175
IPI00419979.3	PAK2	-1.47725		IPI00298731.2	PPP1R10	0.90275		IPI00298702.2	SLC39A6	0.07175
IPI00910339.1	PANK4	-0.964		IPI00298738.3	POLRMT	1.851		IPI00298731.2	PPP1R10	0.1825
IPI00940660.1	PAPD5	1.19775		IPI00298793.4	MANBA	0.00375		IPI00298738.3	POLRMT	0.179
IPI00384028.5	PAPOLA	0.618		IPI00298851.4	CD151	-2.591		IPI00298793.4	MANBA	0.748
IPI00011619.4	PAPSS1	-0.1695		IPI00298926.4	TAF5	2.12775		IPI00298851.4	CD151	-0.353
IPI00030009.4	PAPSS2	-4.72975		IPI00298949.1	GAK	-0.7855		IPI00298926.4	TAF5	0.2645
IPI00019025.2	PARD6B	2.40725		IPI00298991.9	KIAA1033	-1.74875		IPI00298949.1	GAK	0.43925
IPI00298547.3	PARK7	-0.91125		IPI00298994.6	TLN1	-4.491		IPI00298991.9	KIAA1033	0.434
IPI00909122.1	PARN	1.32275		IPI00299000.5	PA2G4	-0.01875		IPI00298994.6	TLN1	0.88975
IPI00449049.5	PARP1	2.79625		IPI00299003.2	WASF3	0.50425		IPI00299000.5	PA2G4	0.34525
IPI00018963.3	PARVA	-4.22275		IPI00299024.9	BASP1	-1.625		IPI00299003.2	WASF3	0.0505
IPI00001871.2	PAWR	0.64775		IPI00299033.1	KPNA3	-0.35125		IPI00299024.9	BASP1	1.30925
IPI00299402.1	PC	-0.229		IPI00299063.2	STIM1	-1.76275		IPI00299033.1	KPNA3	0.1355
IPI00016610.2;P60335	PCBP1	0.5355		IPI00299084.1	TMEM33	0.11375		IPI00299063.2	STIM1	0.035
IPI00072541.4	PCID2	1.21375		IPI00299095.2	SNX2	-0.21475		IPI00299084.1	TMEM33	0.40525
IPI00797038.1	PCK2	0.471		IPI00299177.4	CECR5	3.39475		IPI00299095.2	SNX2	0.42325
IPI00795923.3	PCM1	1.4785		IPI00299193.1	SYNJ2BP	0.6005		IPI00299177.4	CECR5	-0.8195
IPI00411680.10	PCMT1	-1.05725		IPI00299254.4	EIF5B	-0.309		IPI00299193.1	SYNJ2BP	0.08475
IPI00021700.3	PCNA	0.78775		IPI00299402.1	PC	-0.93625		IPI00299254.4	EIF5B	0.2715
IPI00384280.5	PCYOX1	-0.87925		IPI00299413.1	GABPA	0.38225		IPI00299402.1	PC	1.07675
IPI00013297.1	PDAP1	-0.77		IPI00299506.9	GFPT1	-1.2905		IPI00299413.1	GABPA	0.09475
IPI00400922.5	PDCD11	1.61975		IPI00299524.2	NCAPD2	0.1895		IPI00299506.9	GFPT1	0.62175
IPI00031647.2	PDCD2L	1.09325		IPI00299573.12	RPL7A	-0.4485		IPI00299524.2	NCAPD2	0.67
IPI00023640.3	PDCD5	-0.782		IPI00299719.2	TCIRG1	-3.95675		IPI00299573.12	RPL7A	0.3755
IPI00025277.5	PDCD6	-0.5195		IPI00299755.2	PIK3C3	-0.64125		IPI00299719.2	TCIRG1	-0.17625
IPI00246058.10	PDCD6IP	-1.92975		IPI00299904.3	MCM7	2.20825		IPI00299755.2	PIK3C3	0.15125
IPI00886797.1	PDE12	-1.88325		IPI00300050.3	HSD11B2	4.019		IPI00299904.3	MCM7	0.03
IPI00015902.3	PDGFRB	-2.37525		IPI00300060.4	WDR70	-0.3765		IPI00300050.3	HSD11B2	-0.20825
IPI00549885.4	PDHB	1.0445		IPI00300074.3	FARSB	-0.6635		IPI00300060.4	WDR70	0.61875
IPI00913991.1	PDHX	0.71675		IPI00300078.6	PWP2	2.03525		IPI00300074.3	FARSB	0.173
IPI00025252.1	PDIA3	-0.349		IPI00300086.3	QPRT	2.4745		IPI00300078.6	PWP2	0.14175
IPI00893541.1	PDIA3	-0.38025		IPI00300094.6	LSG1	0.2205		IPI00300086.3	QPRT	0.0335
IPI00009904.1	PDIA4	0.03		IPI00300096.4;Q6PHN9	RAB35	-0.8665		IPI00300094.6	LSG1	0.4375
IPI00031479.1	PDIA5	-1.12425		IPI00300127.3	NAT10	1.57675		IPI00300096.4;Q6PHN9	RAB35	0.30675
IPI00644989.2	PDIA6	-0.3355		IPI00300299.6	SPCS3	-0.33425		IPI00300299.6	SPCS3	0.2685
IPI00014849.3	PDK3	0.93875		IPI00300333.4	PAF1	0.5355		IPI00300333.4	PAF1	0.23425
IPI00010414.4	PDLIM1	-1.54975		IPI00300371.5	SF3B3	0.872		IPI00300371.5	SF3B3	0.24025
IPI00032206.2	PDLIM4	-4.5185		IPI00300408.3	CUTC	3.099		IPI00300408.3	CUTC	-0.384
IPI00007935.5	PDLIM5	-2.4685		IPI00300504.5	UPF2	-0.0865		IPI00300504.5	UPF2	0.15875
IPI00023122.1	PDLIM7	-4.6055		IPI00300562.2	RAB3B	-3.1795		IPI00300562.2	RAB3B	0.97375
IPI00218971.4	PDP1	-0.50925		IPI00300659.4;Q8JZM7	CDC73	1.104		IPI00300659.4;Q8JZM7	CDC73	0.235
IPI00168407.3	PDPR	0.6235		IPI00300952.3	PPIL3	0.3325		IPI00300952.3	PPIL3	0.45875
IPI00845446.2	PDS5B	1.8105		IPI00301058.5	VASP	-1.74825		IPI00301058.5	VASP	0.56925
IPI00645809.1	PDXDC1	-0.70425		IPI00301163.1	POGLUT1	-0.881		IPI00301163.1	POGLUT1	0.58725
IPI00168698.1	PDZD8	-0.2915		IPI00301280.2	TMEM43	-2.00575		IPI00301280.2	TMEM43	0.1425
IPI00737545.4	PEAK1	-2.68275		IPI00301323.1	DDX18	1.30775		IPI00301323.1	DDX18	0.29275
IPI00219446.5	PEBP1	0.18425		IPI00301364.3	SKP1	-0.0705		IPI00301364.3	SKP1	0.28625
IPI00018235.3	PEF1	-1.09925		IPI00301419.2	COPS7A	-3.241		IPI00301419.2	COPS7A	0.569
IPI00106698.1	PELO	-1.0475		IPI00301609.8	NEK9	-2.26825		IPI00301609.8	NEK9	0.52675
IPI00006702.4	PELP1	1.59875		IPI00301618.7	NEMF	-1.67125		IPI00301618.7	NEMF	0.70275
IPI00878536.1	PES1	0.87125		IPI00301719.1	TRNT1	0.28725		IPI00301719.1	TRNT1	-0.47875
IPI00027228.1	PET112	0.78175		IPI00302238.3	AATF	1.698		IPI00302238.3	AATF	-0.034
IPI00021978.1	PEX11B	-2.1245		IPI00302458.10	XPO7	0.662		IPI00302458.10	XPO7	0.03325
IPI00922479.1	PEX14	-0.509		IPI00302592.2	FLNA	-2.19025		IPI00302592.2	FLNA	0.316
IPI00004534.4	PFAS	1.079		IPI00302850.4;P62315	SNRPD1	0.81525		IPI00302850.4;P62315	SNRPD1	0.244
IPI00000051.4	PFDN1	-0.71		IPI00302925.4	CCT8	-0.445		IPI00302925.4	CCT8	0.3205
IPI00006052.3	PFDN2	-0.565		IPI00302927.6	CCT4	-0.5065		IPI00302927.6	CCT4	0.42525
IPI00015891.1	PFDN4	-0.40425		IPI00303099.2	CDCA8	1.168		IPI00303099.2	CDCA8	1.0785
IPI00015361.1	PFDN5	-0.423		IPI00303105.3;P63166	SUMO1	1.6385		IPI00303105.3;P63166	SUMO1	0.15575
IPI00005657.1	PFDN6	-0.58525		IPI00303158.3	CMAS	1.622		IPI00303158.3	CMAS	-0.373
IPI00332371.9	PFKL	-0.91725		IPI00303207.3	ABCE1	-0.1945		IPI00303207.3	ABCE1	0.29325
IPI00009790.1	PFKP	-2.228		IPI00303300.3	FKBP10	-4.04125		IPI00303300.3	FKBP10	1.0015
IPI00216691.5	PFN1	-1.1865		IPI00303343.7	SCAF1	1.0925		IPI00303343.7	SCAF1	0.27625
IPI00945855.1	PFN2	-1.212		IPI00303452.5	SLC39A14	0.1915		IPI00303452.5	SLC39A14	0.7435
IPI00795892.1	PFN2	-1.674		IPI00303476.1	ATP5B	0.51425		IPI00303476.1	ATP5B	-0.14925
IPI00788907.2	PGAM5	1.1695		IPI00303568.3	PTGES2	0.1085		IPI00303568.3	PTGES2	-0.20925
IPI00219525.10	PGD	-0.24175		IPI00303722.5	FAM136A	2.501		IPI00303722.5	FAM136A	0.06475
IPI00169383.3	PGK1	-0.013		IPI00303753.6	SELRC1	2.795		IPI00303753.6	SELRC1	-0.027
IPI00029997.1	PGLS	-1.67875		IPI00303812.7	C9orf82	1.241		IPI00303812.7	C9orf82	0.34375
IPI00219526.6	PGM1	0.56125		IPI00303813.5	NOL11	1.69475		IPI00303813.5	NOL11	-0.05175
IPI00550364.8	PGM2	-1.09975		IPI00303992.3	VRTN	0.211		IPI00303992.3	VRTN	0.81
IPI00173346.3	PGM2L1	1.65625		IPI00304071.4	ACSF2	-0.04825		IPI00304071.4	ACSF2	-0.58225
IPI00177008.1	PGP	0.11725		IPI00304187.8	RBM28	0.72675		IPI00304187.8	RBM28	0.8275
IPI00220739.3	PGRMC1	1.14225		IPI00304232.1	WDR12	1.25775		IPI00304232.1	WDR12	0.035
IPI00005202.2	PGRMC2	-1.151		IPI00304267.3	NXN	-0.978		IPI00304267.3	NXN	0.65925
IPI00017334.1	PHB	0.89725		IPI00304409.3	CARHSP1	1.1405		IPI00304409.3	CARHSP1	0.235
IPI00027252.6;O35129	PHB2	0.7825		IPI00304417.7	IDH3B	-0.541		IPI00304417.7	IDH3B	0.21525
IPI00555755.3	PHC1	2.46325		IPI00304435.3	NIPSNAP1	2.88625		IPI00304435.3	NIPSNAP1	-0.8745
IPI00793412.1	PHF10	1.75875		IPI00304493.5	SRFBP1	1.58575		IPI00304493.5	SRFBP1	0.06375
IPI00847550.1	PHF3	1.7595		IPI00304589.4	TNKS1BP1	-1.76375		IPI00304589.4	TNKS1BP1	0.68325
IPI00005511.1	PHF5A	1.0335		IPI00304596.3	NONO	1.201		IPI00304596.3	NONO	0.33075
IPI00011200.5	PHGDH	1.19675		IPI00304612.9	SNORD32A	-0.3745		IPI00304612.9	SNORD32A	0.38825
IPI00291916.5	PHIP	1.87925		IPI00304692.1	RBMX	1.4655		IPI00304692.1	RBMX	0.40375
IPI00400849.2	PICALM	-1.6315		IPI00304742.5	STK10	-2.91575		IPI00304742.5	STK10	0.168
IPI00554703.1	PIGS	-1.04725		IPI00304840.4	COL6A2	-5.50225		IPI00304840.4	COL6A2	0.43025
IPI00402109.4	PIGU	0.1885		IPI00304925.5	HSPA1B	-0.40875		IPI00304925.5	HSPA1B	0.016
IPI00550995.2	PIH1D1	0.14175		IPI00304932.2	RRP8	0.4905		IPI00304932.2	RRP8	0.1
IPI00002580.2	PIK3C2A	1.7275		IPI00304962.3	COL1A2	-5.7175		IPI00304962.3	COL1A2	-0.094
IPI00299755.2	PIK3C3	-0.776		IPI00305068.5	PRPF6	1.2375		IPI00305068.5	PRPF6	0.12925
IPI00013723.3	PIN1	-1.13475		IPI00305166.2	SDHA	0.496		IPI00305166.2	SDHA	-0.5035
IPI00941201.1	PIN4	0.4205		IPI00305282.2	RAD50	0.8185		IPI00305282.2	RAD50	-0.04625
IPI00297357.1	PINX1	2.521		IPI00305289.2	KIF11	2.211		IPI00305289.2	KIF11	0.46325
IPI00009688.1	PIP4K2A	-1.37825		IPI00305374.5	THOC1	1.41025		IPI00305374.5	THOC1	0.18375
IPI00216470.1	PIP4K2B	-1.543		IPI00305383.1	UQCRC2	0.57975		IPI00305383.1	UQCRC2	0.172
IPI00554660.1	PIPOX	2.50125		IPI00305469.4	CRK	-1.76375		IPI00305469.4	CRK	0.476
IPI00012575.1	PIR	0.3945		IPI00305668.7	MRPS6	1.13725		IPI00305668.7	MRPS6	0.19225
IPI00216048.9	PITPNA	-1.09975		IPI00305692.5	TXNL1	-0.35875		IPI00305692.5	TXNL1	0.30075
IPI00787827.1	PITRM1	-2.5935		IPI00305833.3;Q3UKJ7	SMU1	1.5885		IPI00305833.3;Q3UKJ7	SMU1	0.15
IPI00479186.7;IPI00479186.5	PKM2	-1.94275		IPI00306290.5	XPOT	-0.2815		IPI00306290.5	XPOT	0.31025
IPI00220644.8	PKM2	-4.62625		IPI00306332.4;Q8BP67	RPL24	-0.5775		IPI00306332.4;Q8BP67	RPL24	0.465
IPI00002803.6	PKN1	-1.04175		IPI00306353.3	DUSP23	0.53475		IPI00306353.3	DUSP23	-0.057
IPI00413780.3	PKN3	2.6105		IPI00306369.3	NSUN2	-0.136		IPI00306369.3	NSUN2	0.4595
IPI00218465.10	PLAA	-0.68875		IPI00306398.7	NUDCD1	0.384		IPI00306398.7	NUDCD1	0.227
IPI00016255.4	PLBD1	1.94425		IPI00306400.9	KIFC1	2.3575		IPI00306400.9	KIFC1	0.216
IPI00169285.6	PLBD2	-0.85		IPI00306446.2	ZNF24	1.544		IPI00306446.2	ZNF24	0.32975
IPI00010400.1	PLCB3	0.263		IPI00306471.1	CCDC94	0.8245		IPI00306471.1	CCDC94	0.84125
IPI00016736.1	PLCG1	0.4435		IPI00306516.1	TIMM44	0.8355		IPI00306576.1	ARSB	0.531
IPI00328243.2	PLD3	-0.293		IPI00306576.1	ARSB	-2.00325		IPI00306604.5	ITGA5	1.551
IPI00029515.3	PLEKHA5	1.11		IPI00306604.5	ITGA5	-4.3335		IPI00306642.3	DCAF13	0.04225
IPI00293307.1	PLIN2	1.2815		IPI00306642.3	DCAF13	1.7975		IPI00306723.3	CEBPZ	-0.58375
IPI00021248.1	PLK1	3.299		IPI00306723.3	CEBPZ	3.301		IPI00306749.8	SLC4A1AP	-0.051
IPI00943008.1	PLOD1	-2.571		IPI00306749.8	SLC4A1AP	0.3525		IPI00306882.4	CPSF3L	1.07
IPI00947400.1	PLOD2	-2.542		IPI00306882.4	CPSF3L	0.4495		IPI00306960.3	NARS	0.297
IPI00030255.1	PLOD3	-2.5885		IPI00306960.3	NARS	-0.24425		IPI00307155.8	ROCK2	0.59625
IPI00030362.1	PLP2	-6.62975		IPI00307155.8	ROCK2	-2.714		IPI00307259.11	DNAJC13	0.34875
IPI00032304.2	PLS1	1.45125		IPI00307259.11	DNAJC13	-2.26425		IPI00307572.1	TMEM165	0.8295
IPI00853369.1	PLXNB2	-2.1185		IPI00307572.1	TMEM165	-1.6325		IPI00307829.7	CGNL1	-0.95225
IPI00006092.1	PMM2	-1.24925		IPI00307829.7	CGNL1	3.2895		IPI00328243.2	PLD3	1.14075
IPI00166749.3	PMPCA	0.30625		IPI00328243.2	PLD3	-1.12925		IPI00328306.9	LOC441155	0.16325
IPI00927892.1	PMPCB	0.34625		IPI00328306.9	LOC441155	2.3895		IPI00328328.3;P10630	MIR1248	0.4465
IPI00220648.5	PMVK	-0.88575		IPI00328328.3;P10630	MIR1248	-0.211		IPI00328361.7	SARS2	-0.1345
IPI00001022.5	PNKD	0.1595		IPI00328361.7	SARS2	2.17925		IPI00328391.3	GALNT7	0.09875
IPI00290684.3	PNKP	1.24525		IPI00328391.3	GALNT7	1.83075		IPI00328715.4	MTDH	0.06225
IPI00789041.2	PNN	1.52775		IPI00328715.4	MTDH	-1.49925		IPI00328822.1	EGLN1	-0.1415
IPI00024524.4	PNO1	1.09975		IPI00328822.1	EGLN1	-0.686		IPI00328840.9	THOC4	0.556
IPI00017672.4	PNP	1.0665		IPI00328840.9	THOC4	0.5385		IPI00328929.4	ZC3H18	0.18525
IPI00921822.2	PNPLA6	-0.99625		IPI00328929.4	ZC3H18	1.0395		IPI00328987.3	BYSL	0.091
IPI00744711.2	PNPT1	0.6315		IPI00328987.3	BYSL	0.55775		IPI00329036.2	MRPL50	0.60325
IPI00926421.1	PODXL	3.2765		IPI00329036.2	MRPL50	-0.3495		IPI00329331.6	UGP2	0.3935
IPI00058192.1	POFUT1	-1.96125		IPI00329331.6	UGP2	1.529		IPI00329332.1	STX12	-0.189
IPI00301163.1	POGLUT1	-0.60125		IPI00329332.1	STX12	-2.93875		IPI00329389.8	RPL6P27	0.34225
IPI00514078.1	POGZ	2.59075		IPI00329389.8	RPL6P27	-0.38075		IPI00329536.2	EEA1	0.254
IPI00290272.2	POLA2	1.153		IPI00329536.2	EEA1	-2.80575		IPI00329572.4	PACSIN3	0.18
IPI00219538.3	POLB	2.135		IPI00329572.4	PACSIN3	0.803		IPI00329594.4	CCDC59	0.04925
IPI00002894.2	POLD1	2.04025		IPI00329594.4	CCDC59	2.42825		IPI00329629.6	DNAJC7	0.8625
IPI00394926.1	POLD3	1.93775		IPI00329629.6	DNAJC7	-0.8075		IPI00329633.5	TARS	0.44375
IPI00165506.4	POLDIP2	-0.0345		IPI00329633.5	TARS	-0.44175		IPI00329672.4	MYO1E	0.64925
IPI00940039.1	POLDIP3	1.656		IPI00329672.4	MYO1E	-1.00425		IPI00329692.3	NMT1	0.1835
IPI00010141.4	POLE3	0.454		IPI00329692.3	NMT1	-0.513		IPI00329791.12	DDX46	0.16375
IPI00026445.3	POLR1B	1.48		IPI00329791.12	DDX46	0.61625		IPI00332371.9	PFKL	0.0135
IPI00217386.1	POLR1C	0.60775		IPI00332371.9	PFKL	-0.4395		IPI00332428.5	MAK16	0.3425
IPI00032439.1	POLR1D	0.79275		IPI00332428.5	MAK16	1.11475		IPI00332511.5;Q6P1F6	PPP2R2A	0.4475
IPI00550638.2	POLR1E	1.531		IPI00332511.5;Q6P1F6	PPP2R2A	-0.425		IPI00332572.3	BANP	-0.03875
IPI00031627.4	POLR2A	1.32975		IPI00332572.3	BANP	1.68625		IPI00333015.7	SPTBN1	0.192
IPI00027808.1	POLR2B	0.876		IPI00333015.7	SPTBN1	2.5415		IPI00333068.4	ARPC1A	0.74575
IPI00018288.1	POLR2C	0.8165		IPI00333068.4	ARPC1A	-1.704		IPI00333619.4	ALDH3A2	0.791
IPI00291093.3	POLR2E	1.048		IPI00333619.4	ALDH3A2	3.67475		IPI00333637.1	GOLGA5	-0.46225
IPI00927876.1	POLR2H	1.094		IPI00333637.1	GOLGA5	-0.0595		IPI00333699.5	SAP30BP	0.3905
IPI00003311.1;P62876	POLR2L	0.773		IPI00333699.5	SAP30BP	0.93525		IPI00333763.7	GLRX5	0.113
IPI00024163.1	POLR3A	1.39725		IPI00333763.7	GLRX5	1.47375		IPI00334159.6	VBP1	0.47075
IPI00215978.4	POLR3D	1.42375		IPI00334159.6	VBP1	-0.68075		IPI00334190.4	STOML2	0.082
IPI00298738.3	POLRMT	1.77		IPI00334190.4	STOML2	0.51975		IPI00334282.2	FAM3C	1.08425
IPI00293331.3	POP1	-1.06775		IPI00334282.2	FAM3C	-0.86925		IPI00334291.9	LONP1	-0.262
IPI00470467.5	POR	0.73825		IPI00334291.9	LONP1	1.3175		IPI00334657.7	YIPF5	0.14075
IPI00015018.1	PPA1	-0.81875		IPI00334657.7	YIPF5	-2.001		IPI00334713.1	HNRNPAB	0.23975
IPI00219793.1	PPAN	1.30175		IPI00334713.1	HNRNPAB	1.744		IPI00334914.2	TRMT1L	-0.1765
IPI00029534.1	PPAT	2.54425		IPI00334914.2	TRMT1L	1.558		IPI00335385.4	DCPS	0.15575
IPI00219754.1	PPFIA1	-0.54225		IPI00335385.4	DCPS	-0.3215		IPI00335589.5	RNMTL1	-0.38475
IPI00917244.1	PPHLN1	0.34725		IPI00335589.5	RNMTL1	1.8055		IPI00335930.1	DAZAP1	0.062
IPI00419585.9	PPIA	-0.412		IPI00335930.1	DAZAP1	1.622		IPI00336016.3	CARS2	0.04425
IPI00646304.4	PPIB	-1.30725		IPI00336016.3	CARS2	-0.72275		IPI00336017.5	ARRB1	0.31675
IPI00003927.5	PPID	0.87375		IPI00336017.5	ARRB1	1.7145		IPI00337541.3	NNT	0.19125
IPI00409606.1	PPIE	0.608		IPI00337541.3	NNT	-1.85325		IPI00337588.1	TP53BP2	0.301
IPI00026519.1	PPIF	-0.32125		IPI00337588.1	TP53BP2	-0.019		IPI00337741.4	APEH	0.38825
IPI00643915.1	PPIH	1.04875		IPI00337741.4	APEH	0.51125		IPI00339238.1	DHRS7	-0.6035
IPI00007019.1	PPIL1	0.9045		IPI00339238.1	DHRS7	-0.2475		IPI00339384.5	RDH11	0.77825
IPI00300952.3	PPIL3	0.496		IPI00339384.5	RDH11	-0.111		IPI00373877.3	ZNF326	0.194
IPI00642862.1	PPIL4	0.33375		IPI00373877.3	ZNF326	1.502		IPI00374151.1	PRDX3	-0.19625
IPI00178375.3	PPIP5K2	-0.95925		IPI00374151.1	PRDX3	0.8265		IPI00374563.3	AGRN	0.39125
IPI00298057.2	PPL	0.777		IPI00374563.3	AGRN	1.439		IPI00375145.1	USP5	0.16775
IPI00291412.1	PPM1F	-2.89375		IPI00375145.1	USP5	-0.953		IPI00375294.3	LAMA1	0.2665
IPI00006167.1	PPM1G	0.36325		IPI00375294.3	LAMA1	2.051		IPI00375330.6	WAPAL	-0.0215
IPI00007694.5	PPME1	-1.854		IPI00375330.6	WAPAL	1.5675		IPI00375359.2	RFC1	0.6265
IPI00031357.1	PPOX	1.08725		IPI00375359.2	RFC1	1.77125		IPI00375441.2	FUBP1	0.20325
IPI00550451.1	PPP1CA	-0.6995		IPI00375441.2	FUBP1	-0.01		IPI00375462.1	SREK1	0.49025
IPI00218236.6;P62141	PPP1CB	-0.9195		IPI00375462.1	SREK1	0.2765		IPI00375533.5	UBA3	0.31575
IPI00298731.2	PPP1R10	0.8335		IPI00375533.5	UBA3	0.055		IPI00375631.6	ISG15	0.5725
IPI00395771.1	PPP1R7	-1.664		IPI00375631.6	ISG15	-2.18075		IPI00375676.8	FTL	0.20975
IPI00030383.1	PPP1R8	0.73575		IPI00375676.8	FTL	-0.305		IPI00376144.3	LRCH1	0.41425
IPI00045550.4	PPP1R9B	-2.7055		IPI00376144.3	LRCH1	-2.28075		IPI00376222.1	YTHDC1	0.1045
IPI00008380.1	PPP2CA	0.0725		IPI00376222.1	YTHDC1	1.551		IPI00376226.2	SIGMAR1	-0.1855
IPI00429689.3	PPP2CB	-1.42275		IPI00376226.2	SIGMAR1	0.103		IPI00376283.1	RBBP6	0.32925
IPI00332511.5;Q6P1F6	PPP2R2A	-0.44675		IPI00376283.1	RBBP6	1.275		IPI00376394.4	QSOX2	0.51375
IPI00014978.3	PPP2R5A	-0.10725		IPI00376394.4	QSOX2	0.332		IPI00376403.2	SPINT1	0.58625
IPI00002853.1	PPP2R5E	-0.334		IPI00376403.2	SPINT1	1.958		IPI00376609.1	NUP155	-0.02875
IPI00103654.2	PPP4R2	0.553		IPI00376609.1	NUP155	1.488		IPI00377080.1	COPS8	0.43875
IPI00019812.1	PPP5C	-0.24925		IPI00377080.1	COPS8	-1.32925		IPI00377261.1	FUBP3	0.03375
IPI00890827.1	PPP6C	-0.1765		IPI00377261.1	FUBP3	0.585		IPI00382452.1	CHMP1A	0.30575
IPI00873586.3	PPP6R1	-1.22175		IPI00382452.1	CHMP1A	-0.69225		IPI00382458.1	CUL3	0.292
IPI00002412.1	PPT1	2.2495		IPI00382458.1	CUL3	-0.05525		IPI00383163.5	THYN1	0.0285
IPI00149650.3	PPWD1	1.212		IPI00383163.5	THYN1	2.1485		IPI00383296.5	HNRNPM	0.30625
IPI00954553.1	PQBP1	0.8955		IPI00383296.5	HNRNPM	1.2775		IPI00383423.3	CCDC50	0.4835
IPI00399306.1	PRCC	0.60275		IPI00383423.3	CCDC50	-3.8185		IPI00383449.2	RAB15	0.1905
IPI00001593.1	PRCP	0.01475		IPI00383449.2	RAB15	-1.0855		IPI00383565.5	BAZ1A	1.332
IPI00374151.1	PRDX3	0.3375		IPI00383565.5	BAZ1A	0.172		IPI00383581.4	GANAB	0.55525
IPI00011937.1	PRDX4	-0.1045		IPI00383581.4	GANAB	0.24075		IPI00383798.3	PRODH	-2.08
IPI00759663.1	PRDX5	-0.442		IPI00383798.3	PRODH	2.91925		IPI00384028.5	PAPOLA	0.24
IPI00220301.5	PRDX6	-1.1255		IPI00384028.5	PAPOLA	0.868		IPI00384155.1	LGMN	0.66975
IPI00008164.2	PREP	0.31275		IPI00384155.1	LGMN	0.841		IPI00384280.5	PCYOX1	-0.21025
IPI00027705.2	PRIM2	2.19575		IPI00384280.5	PCYOX1	-0.37325		IPI00384456.4	MSH6	0.07
IPI00792482.1	PRKAA1	-2.96975		IPI00384456.4	MSH6	3.00575		IPI00384542.4	NID1	0.023
IPI00021831.1	PRKAR1A	-3.61775		IPI00384542.4	NID1	1.51325		IPI00384722.2	C19orf63	0.033
IPI00063234.1	PRKAR2A	-1.68275		IPI00384722.2	C19orf63	-0.348		IPI00384745.4	GNL1	0.61325
IPI00554752.3	PRKAR2B	0.7085		IPI00384745.4	GNL1	-1.12875		IPI00385042.4	GTPBP4	0.6955
IPI00385449.4	PRKCA	-3.9405		IPI00385042.4	GTPBP4	0.62025		IPI00385267.4	SRPR	0.4665
IPI00792364.1	PRKCD	0.296		IPI00385267.4	SRPR	-1.707		IPI00385449.4	PRKCA	-0.32925
IPI00016639.7	PRKCI	-0.0655		IPI00385449.4	PRKCA	-3.29975		IPI00385928.2	C4orf14	0.8695
IPI00792916.2	PRKCSH	-0.66175		IPI00385928.2	C4orf14	0.394		IPI00386120.3	SF1	0.36725
IPI00296337.2	PRKDC	1.11225		IPI00386120.3	SF1	0.45825		IPI00386206.2	PRRC1	0.4675
IPI00914913.1	PRMT1	0.146		IPI00386206.2	PRRC1	-1.85825		IPI00386294.2	TOMM6	-0.122
IPI00383798.3	PRODH	0.23425		IPI00386294.2	TOMM6	1.40975		IPI00386718.4;IPI00513760.1	SMARCA2	0.31425
IPI00004968.1	PRPF19	0.99		IPI00386718.4;IPI00513760.1	SMARCA2	-1.23975		IPI00386755.2	ERO1L	-0.40575
IPI00005861.1	PRPF3	0.924		IPI00386755.2	ERO1L	-0.34025		IPI00394737.1	OSBPL8	0.30025
IPI00171390.2	PRPF38A	1.59475		IPI00394737.1	OSBPL8	-0.21825		IPI00394788.4	AARS2	-0.46925
IPI00218435.1	PRPF4	0.917		IPI00394788.4	AARS2	1.48875		IPI00394926.1	POLD3	0.7125
IPI00013721.2	PRPF4B	0.604		IPI00394926.1	POLD3	1.49825		IPI00395462.4	C15orf63	0.0225
IPI00305068.5	PRPF6	1.07825		IPI00395462.4	C15orf63	-0.53925		IPI00395474.1	SAMD1	0.292
IPI00007928.4	PRPF8	1.2065		IPI00395474.1	SAMD1	2.08325		IPI00395627.3	CACYBP	0.517
IPI00219616.7	PRPS1	-0.06075		IPI00395627.3	CACYBP	0.22575		IPI00395646.1	TXNDC5	0.348
IPI00219617.5	PRPS2	-0.3695		IPI00395646.1	TXNDC5	-1.837		IPI00395663.5	ANKS1A	0.4165
IPI00003168.1	PRPSAP2	0.37125		IPI00395663.5	ANKS1A	0.80675		IPI00395674.1	SNRPB	0.37025
IPI00855833.1	PRR12	1.64		IPI00395674.1	SNRPB	1.02775		IPI00395769.2	ATP5C1	-0.03375
IPI00386206.2	PRRC1	-1.68475		IPI00395769.2	ATP5C1	0.477		IPI00395771.1	PPP1R7	0.58825
IPI00010700.2	PRRC2A	0.46875		IPI00395771.1	PPP1R7	-1.97575		IPI00395777.6	CNOT7	0.21025
IPI00741537.5	PRRC2B	-0.0525		IPI00395777.6	CNOT7	0.58575		IPI00395887.4	TMX1	-0.09075
IPI00012503.1	PSAP	0.50975		IPI00395887.4	TMX1	0.648		IPI00395903.1	TMEM106B	-0.226
IPI00930609.1	PSAT1	0.9545		IPI00395903.1	TMEM106B	-0.14575		IPI00396056.6	NUDT1	0.24225
IPI00028122.1	PSIP1	3.62875		IPI00396056.6	NUDT1	0.80375		IPI00396321.1	LRRC59	0.36775
IPI00016832.1	PSMA1	-0.79775		IPI00396321.1	LRRC59	-1.73675		IPI00396370.6	EIF3B	0.56875
IPI00219622.3	PSMA2	-0.4785		IPI00396370.6	EIF3B	-0.68475		IPI00396378.3	HNRNPA2B1	0.132
IPI00171199.5	PSMA3	-0.39625		IPI00396378.3	HNRNPA2B1	1.29575		IPI00396411.4	CLPTM1	0.94
IPI00291922.2;Q9Z2U1	PSMA5	-0.645		IPI00396411.4	CLPTM1	-1.53675		IPI00396435.3	DHX15	0.10025
IPI00029623.1	PSMA6	-0.42575		IPI00396435.3	DHX15	1.3925		IPI00396485.3	EEF1A1	0.45275
IPI00024175.3	PSMA7	-0.3905		IPI00396485.3	EEF1A1	-1.39025		IPI00396627.1	ELAC2	0.6855
IPI00025019.3	PSMB1	-0.4825		IPI00396627.1	ELAC2	0.685		IPI00396661.3	CYP2S1	-0.0725
IPI00028006.1	PSMB2	-0.511		IPI00396661.3	CYP2S1	3.916		IPI00397024.1	YTHDF2	0.31575
IPI00028004.2	PSMB3	-0.4385		IPI00397024.1	YTHDF2	0.4785		IPI00397365.1	EPN1	0.6705
IPI00555956.2	PSMB4	-0.58725		IPI00397365.1	EPN1	-1.64925		IPI00397526.3	MYH10	0.27725
IPI00479306.1	PSMB5	-0.3445		IPI00397526.3	MYH10	0.82325		IPI00397794.4	SCAF4	-0.00825
IPI00003217.3	PSMB7	-0.42825		IPI00397794.4	SCAF4	1.219		IPI00397904.6	NUP93	0.0555
IPI00011126.6;P62192	PSMC1	-0.79925		IPI00397904.6	NUP93	1.2715		IPI00398154.2	AFAP1	-0.441
IPI00021435.3	PSMC2	-0.72675		IPI00398154.2	AFAP1	-3.0875		IPI00398214.2	FLAD1	0.17
IPI00018398.4	PSMC3	-0.58475		IPI00398214.2	FLAD1	0.70075		IPI00398727.3	LYPLA1	-0.05375
IPI00745502.2	PSMC5	-0.66575		IPI00398727.3	LYPLA1	1.27575		IPI00399089.4	MESDC2	0.3145
IPI00021926.4;P62334;IPI00021926.2	PSMC6	-0.548		IPI00399089.4	MESDC2	-0.71		IPI00399105.1	EDIL3	0.43675
IPI00027699.2	PSMD10	-0.05		IPI00399105.1	EDIL3	-0.65675		IPI00399170.1	UPF1	0.3885
IPI00105598.3	PSMD11	-0.72175		IPI00399170.1	UPF1	-0.68425		IPI00399300.1	TUBGCP3	0.37375
IPI00185374.4	PSMD12	-0.55875		IPI00399300.1	TUBGCP3	-0.62625		IPI00399306.1	PRCC	0.4395
IPI00549672.2	PSMD13	-0.648		IPI00399306.1	PRCC	0.50075		IPI00400849.2	PICALM	0.331
IPI00024821.1	PSMD14	-0.70625		IPI00400849.2	PICALM	-1.697		IPI00400922.5	PDCD11	0.309
IPI00012268.3	PSMD2	-0.80325		IPI00400922.5	PDCD11	1.58675		IPI00401072.1	PSMG1	0.6015
IPI00011603.2	PSMD3	-0.578		IPI00401072.1	PSMG1	-0.55		IPI00401264.5	ERP44	0.03525
IPI00022694.3	PSMD4	-0.795		IPI00401264.5	ERP44	-0.79025		IPI00401804.3	VAMP7	1.20175
IPI00216247.2	PSMD4	-1.166		IPI00401804.3	VAMP7	-1.31325		IPI00401962.2	CCDC137	0.93225
IPI00909766.1	PSMD5	-2.161		IPI00401962.2	CCDC137	-0.4865		IPI00402109.4	PIGU	0.23575
IPI00014151.3	PSMD6	-0.589		IPI00402109.4	PIGU	0.18875		IPI00409606.1	PPIE	0.55575
IPI00019927.2	PSMD7	-0.648		IPI00409606.1	PPIE	0.186		IPI00409671.3	DDX42	0.1835
IPI00479722.2	PSME1	-1.73475		IPI00409671.3	DDX42	0.98025		IPI00410034.2	SLC38A2	2.23325
IPI00746205.1	PSME2	-1.6845		IPI00410034.2	SLC38A2	-2.11725		IPI00410079.3	FAM82A2	0.08625
IPI00030243.1;P61290	PSME3	-0.05175		IPI00410079.3	FAM82A2	-0.207		IPI00410112.2	VKORC1	-0.5895
IPI00827831.3	PSMF1	-1.60425		IPI00410112.2	VKORC1	-0.48475		IPI00410360.3	NGDN	-0.0665
IPI00401072.1	PSMG1	-0.2195		IPI00410360.3	NGDN	1.83475		IPI00411356.5	VPS4A	0.4365
IPI00031106.1	PSMG3	0.01075		IPI00411356.5	VPS4A	-0.975		IPI00411426.3	VPS26A	0.445
IPI00103525.1	PSPC1	1.99525		IPI00411426.3	VPS26A	-2.16675		IPI00411614.1	WDHD1	-0.08875
IPI00925737.1	PSPH	-0.215		IPI00411614.1	WDHD1	2.30375		IPI00411623.3	ENAH	0.32325
IPI00179964.5	PTBP1	1.11925		IPI00411623.3	ENAH	0.9775		IPI00411680.10	PCMT1	0.374
IPI00514064.1	PTBP2	2.546		IPI00411680.10	PCMT1	-1.0805		IPI00411706.1	ESD	0.92575
IPI00783302.1	PTCD3	0.75325		IPI00411706.1	ESD	-2.43975		IPI00411886.4	NOC2L	-0.30725
IPI00006538.1	PTDSS2	0.00575		IPI00411886.4	NOC2L	2.23025		IPI00411937.4	SNORD110	0.39925
IPI00303568.3	PTGES2	-0.35525		IPI00411937.4	SNORD110	1.151		IPI00412147.1	SLC27A4	0.177
IPI00550020.3	PTMS	-1.0485		IPI00412147.1	SLC27A4	-0.6445		IPI00412404.1	SUPV3L1	-0.15825
IPI00938044.1	PTPLAD1	0.88975		IPI00412404.1	SUPV3L1	0.95775		IPI00412579.6	RPL10A	0.36675
IPI00297261.3	PTPN1	-1.14175		IPI00412579.6	RPL10A	-0.48575		IPI00412713.4	SAMM50	-0.056
IPI00018914.2	PTPN14	-0.89675		IPI00412713.4	SAMM50	0.60325		IPI00412752.3	STAT3	0.348
IPI00852804.1	PTPN9	-0.80075		IPI00412752.3	STAT3	-0.9155		IPI00412771.1	CD2AP	0.59025
IPI00465186.3	PTPRF	0.89725		IPI00412771.1	CD2AP	0.324		IPI00412880.2	CARM1	0.1605
IPI00873341.2	PTPRG	0.75975		IPI00412880.2	CARM1	-0.1885		IPI00413324.6	RPL17	0.44075
IPI00032903.3	PTRH2	0.352		IPI00413324.6	RPL17	-0.611		IPI00413344.3	CFL2	0.1725
IPI00788826.1	PUF60	0.544		IPI00413344.3	CFL2	-4.8395		IPI00413568.2	CLCN3	-0.22875
IPI00023591.1	PURA	-3.405		IPI00413568.2	CLCN3	-0.066		IPI00413611.1	TOP1	0.669
IPI00045051.3	PURB	-1.6225		IPI00413611.1	TOP1	0.8475		IPI00413641.7	AKR1B1	0.38525
IPI00044761.4	PUS7	1.364		IPI00413641.7	AKR1B1	-0.71325		IPI00413672.1	BCLAF1	0.3385
IPI00219426.1	PVR	-3.14825		IPI00413672.1	BCLAF1	1.00225		IPI00413780.3	PKN3	0.25925
IPI00300078.6	PWP2	1.80525		IPI00413780.3	PKN3	2.614		IPI00414123.4	CRMP1	0.9035
IPI00016112.6	PXDN	-1.22		IPI00414123.4	CRMP1	2.5325		IPI00414442.3	CDK5RAP3	0.00775
IPI00221360.1	PYCARD	-0.8225		IPI00414442.3	CDK5RAP3	-0.986		IPI00414554.5	ARPC5L	0.37325
IPI00941557.1;IPI00550882.2	PYCR1	0.3615		IPI00414554.5	ARPC5L	-1.03775		IPI00414629.2	UNC119B	0.02775
IPI00470610.4	PYCR2	0.79		IPI00414629.2	UNC119B	0.489		IPI00414676.6	HSP90AB1	0.411
IPI00004358.4	PYGB	-2.1315		IPI00414676.6	HSP90AB1	0.4875		IPI00414694.3	COL18A1	0.52675
IPI00943894.1	PYGL	-0.44875		IPI00414694.3	COL18A1	1.43175		IPI00414709.3	RBPMS	-0.073
IPI00759828.1	QKI	0.85575		IPI00414709.3	RBPMS	1.91325		IPI00414827.1	SRGAP1	0.36475
IPI00300086.3	QPRT	2.04325		IPI00414827.1	SRGAP1	-3.76425		IPI00414836.6	OSTF1	0.92625
IPI00376394.4	QSOX2	0.64125		IPI00414836.6	OSTF1	-2.66175		IPI00414896.1	RNASET2	-0.869
IPI00016513.5;P61027	RAB10	-0.51025		IPI00414896.1	RNASET2	2.3105		IPI00414909.1	NAGA	0.06
IPI00020436.4	RAB11B	-0.14825		IPI00414909.1	NAGA	-0.259		IPI00414963.2	PABPN1	0.21575
IPI00022033.6	RAB11FIP5	-4.502		IPI00414963.2	PABPN1	1.747		IPI00414973.1	FASTKD5	0.0995
IPI00419932.5	RAB12	-0.99575		IPI00414973.1	FASTKD5	1.5465		IPI00415014.3	MAP1LC3A	0.021
IPI00016373.3	RAB13	0.00125		IPI00415014.3	MAP1LC3A	-2.8955		IPI00415040.1	NUDT9	-0.10525
IPI00291928.8;Q91V41	RAB14	-1.44		IPI00415040.1	NUDT9	0.21625		IPI00418262.5	ALDOC	0.20075
IPI00383449.2	RAB15	-1.08275		IPI00418262.5	ALDOC	0.8185		IPI00418290.1	MRPL14	0.65725
IPI00014577.1	RAB18	-1.069		IPI00418290.1	MRPL14	-0.13875		IPI00418313.3	ILF3	0.30525
IPI00005719.1;P62821	RAB1A	-1.0835		IPI00418313.3	ILF3	1.07775		IPI00418336.3	INTS3	0.52025
IPI00008964.3	RAB1B	-1.28775		IPI00418336.3	INTS3	0.54275		IPI00418471.6	VIM	1.006
IPI00007755.3	RAB21	-1.57175		IPI00418471.6	VIM	-5.5855		IPI00419258.4	HMGB1	0.4285
IPI00008034.1	RAB23	-1.0475		IPI00419258.4	HMGB1	0.30375		IPI00419263.4	ECI2	-0.51875
IPI00031169.1	RAB2A	-1.3755		IPI00419263.4	ECI2	0.43825		IPI00419473.5	BTF3	0.83125
IPI00021475.1	RAB33B	-0.71225		IPI00419473.5	BTF3	-1.009		IPI00419531.2	CPSF2	0.3435
IPI00300096.4;Q6PHN9	RAB35	-0.82675		IPI00419531.2	CPSF2	1.40175		IPI00419585.9	PPIA	0.451
IPI00023504.1	RAB3A	-1.2025		IPI00419585.9	PPIA	-0.54475		IPI00419802.4	HIBCH	0.19675
IPI00300562.2	RAB3B	-2.4965		IPI00419802.4	HIBCH	1.02325		IPI00419856.1	TNPO2	-0.251
IPI00014235.3	RAB3GAP1	-1.71625		IPI00419856.1	TNPO2	0.19125		IPI00419880.6	SNORD73A	0.47175
IPI00554590.1	RAB3GAP2	-1.3865		IPI00419880.6	SNORD73A	-0.58925		IPI00419916.4	ALPL	0.6995
IPI00939242.1	RAB4A	-1.095		IPI00419916.4	ALPL	2.18275		IPI00419932.5	RAB12	-0.468
IPI00927674.1	RAB5A	-0.3515		IPI00419919.5	RPL29	-0.4595		IPI00419979.3	PAK2	0.56775
IPI00017344.3;P61021	RAB5B	-1.6075		IPI00419932.5	RAB12	-0.0735		IPI00420014.2	SNRNP200	0.15875
IPI00016339.4	RAB5C	-2.2295		IPI00419979.3	PAK2	-1.78275		IPI00420108.5	DLST	-0.561
IPI00016342.1	RAB7A	-0.67225		IPI00420014.2	SNRNP200	1.42675		IPI00423570.3	KRAS	0.59875
IPI00028481.1	RAB8A	-1.00175		IPI00420108.5	DLST	0.3845		IPI00425560.2	SCRIB	0.02975
IPI00024282.1	RAB8B	-0.26625		IPI00423570.3	KRAS	-0.44425		IPI00426640.1	GTF2H2	0.0805
IPI00016372.1	RAB9A	-0.06975		IPI00425560.2	SCRIB	0.19975		IPI00427330.3	SBDS	0.85975
IPI00022664.3	RABGGTA	-1.639		IPI00426640.1	GTF2H2	0.3575		IPI00428288.1	MRPL43	0.55125
IPI00514956.1	RABGGTB	-1.00025		IPI00427330.3	SBDS	-3.4075		IPI00429191.3	ETF1	0.7695
IPI00010271.3;P63001	RAC1	-1.18725		IPI00428288.1	MRPL43	0.18925		IPI00429689.3	PPP2CB	0.709
IPI00152946.1	RACGAP1	1.077		IPI00429191.3	ETF1	-1.3585		IPI00430472.2	ASCC3	0.414
IPI00006715.3	RAD21	1.82075		IPI00429689.3	PPP2CB	-1.8505		IPI00430622.1	SPG20	0.22425
IPI00008219.1	RAD23A	-1.8445		IPI00430472.2	ASCC3	-0.851		IPI00432065.1	C11ORF83	-0.40325
IPI00642549.2	RAD23B	-1.349		IPI00430622.1	SPG20	0.15725		IPI00433194.2	EHBP1	0.28525
IPI00305282.2	RAD50	0.48625		IPI00432065.1	C11ORF83	2.7105		IPI00433833.1	THOC3	-0.35075
IPI00019733.1	RAE1	0.6265		IPI00433194.2	EHBP1	-2.0545		IPI00434390.2	ASCC1	0.222
IPI00217519.3	RALA	0.07475		IPI00433833.1	THOC3	1.9425		IPI00438229.2	TRIM28	0.09925
IPI00166137.5	RALYL	0.8165		IPI00434390.2	ASCC1	-1.03425		IPI00439195.1	MBD3	-0.13075
IPI00878075.1	RANBP1	0.18425		IPI00438229.2	TRIM28	2.074		IPI00439936.1	TAPBP	-1.8275
IPI00221325.3	RANBP2	1.44875		IPI00439195.1	MBD3	2.4485		IPI00440493.2	ATP5A1	-0.17575
IPI00456729.1	RANBP3	-0.44575		IPI00439936.1	TAPBP	-0.75925		IPI00440719.2	NAA10	0.59625
IPI00294879.1	RANGAP1	-0.06675		IPI00440493.2	ATP5A1	0.548		IPI00440727.1	BRD4	0.745
IPI00643041.3;P62827	RANP1	0.453		IPI00440719.2	NAA10	-0.865		IPI00442073.5	CSRP1	-0.3045
IPI00019345.1;P62835	RAP1A	-1.64825		IPI00440727.1	BRD4	1.50475		IPI00442211.1	ABI2	0.46175
IPI00607591.3	RAP1GDS1	-3.0805		IPI00442073.5	CSRP1	-3.908		IPI00442274.3	NFXL1	0.05475
IPI00004860.2	RARS	-0.786		IPI00442211.1	ABI2	-0.17075		IPI00443909.1	CNPY2	0.2075
IPI00941179.1	RASA1	-2.483		IPI00442274.3	NFXL1	1.0605		IPI00445401.3	HUWE1	0.037
IPI00217661.4	RAVER1	1.2185		IPI00443909.1	CNPY2	0.11025		IPI00446235.2	CYB5R3	0.42125
IPI00645329.1	RBBP4	1.861		IPI00445401.3	HUWE1	0.19275		IPI00449049.5	PARP1	-0.39925
IPI00376283.1	RBBP6	1.365		IPI00446235.2	CYB5R3	-2.64225		IPI00449201.2	ATG3	0.94575
IPI00879702.2	RBBP7	0.6395		IPI00449049.5	PARP1	3.49425		IPI00452731.6	NDUFA7	0.3745
IPI00885127.2	RBFOX2	0.303		IPI00449201.2	ATG3	-2.062		IPI00452919.3	SS18	0.42625
IPI00550308.1	RBM12	0.3905		IPI00452731.6	NDUFA7	-0.29		IPI00453473.6;P62806	HIST2H4B	0.28775
IPI00013174.2	RBM14	1.1795		IPI00452919.3	SS18	1.03825		IPI00455190.2	COX15	-0.03825
IPI00220716.2	RBM15	1.48975		IPI00453473.6;P62806	HIST2H4B	1.532		IPI00455268.4	TRMT5	0.1065
IPI00175136.5	RBM15B	1.12425		IPI00455190.2	COX15	0.6025		IPI00455315.4	ANXA2	1.139
IPI00829652.1	RBM16	0.69175		IPI00455268.4	TRMT5	0.57825		IPI00455383.4	CLTC	0.12025
IPI00176706.1	RBM17	1.184		IPI00455315.4	ANXA2	-5.80875		IPI00456359.1	ATXN2L	0.4715
IPI00000686.2	RBM19	1.1205		IPI00455383.4	CLTC	-1.14725		IPI00456492.2	CROCC	0.54975
IPI00004273.6	RBM25	1.17475		IPI00456359.1	ATXN2L	-0.335		IPI00456631.5	KDM1A	0.1605
IPI00292975.4	RBM27	1.27225		IPI00456492.2	CROCC	1.525		IPI00456663.1	NIT1	0.12475
IPI00304187.8	RBM28	1.3045		IPI00456631.5	KDM1A	2.426		IPI00456685.2	EIF2AK4	-0.37775
IPI00024320.1	RBM3	-2.06		IPI00456663.1	NIT1	0.02425		IPI00456729.1	RANBP3	0.424
IPI00658072.2	RBM34	1.24875		IPI00456685.2	EIF2AK4	-0.254		IPI00456750.2	FAM129B	0.441
IPI00215801.1	RBM39	1.13975		IPI00456729.1	RANBP3	-0.58575		IPI00456758.4	RPL27A	0.3065
IPI00003704.4	RBM4	1.742		IPI00456750.2	FAM129B	-4.3225		IPI00456887.2	HNRNPUL2	-0.099
IPI00027838.1	RBM4B	0.72175		IPI00456758.4	RPL27A	-0.479		IPI00456925.3	DBNL	0.80125
IPI00005036.1	RBM5	0.605		IPI00456887.2	HNRNPUL2	0.67075		IPI00456940.5	RPL7L1	0.76525
IPI00001757.1;Q9CWZ3	RBM8A	0.9645		IPI00456925.3	DBNL	-3.163		IPI00456965.5	COQ5	-0.5995
IPI00304692.1	RBMX	1.611		IPI00456940.5	RPL7L1	0.543		IPI00456969.1	DYNC1H1	0.31025
IPI00032597.2	RBMX2	1.8655		IPI00456965.5	COQ5	2.28075		IPI00465044.2	RCC2	-0.02975
IPI00061178.1	RBMXL1	2.2035		IPI00456969.1	DYNC1H1	-1.4145		IPI00465132.4	COPE	0.45075
IPI00940513.1	RBP1	2.09825		IPI00465044.2	RCC2	3.94925		IPI00465186.3	PTPRF	0.1545
IPI00414709.3	RBPMS	1.65575		IPI00465132.4	COPE	-2.00875		IPI00465248.5	ENO1	0.28625
IPI00747309.1	RCC1	1.44725		IPI00465186.3	PTPRF	0.87975		IPI00465256.4	AK3	-0.56575
IPI00465044.2	RCC2	3.53625		IPI00465248.5	ENO1	-0.27575		IPI00465361.4	RPL13	0.41425
IPI00294229.6	RCL1	1.48525		IPI00465256.4	AK3	0.23325		IPI00465431.8	LGALS3	-0.5715
IPI00015842.1	RCN1	-1.87125		IPI00465361.4	RPL13	-0.394		IPI00465436.4	CAT	-0.803
IPI00029628.1	RCN2	0.392		IPI00465431.8	LGALS3	-5.038		IPI00465439.5	ALDOA	0.417
IPI00101037.3	RCN3	-4.87875		IPI00465436.4	CAT	-3.26225		IPI00470416.2	MTPAP	0.14075
IPI00008531.1	RCOR1	1.11825		IPI00465439.5	ALDOA	-1.0605		IPI00470467.5	POR	-0.07075
IPI00217874.2	RCOR2	2.80175		IPI00470416.2	MTPAP	1.43125		IPI00470489.1	SMARCE1	0.1475
IPI00339384.5	RDH11	0.44525		IPI00470467.5	POR	1.11175		IPI00470610.4	PYCR2	0.20725
IPI00177940.2	RDH14	-0.28625		IPI00470489.1	SMARCE1	1.5565		IPI00470631.2	COQ9	-0.383
IPI00903145.1	RDX	-1.31525		IPI00470610.4	PYCR2	0.88125		IPI00470674.5	CYB5R1	-0.75275
IPI00872438.1	RECQL	-1.228		IPI00470631.2	COQ9	1.56825		IPI00470779.2	TXLNA	0.41725
IPI00883897.1	RELA	-3.43375		IPI00470674.5	CYB5R1	-1.68225		IPI00470921.4	ADRM1	0.321
IPI00375359.2	RFC1	2.02975		IPI00470779.2	TXLNA	-1.75775		IPI00470924.2	TMTC3	0.22375
IPI00017412.1	RFC2	1.527		IPI00470921.4	ADRM1	-0.78075		IPI00472054.2	FAM120A	0.44175
IPI00792595.2	RFC4	2.12225		IPI00470924.2	TMTC3	-0.39275		IPI00472058.1	NDUFB11	0.5515
IPI00099996.2	RG9MTD1	1.421		IPI00472054.2	FAM120A	-3.2875		IPI00472242.3	SCAMP4	0.394
IPI00478231.2	RHOA	-0.443		IPI00472058.1	NDUFB11	-0.38125		IPI00472498.3	TMEM189	0.7815
IPI00647268.1	RHOC	-3.72575		IPI00472242.3	SCAMP4	-1.52125		IPI00472583.2	TARBP2	0.33375
IPI00017342.1	RHOG	-1.68025		IPI00472498.3	TMEM189	-1.4225		IPI00472887.3	CKAP5	0.11825
IPI00759775.1	RHOT1	0.59275		IPI00472583.2	TARBP2	1.1935		IPI00477001.3	STRN3	0.21475
IPI00749304.1	RIC8A	-1.787		IPI00472887.3	CKAP5	0.4345		IPI00477139.1	SLC4A2	0.676
IPI00930723.1	RIOK2	-1.75875		IPI00477001.3	STRN3	-0.787		IPI00477295.4	DHX30	0.497
IPI00290192.1	RNASEH2A	1.37475		IPI00477139.1	SLC4A2	-0.13025		IPI00477355.3	KIAA1279	0.13925
IPI00414896.1	RNASET2	0.99025		IPI00477295.4	DHX30	0.21975		IPI00477468.1	CTR9	0.1165
IPI00908327.1	RNF114	-0.288		IPI00477355.3	KIAA1279	-0.2585		IPI00477686.2	GTF2F2	0.44325
IPI00917561.1	RNF181	-1.1695		IPI00477468.1	CTR9	0.77175		IPI00477759.1	INTS2	0.43675
IPI00251559.8	RNF20	0.81675		IPI00477686.2	GTF2F2	-0.31675		IPI00477763.4	CDC42BPB	0.6125
IPI00828098.2	RNF213	-1.05275		IPI00477759.1	INTS2	0.70175		IPI00477812.3	TRIM22	0.582
IPI00550069.3	RNH1	-3.6855		IPI00477763.4	CDC42BPB	-1.453		IPI00477831.2	ERAP1	-0.62575
IPI00747403.20	RNMT	0.82875		IPI00477812.3	TRIM22	-0.3185		IPI00477971.4	TBL3	-0.091
IPI00335589.5	RNMTL1	1.11975		IPI00477831.2	ERAP1	-1.2865		IPI00478231.2	RHOA	0.088
IPI00953520.1	RNPS1	1.572		IPI00477971.4	TBL3	1.8665		IPI00478296.3	TAF4	-0.00075
IPI00022542.1	ROCK1	-0.95525		IPI00478231.2	RHOA	-0.22675		IPI00478302.2	TP53I11	0.12875
IPI00307155.8	ROCK2	-2.28975		IPI00478296.3	TAF4	1.9465		IPI00478631.6	ZNF512	0.68525
IPI00640632.1	ROD1	1.531		IPI00478302.2	TP53I11	0.06175		IPI00478689.5	UNC13B	0.41425
IPI00026627.4	RP2	-0.9495		IPI00478631.6	ZNF512	0.52125		IPI00478723.3	NRD1	1.038
IPI00020127.1	RPA1	1.41725		IPI00478689.5	UNC13B	1.22225		IPI00479186.7;IPI00479186.5	PKM2	0.47125
IPI00013939.3	RPA2	1.3665		IPI00478723.3	NRD1	-2.58175		IPI00479248.3	NFRKB	0.59075
IPI00017373.1	RPA3	1.53425		IPI00479186.7;IPI00479186.5	PKM2	-2.04875		IPI00479306.1	PSMB5	0.654
IPI00292221.3	RPF1	0.988		IPI00479248.3	NFRKB	0.9275		IPI00479676.5	SPAG9	0.55725
IPI00026513.6	RPIA	0.5495		IPI00479306.1	PSMB5	-0.7095		IPI00479722.2	PSME1	-0.112
IPI00412579.6	RPL10A	-0.43175		IPI00479676.5	SPAG9	-1.95625		IPI00479786.5	KHSRP	0.222
IPI00746438.2	RPL11	-0.30475		IPI00479722.2	PSME1	-1.20825		IPI00479823.3	RSF1	-0.0155
IPI00024933.3	RPL12	-0.46475		IPI00479786.5	KHSRP	0.495		IPI00479877.4	ALDH9A1	0.37275
IPI00465361.4	RPL13	-0.2755		IPI00479823.3	RSF1	1.3155		IPI00479890.4	SHOC2	0.234
IPI00555744.6	RPL14	-0.2885		IPI00479877.4	ALDH9A1	-0.90775		IPI00479905.5	NDUFB10	0.56675
IPI00413324.6	RPL17	-0.41425		IPI00479890.4	SHOC2	-1.4215		IPI00479997.4	STMN1	0.847
IPI00215719.6	RPL18	-0.38325		IPI00479905.5	NDUFB10	-0.64625		IPI00514037.3	DDX59	-0.32775
IPI00026202.1	RPL18A	-0.456		IPI00479997.4	STMN1	-0.5315		IPI00514053.1	ARCN1	0.39275
IPI00025329.1;P84099	RPL19	-0.497		IPI00514037.3	DDX59	1.79475		IPI00514064.1	PTBP2	0.00375
IPI00945264.1	RPL22L1	-1.85625		IPI00514053.1	ARCN1	-1.78225		IPI00514075.5	DIAPH2	0.18725
IPI00010153.5;P62830	RPL23	-0.1945		IPI00514064.1	PTBP2	2.72475		IPI00514078.1	POGZ	0.13975
IPI00021266.1;P62751	RPL23A	-0.2715		IPI00514075.5	DIAPH2	-0.26125		IPI00514126.2	AGL	0.4285
IPI00306332.4;Q8BP67	RPL24	-0.389		IPI00514078.1	POGZ	2.6985		IPI00514250.1	CKS1B	0.42575
IPI00027270.1;P61255	RPL26	-0.31325		IPI00514126.2	AGL	0.62825		IPI00514293.1	C6orf125	-0.2105
IPI00219155.5;P61358	RPL27	-0.3595		IPI00514250.1	CKS1B	2.00975		IPI00514311.1	CTTNBP2NL	0.499
IPI00456758.4	RPL27A	-0.4605		IPI00514293.1	C6orf125	1.01425		IPI00514669.1	SH3BGRL3	0.0095
IPI00182533.5	RPL28	-0.3105		IPI00514311.1	CTTNBP2NL	-1.372		IPI00514856.4	UBAP2L	0.34225
IPI00419919.5	RPL29	-0.32275		IPI00514669.1	SH3BGRL3	-3.7735		IPI00514956.1	RABGGTB	0.92425
IPI00219156.7;P62889	RPL30	-0.36775		IPI00514856.4	UBAP2L	-0.613		IPI00549189.4	THOP1	0.59025
IPI00927458.1	RPL32	-0.34575		IPI00514956.1	RABGGTB	-1.71975		IPI00549248.4	NPM1	0.06375
IPI00219160.3	RPL34	-0.3675		IPI00549189.4	THOP1	-1.228		IPI00549343.3	TNFRSF9	0.5385
IPI00029731.8	RPL35A	-0.30875		IPI00549248.4	NPM1	1.4555		IPI00549380.1	DGCR8	0.648
IPI00216237.5	RPL36	-0.54925		IPI00549343.3	TNFRSF9	-2.69725		IPI00549381.5	MRPL1	0.14025
IPI00220344.9;P83882;IPI00220344.7	RPL36A	-0.12275		IPI00549380.1	DGCR8	1.08325		IPI00549516.3	TOE1	0.354
IPI00215790.6	RPL38	-0.11375		IPI00549381.5	MRPL1	0.482		IPI00549540.3	PAK1IP1	0.46975
IPI00037619.4	RPL39P5	-0.4555		IPI00549516.3	TOE1	1.572		IPI00549557.3	GMFB	0.63725
IPI00003918.6	RPL4	-0.29925		IPI00549540.3	PAK1IP1	1.24075		IPI00549672.2	PSMD13	0.234
IPI00329389.8	RPL6P27	-0.3075		IPI00549557.3	GMFB	-0.90725		IPI00549885.4	PDHB	-0.1315
IPI00299573.12	RPL7A	-0.36225		IPI00549672.2	PSMD13	-0.54825		IPI00549970.1	GHITM	0.3265
IPI00456940.5	RPL7L1	1.027		IPI00549885.4	PDHB	1.4505		IPI00550020.3	PTMS	0.2495
IPI00030179.3	RPL7P32	-0.41875		IPI00549970.1	GHITM	0.741		IPI00550021.4	SNORD43	0.3505
IPI00012772.8;P62918	RPL8	-0.40975		IPI00550020.3	PTMS	-1.03425		IPI00550037.3	MRPS15	1.0035
IPI00008530.1	RPLP0	-0.519		IPI00550021.4	SNORD43	-0.37125		IPI00550069.3	RNH1	0.09175
IPI00008527.3	RPLP1	-0.519		IPI00550037.3	MRPS15	-0.23675		IPI00550165.4	DHRS7B	0.81025
[truncated: 689 more rows]
