# Supplementary material for: Combining membrane proteomics and computational three-way pathway analysis revealed signalling pathways preferentially regulated in human iPSCs and human ESCs
Source: Sci Rep. 2017 Nov 8;7:15055. doi: 10.1038/s41598-017-15347-z (PMC5678157; doi:10.1038/s41598-017-15347-z)
Supplement: Supplementary file 6 — Supplementary Tables S5 [file 41598_2017_15347_MOESM6_ESM.xls]

## Sheet: up
	Table S5 The significant pathways identified by GSEA for the three integrated profiles from the public dataset.
	Up-regulated significant enriched pathways
hiPSCs/HFs	FDR		hESCs/HFs	FDR		hiPSCs/hESCs	FDR
	(q-val)			(q-val)			(q-val)
KEGG_SPLICEOSOME	0		KEGG_SPLICEOSOME	0		KEGG_ECM_RECEPTOR_INTERACTION	0.0249
KEGG_DNA_REPLICATION	0		KEGG_DNA_REPLICATION	0		KEGG_ARRHYTHMOGENIC_RIGHT_VENTRICULAR_CARDIOMYOPATHY_ARVC	0.1454
KEGG_CELL_CYCLE	0		KEGG_CELL_CYCLE	0.000315		KEGG_FOCAL_ADHESION	0.1359
KEGG_RNA_DEGRADATION	0.0169		KEGG_RNA_DEGRADATION	0.0123		KEGG_REGULATION_OF_ACTIN_CYTOSKELETON	0.107
KEGG_OOCYTE_MEIOSIS	0.0748		KEGG_FATTY_ACID_METABOLISM	0.0775		KEGG_EPITHELIAL_CELL_SIGNALING_IN_HELICOBACTER_PYLORI_INFECTION	0.2468
KEGG_PYRIMIDINE_METABOLISM	0.0885		KEGG_ARGININE_AND_PROLINE_METABOLISM	0.105		REACTOME_CELL_SURFACE_INTERACTIONS_AT_THE_VASCULAR_WALL	0.185
KEGG_VALINE_LEUCINE_AND_ISOLEUCINE_DEGRADATION	0.1081		KEGG_VALINE_LEUCINE_AND_ISOLEUCINE_DEGRADATION	0.1192		REACTOME_INTEGRIN_CELL_SURFACE_INTERACTIONS	0.123
REACTOME_PROCESSING_OF_CAPPED_INTRON_CONTAINING_PRE_MRNA	0		KEGG_LYSINE_DEGRADATION	0.1061
REACTOME_MRNA_PROCESSING	0		KEGG_PYRIMIDINE_METABOLISM	0.174
REACTOME_MRNA_SPLICING	0		KEGG_OOCYTE_MEIOSIS	0.1987
REACTOME_TRANSCRIPTION	0		REACTOME_MRNA_PROCESSING	0
REACTOME_HIV_LIFE_CYCLE	0		REACTOME_PROCESSING_OF_CAPPED_INTRON_CONTAINING_PRE_MRNA	0
REACTOME_TRANSPORT_OF_MATURE_TRANSCRIPT_TO_CYTOPLASM	0		REACTOME_MRNA_SPLICING	0
REACTOME_RNA_POL_II_TRANSCRIPTION	0		REACTOME_TRANSCRIPTION	0
REACTOME_MRNA_SPLICING_MINOR_PATHWAY	0		REACTOME_HIV_LIFE_CYCLE	0
REACTOME_LATE_PHASE_OF_HIV_LIFE_CYCLE	0		REACTOME_RNA_POL_II_TRANSCRIPTION	0
REACTOME_METABOLISM_OF_NON_CODING_RNA	0		REACTOME_METABOLISM_OF_NON_CODING_RNA	0
REACTOME_TRANSPORT_OF_MATURE_MRNA_DERIVED_FROM_AN_INTRONLESS_TRANSCRIPT	0		REACTOME_TRANSPORT_OF_MATURE_TRANSCRIPT_TO_CYTOPLASM	0
REACTOME_CLEAVAGE_OF_GROWING_TRANSCRIPT_IN_THE_TERMINATION_REGION	7.73e-05		REACTOME_LATE_PHASE_OF_HIV_LIFE_CYCLE	0
REACTOME_RNA_POL_I_RNA_POL_III_AND_MITOCHONDRIAL_TRANSCRIPTION	7.13e-05		REACTOME_CHROMOSOME_MAINTENANCE	0
REACTOME_INTERACTIONS_OF_VPR_WITH_HOST_CELLULAR_PROTEINS	6.62e-05		REACTOME_MRNA_SPLICING_MINOR_PATHWAY	0
REACTOME_GLUCOSE_TRANSPORT	0.000241		REACTOME_INTERACTIONS_OF_VPR_WITH_HOST_CELLULAR_PROTEINS	0
REACTOME_MRNA_3_END_PROCESSING	0.000226		REACTOME_CLEAVAGE_OF_GROWING_TRANSCRIPT_IN_THE_TERMINATION_REGION_	0
REACTOME_DNA_REPAIR	0.000213		REACTOME_GLUCOSE_TRANSPORT	0
REACTOME_SLC_MEDIATED_TRANSMEMBRANE_TRANSPORT	0.000201		REACTOME_TRANSPORT_OF_MATURE_MRNA_DERIVED_FROM_AN_INTRONLESS_TRANSCRIPT	0
REACTOME_NEP_NS2_INTERACTS_WITH_THE_CELLULAR_EXPORT_MACHINERY	0.00025		REACTOME_REGULATION_OF_GLUCOKINASE_BY_GLUCOKINASE_REGULATORY_PROTEIN	0
REACTOME_REGULATION_OF_GLUCOKINASE_BY_GLUCOKINASE_REGULATORY_PROTEIN	0.000238		REACTOME_TRANSPORT_OF_RIBONUCLEOPROTEINS_INTO_THE_HOST_NUCLEUS	0
REACTOME_NUCLEOTIDE_EXCISION_REPAIR	0.000226		REACTOME_TELOMERE_MAINTENANCE	0.000124
REACTOME_TRANSPORT_OF_RIBONUCLEOPROTEINS_INTO_THE_HOST_NUCLEUS	0.000268		REACTOME_NEP_NS2_INTERACTS_WITH_THE_CELLULAR_EXPORT_MACHINERY	0.000167
REACTOME_CHROMOSOME_MAINTENANCE	0.000256		REACTOME_SLC_MEDIATED_TRANSMEMBRANE_TRANSPORT	0.000254
REACTOME_RNA_POL_II_PRE_TRANSCRIPTION_EVENTS	0.000808		REACTOME_MRNA_3_END_PROCESSING	0.000295
REACTOME_DNA_REPLICATION	0.0021		REACTOME_RNA_POL_I_RNA_POL_III_AND_MITOCHONDRIAL_TRANSCRIPTION	0.000906
REACTOME_CELL_CYCLE_MITOTIC	0.0048		REACTOME_DNA_REPAIR	0.0025
REACTOME_MITOTIC_PROMETAPHASE	0.0052		REACTOME_MITOTIC_PROMETAPHASE	0.0037
REACTOME_DEADENYLATION_DEPENDENT_MRNA_DECAY	0.0081		REACTOME_DNA_REPLICATION	0.0053
REACTOME_CELL_CYCLE	0.0101		REACTOME_RNA_POL_II_PRE_TRANSCRIPTION_EVENTS	0.0062
REACTOME_MITOTIC_M_M_G1_PHASES	0.0163		REACTOME_CELL_CYCLE	0.0075
REACTOME_SYNTHESIS_OF_DNA	0.0368		REACTOME_NUCLEOTIDE_EXCISION_REPAIR	0.0113
REACTOME_MITOCHONDRIAL_PROTEIN_IMPORT	0.0375		REACTOME_MITOCHONDRIAL_PROTEIN_IMPORT	0.0138
REACTOME_S_PHASE	0.0381		REACTOME_CELL_CYCLE_MITOTIC	0.0144
REACTOME_MEIOSIS	0.038		REACTOME_MITOTIC_M_M_G1_PHASES	0.2253
REACTOME_CELL_CYCLE_CHECKPOINTS	0.0614		REACTOME_MEIOSIS	0.0335
REACTOME_G1_S_TRANSITION	0.1109		REACTOME_DEADENYLATION_DEPENDENT_MRNA_DECAY	0.0348
REACTOME_MITOTIC_G1_G1_S_PHASES	0.1279		REACTOME_S_PHASE	0.0666
REACTOME_FACTORS_INVOLVED_IN_MEGAKARYOCYTE_DEVELOPMENT_AND_PLATELET_PRODUCTION	0.2272		REACTOME_SYNTHESIS_OF_DNA	0.0671
			REACTOME_CELL_CYCLE_CHECKPOINTS	0.102
			REACTOME_G1_S_TRANSITION	0.1534
			REACTOME_FACTORS_INVOLVED_IN_MEGAKARYOCYTE_DEVELOPMENT_AND_PLATELET_PRODUCTION	0.2267
			REACTOME_MITOTIC_G1_G1_S_PHASES	0.2295
			REACTOME_ANTIVIRAL_MECHANISM_BY_IFN_STIMULATED_GENES	0.2339
			REACTOME_HIV_INFECTION	0.23

## Sheet: down
	Table S5 The significant pathways identified by GSEA for the three integrated profiles from the public dataset.
	Down-regulated significant enriched pathways
hiPSCs/HFs	FDR		hESCs/HFs	FDR		hiPSCs/hESCs	FDR
	(q-val)			(q-val)			(q-val)
KEGG_REGULATION_OF_ACTIN_CYTOSKELETON	0		KEGG_FOCAL_ADHESION	0		KEGG_PEROXISOME	0.001
KEGG_FOCAL_ADHESION	0		KEGG_REGULATION_OF_ACTIN_CYTOSKELETON	0		KEGG_ARGININE_AND_PROLINE_METABOLISM	0.058
KEGG_ECM_RECEPTOR_INTERACTION	0		KEGG_ECM_RECEPTOR_INTERACTION	0		KEGG_FATTY_ACID_METABOLISM	0.198
KEGG_ENDOCYTOSIS	0		KEGG_ENDOCYTOSIS	0		REACTOME_GLUCOSE_TRANSPORT	0
KEGG_MAPK_SIGNALING_PATHWAY	0		KEGG_MAPK_SIGNALING_PATHWAY	0		REACTOME_PYRUVATE_METABOLISM_AND_CITRIC_ACID_TCA_CYCLE	0.005
KEGG_RIBOSOME	0		KEGG_RIBOSOME	0.000298		REACTOME_REGULATION_OF_GLUCOKINASE_BY_GLUCOKINASE_REGULATORY_PROTEIN	0.029
KEGG_PROTEASOME	0.0021		KEGG_PROTEASOME	0.000521		REACTOME_NEP_NS2_INTERACTS_WITH_THE_CELLULAR_EXPORT_MACHINERY	0.03
KEGG_NEUROTROPHIN_SIGNALING_PATHWAY	0.0063		KEGG_FC_GAMMA_R_MEDIATED_PHAGOCYTOSIS	0.000591		REACTOME_TCA_CYCLE_AND_RESPIRATORY_ELECTRON_TRANSPORT	0.042
KEGG_FC_GAMMA_R_MEDIATED_PHAGOCYTOSIS	0.0071		KEGG_NEUROTROPHIN_SIGNALING_PATHWAY	0.0011		REACTOME_TRANSPORT_OF_RIBONUCLEOPROTEINS_INTO_THE_HOST_NUCLEUS	0.165
KEGG_PATHOGENIC_ESCHERICHIA_COLI_INFECTION	0.0103		KEGG_AXON_GUIDANCE	0.003		REACTOME_PROCESSING_OF_CAPPED_INTRON_CONTAINING_PRE_MRNA	0.24
KEGG_LEUKOCYTE_TRANSENDOTHELIAL_MIGRATION	0.0177		KEGG_LEUKOCYTE_TRANSENDOTHELIAL_MIGRATION	0.003		REACTOME_RESPIRATORY_ELECTRON_TRANSPORT_ATP_SYNTHESIS_BY_CHEMIOSMOTIC_COUPLING_AND_HEAT_PRODUCTION_BY_UNCOUPLING_PROTEINS_	0.224
KEGG_INSULIN_SIGNALING_PATHWAY	0.0169		KEGG_ARRHYTHMOGENIC_RIGHT_VENTRICULAR_CARDIOMYOPATHY_ARVC	0.0133
KEGG_AXON_GUIDANCE	0.0157		KEGG_CHEMOKINE_SIGNALING_PATHWAY	0.0206
KEGG_LYSOSOME	0.0242		KEGG_EPITHELIAL_CELL_SIGNALING_IN_HELICOBACTER_PYLORI_INFECTION	0.021
KEGG_ERBB_SIGNALING_PATHWAY	0.0472		KEGG_INSULIN_SIGNALING_PATHWAY	0.0214
KEGG_ARRHYTHMOGENIC_RIGHT_VENTRICULAR_CARDIOMYOPATHY_ARVC	0.0602		KEGG_LYSOSOME	0.0265
KEGG_CHEMOKINE_SIGNALING_PATHWAY	0.0729		KEGG_ERBB_SIGNALING_PATHWAY	0.0263
KEGG_ADHERENS_JUNCTION	0.0936		KEGG_PATHOGENIC_ESCHERICHIA_COLI_INFECTION	0.027
KEGG_EPITHELIAL_CELL_SIGNALING_IN_HELICOBACTER_PYLORI_INFECTION	0.1182		KEGG_PROSTATE_CANCER	0.0322
KEGG_TIGHT_JUNCTION	0.1377		KEGG_ADHERENS_JUNCTION	0.0666
KEGG_PATHWAYS_IN_CANCER	0.1443		KEGG_WNT_SIGNALING_PATHWAY	0.0926
KEGG_PROSTATE_CANCER	0.1422		KEGG_PATHWAYS_IN_CANCER	0.0922
KEGG_PYRUVATE_METABOLISM	0.1998		KEGG_TIGHT_JUNCTION	0.0953
REACTOME_SIGNALING_BY_PDGF	0		REACTOME_AXON_GUIDANCE	0
REACTOME_PLATELET_ACTIVATION_SIGNALING_AND_AGGREGATION	0.000469		REACTOME_PLATELET_ACTIVATION_SIGNALING_AND_AGGREGATION	0
REACTOME_AXON_GUIDANCE	0.000313		REACTOME_SIGNALING_BY_PDGF	0
REACTOME_TRANSLATION	0.000482		REACTOME_DEVELOPMENTAL_BIOLOGY	0
REACTOME_SIGNALING_BY_GPCR	0.000577		REACTOME_TRANSLATION	0.000221
REACTOME_ER_PHAGOSOME_PATHWAY	0.000481		REACTOME_3_UTR_MEDIATED_TRANSLATIONAL_REGULATION	0.000184
REACTOME_DEVELOPMENTAL_BIOLOGY	0.000412		REACTOME_MEMBRANE_TRAFFICKING	0.000158
REACTOME_ANTIGEN_PROCESSING_CROSS_PRESENTATION	0.00061		REACTOME_SIGNALING_BY_GPCR	0.000138
REACTOME_SIGNALING_BY_EGFR_IN_CANCER	0.000651		REACTOME_SIGNALING_BY_THE_B_CELL_RECEPTOR_BCR	0.000123
REACTOME_MEMBRANE_TRAFFICKING	0.00078		REACTOME_ANTIGEN_PROCESSING_CROSS_PRESENTATION	0.000215
REACTOME_SIGNALING_BY_THE_B_CELL_RECEPTOR_BCR	0.000799		REACTOME_SIGNALING_BY_EGFR_IN_CANCER	0.000196
REACTOME_NGF_SIGNALLING_VIA_TRKA_FROM_THE_PLASMA_MEMBRANE	0.000968		REACTOME_RESPONSE_TO_ELEVATED_PLATELET_CYTOSOLIC_CA2_	0.000179
REACTOME_DOWNSTREAM_SIGNALING_EVENTS_OF_B_CELL_RECEPTOR_BCR	0.000963		REACTOME_CLASS_I_MHC_MEDIATED_ANTIGEN_PROCESSING_PRESENTATION	0.000309
REACTOME_CLASS_I_MHC_MEDIATED_ANTIGEN_PROCESSING_PRESENTATION	0.0011		REACTOME_PEPTIDE_CHAIN_ELONGATION	0.000287
REACTOME_PEPTIDE_CHAIN_ELONGATION	0.001		REACTOME_ER_PHAGOSOME_PATHWAY	0.000337
REACTOME_ACTIVATION_OF_NF_KAPPAB_IN_B_CELLS	0.001		REACTOME_ACTIVATION_OF_NF_KAPPAB_IN_B_CELLS	0.00051
REACTOME_P53_DEPENDENT_G1_DNA_DAMAGE_RESPONSE	0.001		REACTOME_NGF_SIGNALLING_VIA_TRKA_FROM_THE_PLASMA_MEMBRANE	0.00048
REACTOME_3_UTR_MEDIATED_TRANSLATIONAL_REGULATION	0.0011		REACTOME_SRP_DEPENDENT_COTRANSLATIONAL_PROTEIN_TARGETING_TO_MEMBRANE	0.000504
REACTOME_CDK_MEDIATED_PHOSPHORYLATION_AND_REMOVAL_OF_CDC6	0.0011		REACTOME_REGULATION_OF_APOPTOSIS	0.000477
REACTOME_CROSS_PRESENTATION_OF_SOLUBLE_EXOGENOUS_ANTIGENS_ENDOSOMES	0.0011		REACTOME_DOWNSTREAM_SIGNALING_EVENTS_OF_B_CELL_RECEPTOR_BCR	0.000502
REACTOME_SIGNALLING_BY_NGF	0.001		REACTOME_SIGNALING_BY_WNT	0.000527
REACTOME_REGULATION_OF_ORNITHINE_DECARBOXYLASE_ODC	0.001		REACTOME_CROSS_PRESENTATION_OF_SOLUBLE_EXOGENOUS_ANTIGENS_ENDOSOMES	0.000503
REACTOME_VIF_MEDIATED_DEGRADATION_OF_APOBEC3G	0.000996		REACTOME_VIF_MEDIATED_DEGRADATION_OF_APOBEC3G	0.000481
REACTOME_P53_INDEPENDENT_G1_S_DNA_DAMAGE_CHECKPOINT	0.000996		REACTOME_P53_INDEPENDENT_G1_S_DNA_DAMAGE_CHECKPOINT	0.000461
REACTOME_DOWNSTREAM_SIGNAL_TRANSDUCTION	0.001		REACTOME_SIGNALING_BY_ILS	0.000522
REACTOME_SCF_BETA_TRCP_MEDIATED_DEGRADATION_OF_EMI1	0.001		REACTOME_AUTODEGRADATION_OF_THE_E3_UBIQUITIN_LIGASE_COP1	0.000502
REACTOME_REGULATION_OF_APOPTOSIS	0.000996		REACTOME_CDK_MEDIATED_PHOSPHORYLATION_AND_REMOVAL_OF_CDC6	0.000523
REACTOME_AUTODEGRADATION_OF_THE_E3_UBIQUITIN_LIGASE_COP1	0.000995		REACTOME_P53_DEPENDENT_G1_DNA_DAMAGE_RESPONSE	0.000538
REACTOME_SIGNALING_BY_WNT	0.0011		REACTOME_ACTIVATION_OF_THE_MRNA_UPON_BINDING_OF_THE_CAP_BINDING_COMPLEX_AND_EIFS_AND_SUBSEQUENT_BINDING_TO_43S	0.000554
REACTOME_SRP_DEPENDENT_COTRANSLATIONAL_PROTEIN_TARGETING_TO_MEMBRANE	0.0015		REACTOME_SCF_BETA_TRCP_MEDIATED_DEGRADATION_OF_EMI1	0.000671
REACTOME_INNATE_IMMUNE_SYSTEM	0.0016		REACTOME_REGULATION_OF_ORNITHINE_DECARBOXYLASE_ODC	0.000715
REACTOME_RESPONSE_TO_ELEVATED_PLATELET_CYTOSOLIC_CA2	0.0016		REACTOME_DOWNSTREAM_SIGNAL_TRANSDUCTION	0.000723
REACTOME_DESTABILIZATION_OF_MRNA_BY_AUF1_HNRNP_D0	0.0019		REACTOME_FORMATION_OF_THE_TERNARY_COMPLEX_AND_SUBSEQUENTLY_THE_43S_COMPLEX	0.000761
REACTOME_AUTODEGRADATION_OF_CDH1_BY_CDH1_APC_C	0.0018		REACTOME_TRANSMISSION_ACROSS_CHEMICAL_SYNAPSES	0.000738
REACTOME_SIGNALING_BY_ILS	0.0021		REACTOME_ADAPTIVE_IMMUNE_SYSTEM	0.000717
REACTOME_ADAPTIVE_IMMUNE_SYSTEM	0.0024		REACTOME_AUTODEGRADATION_OF_CDH1_BY_CDH1_APC_C	0.000749
REACTOME_SIGNALING_BY_INSULIN_RECEPTOR	0.0028		REACTOME_NEURONAL_SYSTEM	0.000755
REACTOME_SIGNALING_BY_ERBB2	0.0029		REACTOME_SIGNALLING_BY_NGF	0.000735
REACTOME_GPCR_DOWNSTREAM_SIGNALING	0.003		REACTOME_DESTABILIZATION_OF_MRNA_BY_AUF1_HNRNP_D0	0.000792
REACTOME_NEURONAL_SYSTEM	0.003		REACTOME_SIGNALING_BY_INSULIN_RECEPTOR	0.000902
REACTOME_SIGNALING_BY_FGFR	0.004		REACTOME_GPCR_DOWNSTREAM_SIGNALING	0.0012
REACTOME_REGULATION_OF_INSULIN_SECRETION	0.0052		REACTOME_SIGNALING_BY_FGFR	0.002
REACTOME_FORMATION_OF_THE_TERNARY_COMPLEX_AND_SUBSEQUENTLY_THE_43S_COMPLEX	0.0055		REACTOME_INNATE_IMMUNE_SYSTEM	0.0027
REACTOME_ACTIVATION_OF_THE_MRNA_UPON_BINDING_OF_THE_CAP_BINDING_COMPLEX_AND_EIFS_AND_SUBSEQUENT_BINDING_TO_43S	0.0055		REACTOME_SCFSKP2_MEDIATED_DEGRADATION_OF_P27_P21	0.0028
REACTOME_INTEGRIN_CELL_SURFACE_INTERACTIONS	0.0068		REACTOME_HEMOSTASIS	0.0033
REACTOME_TRANSMISSION_ACROSS_CHEMICAL_SYNAPSES	0.0067		REACTOME_ANTIGEN_PROCESSING_UBIQUITINATION_PROTEASOME_DEGRADATION	0.0035
REACTOME_SCFSKP2_MEDIATED_DEGRADATION_OF_P27_P21	0.0066		REACTOME_SEMAPHORIN_INTERACTIONS	0.0043
REACTOME_INTEGRATION_OF_ENERGY_METABOLISM	0.0101		REACTOME_CYCLIN_E_ASSOCIATED_EVENTS_DURING_G1_S_TRANSITION_	0.0043
REACTOME_IMMUNE_SYSTEM	0.0101		REACTOME_SIGNALING_BY_ERBB2	0.0047
REACTOME_L1CAM_INTERACTIONS	0.0112		REACTOME_INTEGRIN_CELL_SURFACE_INTERACTIONS	0.0049
REACTOME_CYCLIN_E_ASSOCIATED_EVENTS_DURING_G1_S_TRANSITION	0.0125		REACTOME_CELL_SURFACE_INTERACTIONS_AT_THE_VASCULAR_WALL	0.0064
REACTOME_ANTIGEN_PROCESSING_UBIQUITINATION_PROTEASOME_DEGRADATION	0.013		REACTOME_L1CAM_INTERACTIONS	0.0068
REACTOME_POST_TRANSLATIONAL_PROTEIN_MODIFICATION	0.0158		REACTOME_METABOLISM_OF_PROTEINS	0.0096
REACTOME_HEMOSTASIS	0.016		REACTOME_TRANS_GOLGI_NETWORK_VESICLE_BUDDING	0.0097
REACTOME_SIGNALING_BY_FGFR_IN_DISEASE	0.0164		REACTOME_APC_C_CDH1_MEDIATED_DEGRADATION_OF_CDC20_AND_OTHER_APC_C_CDH1_TARGETED_PROTEINS_IN_LATE_MITOSIS_EARLY_G1	0.0124
REACTOME_DIABETES_PATHWAYS	0.0165		REACTOME_DIABETES_PATHWAYS	0.0123
REACTOME_METABOLISM_OF_PROTEINS	0.0171		REACTOME_IMMUNE_SYSTEM	0.0137
REACTOME_PREFOLDIN_MEDIATED_TRANSFER_OF_SUBSTRATE_TO_CCT_TRIC	0.0178		REACTOME_UNFOLDED_PROTEIN_RESPONSE	0.0136
REACTOME_ASPARAGINE_N_LINKED_GLYCOSYLATION	0.0183		REACTOME_ASPARAGINE_N_LINKED_GLYCOSYLATION	0.0187
REACTOME_PROTEIN_FOLDING	0.0241		REACTOME_APC_C_CDC20_MEDIATED_DEGRADATION_OF_MITOTIC_PROTEINS	0.0203
REACTOME_TRANS_GOLGI_NETWORK_VESICLE_BUDDING	0.0268		REACTOME_INFLUENZA_VIRAL_RNA_TRANSCRIPTION_AND_REPLICATION	0.0254
REACTOME_CELL_SURFACE_INTERACTIONS_AT_THE_VASCULAR_WALL	0.0308		REACTOME_MHC_CLASS_II_ANTIGEN_PRESENTATION	0.0269
REACTOME_UNFOLDED_PROTEIN_RESPONSE	0.0335		REACTOME_CDT1_ASSOCIATION_WITH_THE_CDC6_ORC_ORIGIN_COMPLEX	0.0268
REACTOME_APC_C_CDH1_MEDIATED_DEGRADATION_OF_CDC20_AND_OTHER_APC_C_CDH1_TARGETED_PROTEINS_IN_LATE_MITOSIS_EARLY_G1	0.0345		REACTOME_SIGNALING_BY_FGFR_IN_DISEASE	0.0272
REACTOME_CDT1_ASSOCIATION_WITH_THE_CDC6_ORC_ORIGIN_COMPLEX	0.0353		REACTOME_POST_TRANSLATIONAL_PROTEIN_MODIFICATION	0.029
REACTOME_APC_C_CDC20_MEDIATED_DEGRADATION_OF_MITOTIC_PROTEINS	0.0382		REACTOME_GOLGI_ASSOCIATED_VESICLE_BIOGENESIS	0.0286
REACTOME_SEMAPHORIN_INTERACTIONS	0.0437		REACTOME_CELL_CELL_COMMUNICATION	0.0317
REACTOME_MHC_CLASS_II_ANTIGEN_PRESENTATION	0.0486		REACTOME_NONSENSE_MEDIATED_DECAY_ENHANCED_BY_THE_EXON_JUNCTION_COMPLEX	0.041
REACTOME_GOLGI_ASSOCIATED_VESICLE_BIOGENESIS	0.0799		REACTOME_INTEGRATION_OF_ENERGY_METABOLISM	0.0493
REACTOME_INFLUENZA_VIRAL_RNA_TRANSCRIPTION_AND_REPLICATION	0.1292		REACTOME_REGULATION_OF_INSULIN_SECRETION	0.0538
REACTOME_CELL_CELL_COMMUNICATION	0.1402		REACTOME_REGULATION_OF_MITOTIC_CELL_CYCLE	0.0951
REACTOME_GLUCOSE_METABOLISM	0.149		REACTOME_METABOLISM_OF_MRNA	0.1103
REACTOME_REGULATION_OF_MRNA_STABILITY_BY_PROTEINS_THAT_BIND_AU_RICH_ELEMENTS	0.1659		REACTOME_REGULATION_OF_MRNA_STABILITY_BY_PROTEINS_THAT_BIND_AU_RICH_ELEMENTS	0.116
REACTOME_APOPTOSIS	0.1686		REACTOME_APOPTOSIS	0.1218
REACTOME_NONSENSE_MEDIATED_DECAY_ENHANCED_BY_THE_EXON_JUNCTION_COMPLEX	0.1803		REACTOME_PROTEIN_FOLDING	0.1812
REACTOME_REGULATION_OF_MITOTIC_CELL_CYCLE	0.1905		REACTOME_PREFOLDIN_MEDIATED_TRANSFER_OF_SUBSTRATE_TO_CCT_TRIC	0.2085
